# Supplementary material for: Embryonic progenitor pools generate diversity in fine-scale excitatory cortical subnetworks
Source: Nat Commun. 2019 Nov 19;10:5224. doi: 10.1038/s41467-019-13206-1 (PMC6863870; doi:10.1038/s41467-019-13206-1)
Supplement: Supplementary file 4 — Source Data file [file 41467_2019_13206_MOESM4_ESM.xlsx]

## Sheet: Figure 1e
Layer 4 distance to pia		Layer 2/3 distance to pia			Percentage of OP-derived neurons in L2/3	Percentage of OP-derived neurons in L4		Percentage of SNP-derived neurons in L2/3	Percentage of SNP-derived neurons in L4
GFP	TdTomato	GFP	TdTomato
401.132	408.828	256.6	240.028		59.2593	40.7407		36.3636	63.6364
311.256	305.692	247.641	227.564		18.1818	81.8182		46.6667	53.3333
429.577	426.449	309.423	262.282		20	80		54	46
591.026	586.026	502.205	454.154		76.1905	23.8095		60.7143	39.2857
569.949	572.013	472.859	408.654		50	50		78.0488	21.9512
702.128	675.423	530.09	410.333		53.8462	46.1538		53.6585	46.3415
439.564	466.538	302.987	295.192		61.5385	38.4615		58.5106	41.4894
552.308	528.846	290.821	273.667		68.5185	31.4815		72.619	27.381
663.103	660.821	474.372	404.167		80.4878	19.5122		81.3953	18.6047
445.067	442.317	359.35	336.983		71.831	28.169		50.5051	49.4949
476.667	458.442	372.708	359.667		29.1667	70.8333		66.6667	33.3333
614.526	617.987	530.654	481.59		74.5098	25.4902		50	50
	867.731	530.141	553.333		96.4286	3.57143		100	0
375.487	378.577	273.385	270.064		78.7879	21.2121		64.8649	35.1351
575.833	534.167	374.167	365.833		94.1176	5.88235		91.4894	8.51064
512.5	545.833	369.167	295.833		63.3333	36.6667		50.4854	49.5146
721.667	718.333	584.167	566.667		82.716	17.284		72.4638	27.5362
518.333	556.667	392.5	395		48.1481	51.8519		56.25	43.75
584.167	605	465	409.167		75	25		42.5926	57.4074

## Sheet: Figure 1f
Layer 4 lateral spread		Layer 2/3 lateral spread
GFP	TdTomato	GFP	TdTomato
504	408.53	495.47	528.53
287.5	276.6	234.94	202.88
541.67	540.38	541.03
544.23	412.82	631.41	490.38
198.72	239.74	375	305.77
575	495.51	760.9	719.23
885.26	558.97	898.72	816.03
742.31	936.54	671.79	927.56
608.33	566.03	639.1	700
415	386.67	495.83	448.75
147.5	401.67		367.5
558.12	571.37	595.3	634.62
	125.21	438.03	508.97
937.18	425.64	596.79	783.33
196.67	430	832.5	1010.83
838.33	839.72	982.78	979.72
645.83	994.17	1161.67	1091.67
526.67	735.56	320.56	673.89
920	114.44	895.56	325.56

## Sheet: Figure 2 phenotypes
sample_id	group	plate code	animal age	layer	condition
ISC_1_081216-A1-Ta1pos	aIP-derived	P1	P30	L23	L23-P30
ISC_1_081216-A10-Ta1pos	aIP-derived	P1	P30	L23	L23-P30
ISC_1_081216-A11-Ta1pos	aIP-derived	P1	P30	L23	L23-P30
ISC_1_081216-A12-Ta1pos	aIP-derived	P1	P30	L23	L23-P30
ISC_1_081216-A2-Ta1neg	OP-derived	P1	P30	L23	L23-P30
ISC_1_081216-A3-Ta1neg	OP-derived	P1	P30	L23	L23-P30
ISC_1_081216-A4-Ta1pos	aIP-derived	P1	P30	L23	L23-P30
ISC_1_081216-A5-Ta1neg	OP-derived	P1	P30	L23	L23-P30
ISC_1_081216-A6-Ta1pos	aIP-derived	P1	P30	L23	L23-P30
ISC_1_081216-A7-Barcode	Control	P1	P30	L23	L23-P30
ISC_1_081216-A8-Ta1pos	aIP-derived	P1	P30	L23	L23-P30
ISC_1_081216-A9-Ta1neg	OP-derived	P1	P30	L23	L23-P30
ISC_1_081216-B1-Ta1pos	aIP-derived	P1	P30	L23	L23-P30
ISC_1_081216-B10-Ta1neg	OP-derived	P1	P30	L23	L23-P30
ISC_1_081216-B11-Ta1neg	OP-derived	P1	P30	L23	L23-P30
ISC_1_081216-B12-Ta1neg	OP-derived	P1	P30	L23	L23-P30
ISC_1_081216-B2-Ta1pos	aIP-derived	P1	P30	L23	L23-P30
ISC_1_081216-B3-Ta1pos	aIP-derived	P1	P30	L23	L23-P30
ISC_1_081216-B4-Ta1neg	OP-derived	P1	P30	L23	L23-P30
ISC_1_081216-B5-Barcode	Control	P1	P30	L23	L23-P30
ISC_1_081216-B6-Barcode	Control	P1	P30	L23	L23-P30
ISC_1_081216-B7-buffer	buffer control	P1	P30	L23	L23-P30
ISC_1_081216-B8-Ta1neg	OP-derived	P1	P30	L23	L23-P30
ISC_1_081216-B9-Ta1pos	aIP-derived	P1	P30	L23	L23-P30
ISC_1_081216-C1-Ta1neg	OP-derived	P1	P30	L23	L23-P30
ISC_1_081216-C10-Ta1neg	OP-derived	P1	P30	L23	L23-P30
ISC_1_081216-C11-bulkbrainRNA	bulkbrainRNA control	P1	P30	L23	L23-P30
ISC_1_081216-C12-Ta1neg	OP-derived	P1	P30	L23	L23-P30
ISC_1_081216-C2-Ta1neg	OP-derived	P1	P30	L23	L23-P30
ISC_1_081216-C3-Ta1neg	OP-derived	P1	P30	L23	L23-P30
ISC_1_081216-C4-Ta1neg	OP-derived	P1	P30	L23	L23-P30
ISC_1_081216-C5-Ta1pos	aIP-derived	P1	P30	L23	L23-P30
ISC_1_081216-C6-Ta1pos	aIP-derived	P1	P30	L23	L23-P30
ISC_1_081216-C7-Ta1neg	OP-derived	P1	P30	L23	L23-P30
ISC_1_081216-C8-Barcode	Control	P1	P30	L23	L23-P30
ISC_1_081216-C9-Ta1pos	aIP-derived	P1	P30	L23	L23-P30
ISC_1_081216-D1-Ta1neg	OP-derived	P1	P30	L23	L23-P30
ISC_1_081216-D10-Ta1neg	OP-derived	P1	P30	L23	L23-P30
ISC_1_081216-D11-Ta1pos	aIP-derived	P1	P30	L23	L23-P30
ISC_1_081216-D12-buffer	buffer control	P1	P30	L23	L23-P30
ISC_1_081216-D2-Ta1pos	aIP-derived	P1	P30	L23	L23-P30
ISC_1_081216-D3-Ta1neg	OP-derived	P1	P30	L23	L23-P30
ISC_1_081216-D4-Ta1neg	OP-derived	P1	P30	L23	L23-P30
ISC_1_081216-D5-Ta1neg	OP-derived	P1	P30	L23	L23-P30
ISC_1_081216-D6-Ta1neg	OP-derived	P1	P30	L23	L23-P30
ISC_1_081216-D7-Ta1neg	OP-derived	P1	P30	L23	L23-P30
ISC_1_081216-D8-Ta1neg	OP-derived	P1	P30	L23	L23-P30
ISC_1_081216-D9-Ta1neg	OP-derived	P1	P30	L23	L23-P30
ISC_1_081216-E1-Ta1neg	OP-derived	P1	P30	L23	L23-P30
ISC_1_081216-E10-Ta1pos	aIP-derived	P1	P30	L23	L23-P30
ISC_1_081216-E11-Ta1neg	OP-derived	P1	P30	L23	L23-P30
ISC_1_081216-E12-Ta1pos	aIP-derived	P1	P30	L23	L23-P30
ISC_1_081216-E2-Ta1neg	OP-derived	P1	P30	L23	L23-P30
ISC_1_081216-E3-Ta1pos	aIP-derived	P1	P30	L23	L23-P30
ISC_1_081216-E4-Ta1pos	aIP-derived	P1	P30	L23	L23-P30
ISC_1_081216-E5-Ta1pos	aIP-derived	P1	P30	L23	L23-P30
ISC_1_081216-E6-Ta1neg	OP-derived	P1	P30	L23	L23-P30
ISC_1_081216-E7-bulkbrainRNA	bulkbrainRNA control	P1	P30	L23	L23-P30
ISC_1_081216-E8-Ta1pos	aIP-derived	P1	P30	L23	L23-P30
ISC_1_081216-E9-Ta1pos	aIP-derived	P1	P30	L23	L23-P30
ISC_1_081216-F1-Ta1neg	OP-derived	P1	P30	L23	L23-P30
ISC_1_081216-F10-Ta1neg	OP-derived	P1	P30	L23	L23-P30
ISC_1_081216-F11-Barcode	Control	P1	P30	L23	L23-P30
ISC_1_081216-F12-Ta1pos	aIP-derived	P1	P30	L23	L23-P30
ISC_1_081216-F2-bulkbrainRNA	bulkbrainRNA control	P1	P30	L23	L23-P30
ISC_1_081216-F3-Ta1pos	aIP-derived	P1	P30	L23	L23-P30
ISC_1_081216-F4-buffer	buffer control	P1	P30	L23	L23-P30
ISC_1_081216-F5-Ta1neg	OP-derived	P1	P30	L23	L23-P30
ISC_1_081216-F6-Ta1pos	aIP-derived	P1	P30	L23	L23-P30
ISC_1_081216-F7-Ta1neg	OP-derived	P1	P30	L23	L23-P30
ISC_1_081216-F8-Ta1pos	aIP-derived	P1	P30	L23	L23-P30
ISC_1_081216-F9-Ta1pos	aIP-derived	P1	P30	L23	L23-P30
ISC_1_081216-G1-Ta1pos	aIP-derived	P1	P30	L23	L23-P30
ISC_1_081216-G10-Ta1neg	OP-derived	P1	P30	L23	L23-P30
ISC_1_081216-G11-Ta1pos	aIP-derived	P1	P30	L23	L23-P30
ISC_1_081216-G12-Ta1pos	aIP-derived	P1	P30	L23	L23-P30
ISC_1_081216-G2-Ta1neg	OP-derived	P1	P30	L23	L23-P30
ISC_1_081216-G3-Ta1pos	aIP-derived	P1	P30	L23	L23-P30
ISC_1_081216-G4-Ta1neg	OP-derived	P1	P30	L23	L23-P30
ISC_1_081216-G5-Ta1pos	aIP-derived	P1	P30	L23	L23-P30
ISC_1_081216-G6-Ta1pos	aIP-derived	P1	P30	L23	L23-P30
ISC_1_081216-G7-Ta1pos	aIP-derived	P1	P30	L23	L23-P30
ISC_1_081216-G8-Ta1pos	aIP-derived	P1	P30	L23	L23-P30
ISC_1_081216-G9-Ta1neg	OP-derived	P1	P30	L23	L23-P30
ISC_1_081216-H1-Ta1pos	aIP-derived	P1	P30	L23	L23-P30
ISC_1_081216-H10-Ta1neg	OP-derived	P1	P30	L23	L23-P30
ISC_1_081216-H11-Ta1pos	aIP-derived	P1	P30	L23	L23-P30
ISC_1_081216-H12-Ta1neg	OP-derived	P1	P30	L23	L23-P30
ISC_1_081216-H2-Ta1neg	OP-derived	P1	P30	L23	L23-P30
ISC_1_081216-H3-Barcode	Control	P1	P30	L23	L23-P30
ISC_1_081216-H4-Ta1pos	aIP-derived	P1	P30	L23	L23-P30
ISC_1_081216-H5-Ta1neg	OP-derived	P1	P30	L23	L23-P30
ISC_1_081216-H6-Ta1neg	OP-derived	P1	P30	L23	L23-P30
ISC_1_081216-H7-Ta1pos	aIP-derived	P1	P30	L23	L23-P30
ISC_1_081216-H8-Ta1pos	aIP-derived	P1	P30	L23	L23-P30
ISC_1_081216-H9-Ta1pos	aIP-derived	P1	P30	L23	L23-P30
ISC_2_270617-A1-Ta1pos	aIP-derived	P2	P10	L23	L23-P10
ISC_2_270617-A10-Ta1pos	aIP-derived	P2	P10	L23	L23-P10
ISC_2_270617-A11-Ta1posps	aIP-derived	P2	P10	L23	L23-P10
ISC_2_270617-A12-Ta1pos	aIP-derived	P2	P10	L23	L23-P10
ISC_2_270617-A2-Ta1neg	OP-derived	P2	P10	L23	L23-P10
ISC_2_270617-A3-Ta1neg	OP-derived	P2	P10	L23	L23-P10
ISC_2_270617-A4-Ta1pos	aIP-derived	P2	P10	L23	L23-P10
ISC_2_270617-A5-Ta1neg	OP-derived	P2	P10	L23	L23-P10
ISC_2_270617-A6-Ta1neg	OP-derived	P2	P10	L23	L23-P10
ISC_2_270617-A7-Debris	Debris control	P2	P10	L23	L23-P10
ISC_2_270617-A8-Ta1pos	aIP-derived	P2	P10	L23	L23-P10
ISC_2_270617-A9-Ta1neg	OP-derived	P2	P10	L23	L23-P10
ISC_2_270617-B1-Ta1pos	aIP-derived	P2	P10	L23	L23-P10
ISC_2_270617-B10-Ta1neg	OP-derived	P2	P10	L23	L23-P10
ISC_2_270617-B11-Ta1neg	OP-derived	P2	P10	L23	L23-P10
ISC_2_270617-B12-Ta1negps	OP-derived	P2	P10	L23	L23-P10
ISC_2_270617-B2-Ta1pos	aIP-derived	P2	P10	L23	L23-P10
ISC_2_270617-B3-Ta1pos	aIP-derived	P2	P10	L23	L23-P10
ISC_2_270617-B4-Ta1neg	OP-derived	P2	P10	L23	L23-P10
ISC_2_270617-B5-Debris	Debris control	P2	P10	L23	L23-P10
ISC_2_270617-B6-Ta1negps	OP-derived	P2	P10	L23	L23-P10
ISC_2_270617-B7-bulkbrainRNA	bulkbrainRNA control	P2	P10	L23	L23-P10
ISC_2_270617-B8-Ta1neg	OP-derived	P2	P10	L23	L23-P10
ISC_2_270617-B9-Ta1neg	OP-derived	P2	P10	L23	L23-P10
ISC_2_270617-C1-Ta1pos	aIP-derived	P2	P10	L23	L23-P10
ISC_2_270617-C10-Ta1neg	OP-derived	P2	P10	L23	L23-P10
ISC_2_270617-C11-Lbcontrol	Lbcontrol	P2	P10	L23	L23-P10
ISC_2_270617-C12-Ta1neg	OP-derived	P2	P10	L23	L23-P10
ISC_2_270617-C2-Ta1neg	OP-derived	P2	P10	L23	L23-P10
ISC_2_270617-C3-Ta1neg	OP-derived	P2	P10	L23	L23-P10
ISC_2_270617-C4-Ta1pos	aIP-derived	P2	P10	L23	L23-P10
ISC_2_270617-C5-Ta1pos	aIP-derived	P2	P10	L23	L23-P10
ISC_2_270617-C6-Ta1pos	aIP-derived	P2	P10	L23	L23-P10
ISC_2_270617-C7-Ta1neg	OP-derived	P2	P10	L23	L23-P10
ISC_2_270617-C8-Ta1posps	aIP-derived	P2	P10	L23	L23-P10
ISC_2_270617-C9-Ta1neg	OP-derived	P2	P10	L23	L23-P10
ISC_2_270617-D1-Ta1neg	OP-derived	P2	P10	L23	L23-P10
ISC_2_270617-D10-Ta1neg	OP-derived	P2	P10	L23	L23-P10
ISC_2_270617-D11-Ta1pos	aIP-derived	P2	P10	L23	L23-P10
ISC_2_270617-D12-bulkbrainRNA	bulkbrainRNA control	P2	P10	L23	L23-P10
ISC_2_270617-D2-Ta1pos	aIP-derived	P2	P10	L23	L23-P10
ISC_2_270617-D3-Ta1neg	OP-derived	P2	P10	L23	L23-P10
ISC_2_270617-D4-Ta1pos	aIP-derived	P2	P10	L23	L23-P10
ISC_2_270617-D5-Ta1neg	OP-derived	P2	P10	L23	L23-P10
ISC_2_270617-D6-Ta1neg	OP-derived	P2	P10	L23	L23-P10
ISC_2_270617-D7-Ta1neg	OP-derived	P2	P10	L23	L23-P10
ISC_2_270617-D8-Ta1neg	OP-derived	P2	P10	L23	L23-P10
ISC_2_270617-D9-Ta1neg	OP-derived	P2	P10	L23	L23-P10
ISC_2_270617-E1-Ta1neg	OP-derived	P2	P10	L23	L23-P10
ISC_2_270617-E10-Ta1pos	aIP-derived	P2	P10	L23	L23-P10
ISC_2_270617-E11-Ta1neg	OP-derived	P2	P10	L23	L23-P10
ISC_2_270617-E12-Ta1pos	aIP-derived	P2	P10	L23	L23-P10
ISC_2_270617-E2-Ta1neg	OP-derived	P2	P10	L23	L23-P10
ISC_2_270617-E3-Ta1pos	aIP-derived	P2	P10	L23	L23-P10
ISC_2_270617-E4-Ta1pos	aIP-derived	P2	P10	L23	L23-P10
ISC_2_270617-E5-Ta1pos	aIP-derived	P2	P10	L23	L23-P10
ISC_2_270617-E6-Ta1neg	OP-derived	P2	P10	L23	L23-P10
ISC_2_270617-E7-Lbcontrol	buffer control	P2	P10	L23	L23-P10
ISC_2_270617-E8-Ta1pos	aIP-derived	P2	P10	L23	L23-P10
ISC_2_270617-E9-Ta1pos	aIP-derived	P2	P10	L23	L23-P10
ISC_2_270617-F1-Ta1neg	OP-derived	P2	P10	L23	L23-P10
ISC_2_270617-F10-Ta1neg	OP-derived	P2	P10	L23	L23-P10
ISC_2_270617-F11-Ta1posps	aIP-derived	P2	P10	L23	L23-P10
ISC_2_270617-F12-Ta1pos	aIP-derived	P2	P10	L23	L23-P10
ISC_2_270617-F2-Lbcontrol	buffer control	P2	P10	L23	L23-P10
ISC_2_270617-F3-Ta1pos	aIP-derived	P2	P10	L23	L23-P10
ISC_2_270617-F4-bulkbrainRNA	bulkbrainRNA control	P2	P10	L23	L23-P10
ISC_2_270617-F5-Ta1neg	OP-derived	P2	P10	L23	L23-P10
ISC_2_270617-F6-Ta1pos	aIP-derived	P2	P10	L23	L23-P10
ISC_2_270617-F7-Ta1neg	OP-derived	P2	P10	L23	L23-P10
ISC_2_270617-F8-Ta1pos	aIP-derived	P2	P10	L23	L23-P10
ISC_2_270617-F9-Ta1pos	aIP-derived	P2	P10	L23	L23-P10
ISC_2_270617-G1-Ta1pos	aIP-derived	P2	P10	L23	L23-P10
ISC_2_270617-G10-Ta1neg	OP-derived	P2	P10	L23	L23-P10
ISC_2_270617-G11-Ta1pos	aIP-derived	P2	P10	L23	L23-P10
ISC_2_270617-G12-Ta1posps	aIP-derived	P2	P10	L23	L23-P10
ISC_2_270617-G2-Ta1neg	OP-derived	P2	P10	L23	L23-P10
ISC_2_270617-G3-Ta1pos	aIP-derived	P2	P10	L23	L23-P10
ISC_2_270617-G4-Ta1neg	OP-derived	P2	P10	L23	L23-P10
ISC_2_270617-G5-Ta1pos	aIP-derived	P2	P10	L23	L23-P10
ISC_2_270617-G6-Ta1pos	aIP-derived	P2	P10	L23	L23-P10
ISC_2_270617-G7-Ta1pos	aIP-derived	P2	P10	L23	L23-P10
ISC_2_270617-G8-Ta1pos	aIP-derived	P2	P10	L23	L23-P10
ISC_2_270617-G9-Ta1neg	OP-derived	P2	P10	L23	L23-P10
ISC_2_270617-H1-Ta1pos	aIP-derived	P2	P10	L23	L23-P10
ISC_2_270617-H10-Ta1pos	aIP-derived	P2	P10	L23	L23-P10
ISC_2_270617-H11-Ta1neg	OP-derived	P2	P10	L23	L23-P10
ISC_2_270617-H12-Ta1neg	OP-derived	P2	P10	L23	L23-P10
ISC_2_270617-H2-Ta1pos	aIP-derived	P2	P10	L23	L23-P10
ISC_2_270617-H3-Ta1negps	OP-derived	P2	P10	L23	L23-P10
ISC_2_270617-H4-Ta1pos	aIP-derived	P2	P10	L23	L23-P10
ISC_2_270617-H5-Ta1neg	OP-derived	P2	P10	L23	L23-P10
ISC_2_270617-H6-Ta1negps	OP-derived	P2	P10	L23	L23-P10
ISC_2_270617-H7-Ta1pos	aIP-derived	P2	P10	L23	L23-P10
ISC_2_270617-H8-Ta1pos	aIP-derived	P2	P10	L23	L23-P10
ISC_2_270617-H9-Ta1neg	OP-derived	P2	P10	L23	L23-P10
Plate_3-A1-Ta1pos	aIP-derived	P3	P10	L4	L4-P10
Plate_3-A10-Ta1pos	aIP-derived	P3	P10	L4	L4-P10
Plate_3-A11-Ta1pos	aIP-derived	P3	P10	L4	L4-P10
Plate_3-A12-Ta1pos	aIP-derived	P3	P10	L4	L4-P10
Plate_3-A2-Ta1neg	OP-derived	P3	P10	L4	L4-P10
Plate_3-A3-Ta1neg	OP-derived	P3	P10	L4	L4-P10
Plate_3-A4-Ta1pos	aIP-derived	P3	P10	L4	L4-P10
Plate_3-A5-Ta1neg	OP-derived	P3	P10	L4	L4-P10
Plate_3-A6-Ta1neg	OP-derived	P3	P10	L4	L4-P10
Plate_3-A7-Ta1neg	OP-derived	P3	P10	L4	L4-P10
Plate_3-A8-Ta1pos	aIP-derived	P3	P10	L4	L4-P10
Plate_3-A9-Ta1neg	OP-derived	P3	P10	L4	L4-P10
Plate_3-B1-Ta1pos	aIP-derived	P3	P10	L4	L4-P10
Plate_3-B10-Ta1neg	OP-derived	P3	P10	L4	L4-P10
Plate_3-B11-Ta1neg	OP-derived	P3	P10	L4	L4-P10
Plate_3-B12-Ta1neg	OP-derived	P3	P10	L4	L4-P10
Plate_3-B2-Ta1pos	aIP-derived	P3	P10	L4	L4-P10
Plate_3-B3-Ta1pos	aIP-derived	P3	P10	L4	L4-P10
Plate_3-B4-Ta1neg	OP-derived	P3	P10	L4	L4-P10
Plate_3-B5-Ta1pos	aIP-derived	P3	P10	L4	L4-P10
Plate_3-B6-Ta1pos	aIP-derived	P3	P10	L4	L4-P10
Plate_3-B7-bulkbrainRNA	bulkbrainRNA control	P3	P10	L4	L4-P10
Plate_3-B8-Ta1neg	OP-derived	P3	P10	L4	L4-P10
Plate_3-B9-Ta1neg	OP-derived	P3	P10	L4	L4-P10
Plate_3-C1-Ta1neg	OP-derived	P3	P10	L4	L4-P10
Plate_3-C10-Ta1neg	OP-derived	P3	P10	L4	L4-P10
Plate_3-C11-buffer	buffer control	P3	P10	L4	L4-P10
Plate_3-C12-Ta1neg	OP-derived	P3	P10	L4	L4-P10
Plate_3-C2-Ta1neg	OP-derived	P3	P10	L4	L4-P10
Plate_3-C3-Ta1neg	OP-derived	P3	P10	L4	L4-P10
Plate_3-C4-Ta1pos	aIP-derived	P3	P10	L4	L4-P10
Plate_3-C5-Ta1pos	aIP-derived	P3	P10	L4	L4-P10
Plate_3-C6-Ta1pos	aIP-derived	P3	P10	L4	L4-P10
Plate_3-C7-Ta1neg	OP-derived	P3	P10	L4	L4-P10
Plate_3-C8-Ta1pos	aIP-derived	P3	P10	L4	L4-P10
Plate_3-C9-Ta1pos	aIP-derived	P3	P10	L4	L4-P10
Plate_3-D1-Ta1neg	OP-derived	P3	P10	L4	L4-P10
Plate_3-D10-Ta1neg	OP-derived	P3	P10	L4	L4-P10
Plate_3-D11-Ta1pos	aIP-derived	P3	P10	L4	L4-P10
Plate_3-D12-bulkbrainRNA	bulkbrainRNA control	P3	P10	L4	L4-P10
Plate_3-D2-Ta1pos	aIP-derived	P3	P10	L4	L4-P10
Plate_3-D3-Ta1neg	OP-derived	P3	P10	L4	L4-P10
Plate_3-D4-Ta1pos	aIP-derived	P3	P10	L4	L4-P10
Plate_3-D5-Ta1neg	OP-derived	P3	P10	L4	L4-P10
Plate_3-D6-Ta1neg	OP-derived	P3	P10	L4	L4-P10
Plate_3-D7-Ta1neg	OP-derived	P3	P10	L4	L4-P10
Plate_3-D8-Ta1neg	OP-derived	P3	P10	L4	L4-P10
Plate_3-D9-Ta1neg	OP-derived	P3	P10	L4	L4-P10
Plate_3-E1-Ta1neg	OP-derived	P3	P10	L4	L4-P10
Plate_3-E10-Ta1pos	aIP-derived	P3	P10	L4	L4-P10
Plate_3-E11-Ta1neg	OP-derived	P3	P10	L4	L4-P10
Plate_3-E12-Ta1pos	aIP-derived	P3	P10	L4	L4-P10
Plate_3-E2-Ta1neg	OP-derived	P3	P10	L4	L4-P10
Plate_3-E3-Ta1pos	aIP-derived	P3	P10	L4	L4-P10
Plate_3-E4-Ta1pos	aIP-derived	P3	P10	L4	L4-P10
Plate_3-E5-Ta1pos	aIP-derived	P3	P10	L4	L4-P10
Plate_3-E6-Ta1neg	OP-derived	P3	P10	L4	L4-P10
Plate_3-E7-buffer	buffer control	P3	P10	L4	L4-P10
Plate_3-E8-Ta1pos	aIP-derived	P3	P10	L4	L4-P10
Plate_3-E9-Ta1pos	aIP-derived	P3	P10	L4	L4-P10
Plate_3-F1-Ta1neg	OP-derived	P3	P10	L4	L4-P10
Plate_3-F10-Ta1neg	OP-derived	P3	P10	L4	L4-P10
Plate_3-F11-Ta1neg	OP-derived	P3	P10	L4	L4-P10
Plate_3-F12-Ta1pos	aIP-derived	P3	P10	L4	L4-P10
Plate_3-F2-buffer	buffer control	P3	P10	L4	L4-P10
Plate_3-F3-Ta1pos	aIP-derived	P3	P10	L4	L4-P10
Plate_3-F4-bulkbrainRNA	bulkbrainRNA control	P3	P10	L4	L4-P10
Plate_3-F5-Ta1neg	OP-derived	P3	P10	L4	L4-P10
Plate_3-F6-Ta1pos	aIP-derived	P3	P10	L4	L4-P10
Plate_3-F7-Ta1neg	OP-derived	P3	P10	L4	L4-P10
Plate_3-F8-Ta1pos	aIP-derived	P3	P10	L4	L4-P10
Plate_3-F9-Ta1pos	aIP-derived	P3	P10	L4	L4-P10
Plate_3-G1-Ta1pos	aIP-derived	P3	P10	L4	L4-P10
Plate_3-G10-Ta1neg	OP-derived	P3	P10	L4	L4-P10
Plate_3-G11-Ta1pos	aIP-derived	P3	P10	L4	L4-P10
Plate_3-G12-Ta1pos	aIP-derived	P3	P10	L4	L4-P10
Plate_3-G2-Ta1neg	OP-derived	P3	P10	L4	L4-P10
Plate_3-G3-Ta1pos	aIP-derived	P3	P10	L4	L4-P10
Plate_3-G4-Ta1neg	OP-derived	P3	P10	L4	L4-P10
Plate_3-G5-Ta1pos	aIP-derived	P3	P10	L4	L4-P10
Plate_3-G6-Ta1pos	aIP-derived	P3	P10	L4	L4-P10
Plate_3-G7-Ta1pos	aIP-derived	P3	P10	L4	L4-P10
Plate_3-G8-Ta1pos	aIP-derived	P3	P10	L4	L4-P10
Plate_3-G9-Ta1neg	OP-derived	P3	P10	L4	L4-P10
Plate_3-H1-Ta1pos	aIP-derived	P3	P10	L4	L4-P10
Plate_3-H10-Ta1pos	aIP-derived	P3	P10	L4	L4-P10
Plate_3-H11-Ta1neg	OP-derived	P3	P10	L4	L4-P10
Plate_3-H12-Ta1neg	OP-derived	P3	P10	L4	L4-P10
Plate_3-H2-Ta1pos	aIP-derived	P3	P10	L4	L4-P10
Plate_3-H3-Ta1neg	OP-derived	P3	P10	L4	L4-P10
Plate_3-H4-Ta1pos	aIP-derived	P3	P10	L4	L4-P10
Plate_3-H5-Ta1neg	OP-derived	P3	P10	L4	L4-P10
Plate_3-H6-Ta1neg	OP-derived	P3	P10	L4	L4-P10
Plate_3-H7-Ta1pos	aIP-derived	P3	P10	L4	L4-P10
Plate_3-H8-Ta1pos	aIP-derived	P3	P10	L4	L4-P10
Plate_3-H9-Ta1neg	OP-derived	P3	P10	L4	L4-P10
Plate_4-A1-Ta1pos	aIP-derived	P4	P30	L23	L23-P30
Plate_4-A10-Ta1pos	aIP-derived	P4	P30	L23	L23-P30
Plate_4-A11-Ta1pos	aIP-derived	P4	P30	L23	L23-P30
Plate_4-A12-Ta1pos	aIP-derived	P4	P30	L23	L23-P30
Plate_4-A2-Ta1neg	OP-derived	P4	P30	L23	L23-P30
Plate_4-A3-Ta1neg	OP-derived	P4	P30	L23	L23-P30
Plate_4-A4-Ta1pos	aIP-derived	P4	P30	L23	L23-P30
Plate_4-A5-Ta1neg	OP-derived	P4	P30	L23	L23-P30
Plate_4-A6-Ta1neg	OP-derived	P4	P30	L23	L23-P30
Plate_4-A7-Ta1neg	OP-derived	P4	P30	L23	L23-P30
Plate_4-A8-Ta1pos	aIP-derived	P4	P30	L23	L23-P30
Plate_4-A9-Ta1neg	OP-derived	P4	P30	L23	L23-P30
Plate_4-B1-Ta1pos	aIP-derived	P4	P30	L23	L23-P30
Plate_4-B10-Ta1neg	OP-derived	P4	P30	L23	L23-P30
Plate_4-B11-Ta1neg	OP-derived	P4	P30	L23	L23-P30
Plate_4-B12-Ta1neg	OP-derived	P4	P30	L23	L23-P30
Plate_4-B2-Ta1pos	aIP-derived	P4	P30	L23	L23-P30
Plate_4-B3-Ta1pos	aIP-derived	P4	P30	L23	L23-P30
Plate_4-B4-Ta1neg	OP-derived	P4	P30	L23	L23-P30
Plate_4-B5-Ta1pos	aIP-derived	P4	P30	L23	L23-P30
Plate_4-B6-Ta1pos	aIP-derived	P4	P30	L23	L23-P30
Plate_4-B7-bulkbrainRNA	bulkbrainRNA control	P4	P30	L23	L23-P30
Plate_4-B8-Ta1neg	OP-derived	P4	P30	L23	L23-P30
Plate_4-B9-Ta1neg	OP-derived	P4	P30	L23	L23-P30
Plate_4-C1-Ta1neg	OP-derived	P4	P30	L23	L23-P30
Plate_4-C10-Ta1pos	aIP-derived	P4	P30	L23	L23-P30
Plate_4-C11-buffer	buffer control	P4	P30	L23	L23-P30
Plate_4-C12-Ta1neg	OP-derived	P4	P30	L23	L23-P30
Plate_4-C2-Ta1neg	OP-derived	P4	P30	L23	L23-P30
Plate_4-C3-Ta1neg	OP-derived	P4	P30	L23	L23-P30
Plate_4-C4-Ta1pos	aIP-derived	P4	P30	L23	L23-P30
Plate_4-C5-Ta1pos	aIP-derived	P4	P30	L23	L23-P30
Plate_4-C6-Ta1pos	aIP-derived	P4	P30	L23	L23-P30
Plate_4-C7-Ta1neg	OP-derived	P4	P30	L23	L23-P30
Plate_4-C8-Ta1pos	aIP-derived	P4	P30	L23	L23-P30
Plate_4-C9-Ta1pos	aIP-derived	P4	P30	L23	L23-P30
Plate_4-D1-Ta1neg	OP-derived	P4	P30	L23	L23-P30
Plate_4-D10-Ta1neg	OP-derived	P4	P30	L23	L23-P30
Plate_4-D11-Ta1pos	aIP-derived	P4	P30	L23	L23-P30
Plate_4-D12-bulkbrainRNA	bulkbrainRNA control	P4	P30	L23	L23-P30
Plate_4-D2-Ta1pos	aIP-derived	P4	P30	L23	L23-P30
Plate_4-D3-Ta1neg	OP-derived	P4	P30	L23	L23-P30
Plate_4-D4-Ta1pos	aIP-derived	P4	P30	L23	L23-P30
Plate_4-D5-Ta1neg	OP-derived	P4	P30	L23	L23-P30
Plate_4-D6-Ta1neg	OP-derived	P4	P30	L23	L23-P30
Plate_4-D7-Ta1neg	OP-derived	P4	P30	L23	L23-P30
Plate_4-D8-Ta1neg	OP-derived	P4	P30	L23	L23-P30
Plate_4-D9-Ta1neg	OP-derived	P4	P30	L23	L23-P30
Plate_4-E1-Ta1neg	OP-derived	P4	P30	L23	L23-P30
Plate_4-E10-Ta1pos	aIP-derived	P4	P30	L23	L23-P30
Plate_4-E11-Ta1neg	OP-derived	P4	P30	L23	L23-P30
Plate_4-E12-Ta1pos	aIP-derived	P4	P30	L23	L23-P30
Plate_4-E2-Ta1neg	OP-derived	P4	P30	L23	L23-P30
Plate_4-E3-Ta1pos	aIP-derived	P4	P30	L23	L23-P30
Plate_4-E4-Ta1pos	aIP-derived	P4	P30	L23	L23-P30
Plate_4-E5-Ta1pos	aIP-derived	P4	P30	L23	L23-P30
Plate_4-E6-Ta1neg	OP-derived	P4	P30	L23	L23-P30
Plate_4-E7-buffer	buffer control	P4	P30	L23	L23-P30
Plate_4-E8-Ta1pos	aIP-derived	P4	P30	L23	L23-P30
Plate_4-E9-Ta1neg	OP-derived	P4	P30	L23	L23-P30
Plate_4-F1-Ta1neg	OP-derived	P4	P30	L23	L23-P30
Plate_4-F10-Ta1neg	OP-derived	P4	P30	L23	L23-P30
Plate_4-F11-Ta1neg	OP-derived	P4	P30	L23	L23-P30
Plate_4-F12-Ta1pos	aIP-derived	P4	P30	L23	L23-P30
Plate_4-F2-buffer	buffer control	P4	P30	L23	L23-P30
Plate_4-F3-Ta1pos	aIP-derived	P4	P30	L23	L23-P30
Plate_4-F4-bulkbrainRNA	bulkbrainRNA control	P4	P30	L23	L23-P30
Plate_4-F5-Ta1neg	OP-derived	P4	P30	L23	L23-P30
Plate_4-F6-Ta1pos	aIP-derived	P4	P30	L23	L23-P30
Plate_4-F7-Ta1neg	OP-derived	P4	P30	L23	L23-P30
Plate_4-F8-Ta1pos	aIP-derived	P4	P30	L23	L23-P30
Plate_4-F9-Ta1pos	aIP-derived	P4	P30	L23	L23-P30
Plate_4-G1-Ta1pos	aIP-derived	P4	P30	L23	L23-P30
Plate_4-G10-Ta1neg	OP-derived	P4	P30	L23	L23-P30
Plate_4-G11-Ta1pos	aIP-derived	P4	P30	L23	L23-P30
Plate_4-G12-Ta1pos	aIP-derived	P4	P30	L23	L23-P30
Plate_4-G2-Ta1neg	OP-derived	P4	P30	L23	L23-P30
Plate_4-G3-Ta1pos	aIP-derived	P4	P30	L23	L23-P30
Plate_4-G4-Ta1neg	OP-derived	P4	P30	L23	L23-P30
Plate_4-G5-Ta1pos	aIP-derived	P4	P30	L23	L23-P30
Plate_4-G6-Ta1pos	aIP-derived	P4	P30	L23	L23-P30
Plate_4-G7-Ta1pos	aIP-derived	P4	P30	L23	L23-P30
Plate_4-G8-Ta1pos	aIP-derived	P4	P30	L23	L23-P30
Plate_4-G9-Ta1neg	OP-derived	P4	P30	L23	L23-P30
Plate_4-H1-Ta1pos	aIP-derived	P4	P30	L23	L23-P30
Plate_4-H10-Ta1pos	aIP-derived	P4	P30	L23	L23-P30
Plate_4-H11-Ta1neg	OP-derived	P4	P30	L23	L23-P30
Plate_4-H12-Ta1neg	OP-derived	P4	P30	L23	L23-P30
Plate_4-H2-Ta1pos	aIP-derived	P4	P30	L23	L23-P30
Plate_4-H3-Ta1neg	OP-derived	P4	P30	L23	L23-P30
Plate_4-H4-Ta1pos	aIP-derived	P4	P30	L23	L23-P30
Plate_4-H5-Ta1neg	OP-derived	P4	P30	L23	L23-P30
Plate_4-H6-Ta1neg	OP-derived	P4	P30	L23	L23-P30
Plate_4-H7-Ta1pos	aIP-derived	P4	P30	L23	L23-P30
Plate_4-H8-Ta1pos	aIP-derived	P4	P30	L23	L23-P30
Plate_4-H9-Ta1neg	OP-derived	P4	P30	L23	L23-P30
Plate_5-A1-Ta1pos	aIP-derived	P5	P30	L4	L4-P30
Plate_5-A10-Ta1pos	aIP-derived	P5	P30	L4	L4-P30
Plate_5-A11-Ta1pos	aIP-derived	P5	P30	L4	L4-P30
Plate_5-A12-Ta1pos	aIP-derived	P5	P30	L4	L4-P30
Plate_5-A2-Ta1neg	OP-derived	P5	P30	L4	L4-P30
Plate_5-A3-Ta1neg	OP-derived	P5	P30	L4	L4-P30
Plate_5-A4-Ta1pos	aIP-derived	P5	P30	L4	L4-P30
Plate_5-A5-Ta1neg	OP-derived	P5	P30	L4	L4-P30
Plate_5-A6-Ta1neg	OP-derived	P5	P30	L4	L4-P30
Plate_5-A7-Ta1neg	OP-derived	P5	P30	L4	L4-P30
Plate_5-A8-Ta1pos	aIP-derived	P5	P30	L4	L4-P30
Plate_5-A9-Ta1neg	OP-derived	P5	P30	L4	L4-P30
Plate_5-B1-Ta1pos	aIP-derived	P5	P30	L4	L4-P30
Plate_5-B10-Ta1neg	OP-derived	P5	P30	L4	L4-P30
Plate_5-B11-Ta1neg	OP-derived	P5	P30	L4	L4-P30
Plate_5-B12-Ta1neg	OP-derived	P5	P30	L4	L4-P30
Plate_5-B2-Ta1pos	aIP-derived	P5	P30	L4	L4-P30
Plate_5-B3-Ta1pos	aIP-derived	P5	P30	L4	L4-P30
Plate_5-B4-Ta1neg	OP-derived	P5	P30	L4	L4-P30
Plate_5-B5-Ta1pos	aIP-derived	P5	P30	L4	L4-P30
Plate_5-B6-Ta1pos	aIP-derived	P5	P30	L4	L4-P30
Plate_5-B7-bulkbrainRNA	bulkbrainRNA control	P5	P30	L4	L4-P30
Plate_5-B8-Ta1neg	OP-derived	P5	P30	L4	L4-P30
Plate_5-B9-Ta1neg	OP-derived	P5	P30	L4	L4-P30
Plate_5-C1-Ta1neg	OP-derived	P5	P30	L4	L4-P30
Plate_5-C10-Ta1neg	OP-derived	P5	P30	L4	L4-P30
Plate_5-C11-buffer	buffer control	P5	P30	L4	L4-P30
Plate_5-C12-Ta1neg	OP-derived	P5	P30	L4	L4-P30
Plate_5-C2-Ta1neg	OP-derived	P5	P30	L4	L4-P30
Plate_5-C3-Ta1neg	OP-derived	P5	P30	L4	L4-P30
Plate_5-C4-Ta1pos	aIP-derived	P5	P30	L4	L4-P30
Plate_5-C5-Ta1pos	aIP-derived	P5	P30	L4	L4-P30
Plate_5-C6-Ta1pos	aIP-derived	P5	P30	L4	L4-P30
Plate_5-C7-Ta1neg	OP-derived	P5	P30	L4	L4-P30
Plate_5-C8-Ta1pos	aIP-derived	P5	P30	L4	L4-P30
Plate_5-C9-Ta1pos	aIP-derived	P5	P30	L4	L4-P30
Plate_5-D1-Ta1neg	OP-derived	P5	P30	L4	L4-P30
Plate_5-D10-Ta1neg	OP-derived	P5	P30	L4	L4-P30
Plate_5-D11-Ta1pos	aIP-derived	P5	P30	L4	L4-P30
Plate_5-D12-bulkbrainRNA	bulkbrainRNA control	P5	P30	L4	L4-P30
Plate_5-D2-Ta1pos	aIP-derived	P5	P30	L4	L4-P30
Plate_5-D3-Ta1neg	OP-derived	P5	P30	L4	L4-P30
Plate_5-D4-Ta1pos	aIP-derived	P5	P30	L4	L4-P30
Plate_5-D5-Ta1neg	OP-derived	P5	P30	L4	L4-P30
Plate_5-D6-Ta1neg	OP-derived	P5	P30	L4	L4-P30
Plate_5-D7-Ta1neg	OP-derived	P5	P30	L4	L4-P30
Plate_5-D8-Ta1neg	OP-derived	P5	P30	L4	L4-P30
Plate_5-D9-Ta1neg	OP-derived	P5	P30	L4	L4-P30
Plate_5-E1-Ta1neg	OP-derived	P5	P30	L4	L4-P30
Plate_5-E10-Ta1pos	aIP-derived	P5	P30	L4	L4-P30
Plate_5-E11-Ta1neg	OP-derived	P5	P30	L4	L4-P30
Plate_5-E12-Ta1pos	aIP-derived	P5	P30	L4	L4-P30
Plate_5-E2-Ta1neg	OP-derived	P5	P30	L4	L4-P30
Plate_5-E3-Ta1pos	aIP-derived	P5	P30	L4	L4-P30
Plate_5-E4-Ta1pos	aIP-derived	P5	P30	L4	L4-P30
Plate_5-E5-Ta1pos	aIP-derived	P5	P30	L4	L4-P30
Plate_5-E6-Ta1neg	OP-derived	P5	P30	L4	L4-P30
Plate_5-E7-buffer	buffer control	P5	P30	L4	L4-P30
Plate_5-E8-Ta1pos	aIP-derived	P5	P30	L4	L4-P30
Plate_5-E9-Ta1pos	aIP-derived	P5	P30	L4	L4-P30
Plate_5-F1-Ta1neg	OP-derived	P5	P30	L4	L4-P30
Plate_5-F10-Ta1neg	OP-derived	P5	P30	L4	L4-P30
Plate_5-F11-Ta1neg	OP-derived	P5	P30	L4	L4-P30
Plate_5-F12-Ta1pos	aIP-derived	P5	P30	L4	L4-P30
Plate_5-F2-buffer	buffer control	P5	P30	L4	L4-P30
Plate_5-F3-Ta1pos	aIP-derived	P5	P30	L4	L4-P30
Plate_5-F4-bulkbrainRNA	bulkbrainRNA control	P5	P30	L4	L4-P30
Plate_5-F5-Ta1neg	OP-derived	P5	P30	L4	L4-P30
Plate_5-F6-Ta1pos	aIP-derived	P5	P30	L4	L4-P30
Plate_5-F7-Ta1neg	OP-derived	P5	P30	L4	L4-P30
Plate_5-F8-Ta1pos	aIP-derived	P5	P30	L4	L4-P30
Plate_5-F9-Ta1pos	aIP-derived	P5	P30	L4	L4-P30
Plate_5-G1-Ta1pos	aIP-derived	P5	P30	L4	L4-P30
Plate_5-G10-Ta1neg	OP-derived	P5	P30	L4	L4-P30
Plate_5-G11-Ta1pos	aIP-derived	P5	P30	L4	L4-P30
Plate_5-G12-Ta1pos	aIP-derived	P5	P30	L4	L4-P30
Plate_5-G2-Ta1neg	OP-derived	P5	P30	L4	L4-P30
Plate_5-G3-Ta1pos	aIP-derived	P5	P30	L4	L4-P30
Plate_5-G4-Ta1neg	OP-derived	P5	P30	L4	L4-P30
Plate_5-G5-Ta1pos	aIP-derived	P5	P30	L4	L4-P30
Plate_5-G6-Ta1pos	aIP-derived	P5	P30	L4	L4-P30
Plate_5-G7-Ta1pos	aIP-derived	P5	P30	L4	L4-P30
Plate_5-G8-Ta1pos	aIP-derived	P5	P30	L4	L4-P30
Plate_5-G9-Ta1neg	OP-derived	P5	P30	L4	L4-P30
Plate_5-H1-Ta1pos	aIP-derived	P5	P30	L4	L4-P30
Plate_5-H10-Ta1pos	aIP-derived	P5	P30	L4	L4-P30
Plate_5-H11-Ta1neg	OP-derived	P5	P30	L4	L4-P30
Plate_5-H12-Ta1neg	OP-derived	P5	P30	L4	L4-P30
Plate_5-H2-Ta1pos	aIP-derived	P5	P30	L4	L4-P30
Plate_5-H3-Ta1neg	OP-derived	P5	P30	L4	L4-P30
Plate_5-H4-Ta1pos	aIP-derived	P5	P30	L4	L4-P30
Plate_5-H5-Ta1neg	OP-derived	P5	P30	L4	L4-P30
Plate_5-H6-Ta1neg	OP-derived	P5	P30	L4	L4-P30
Plate_5-H7-Ta1pos	aIP-derived	P5	P30	L4	L4-P30
Plate_5-H8-Ta1pos	aIP-derived	P5	P30	L4	L4-P30
Plate_5-H9-Ta1neg	OP-derived	P5	P30	L4	L4-P30

## Sheet: Figure 2 featurecounts
gene_id	ISC_1_081216-A1-Ta1pos	ISC_1_081216-A10-Ta1pos	ISC_1_081216-A11-Ta1pos	ISC_1_081216-A12-Ta1pos	ISC_1_081216-A2-Ta1neg	ISC_1_081216-A3-Ta1neg	ISC_1_081216-A4-Ta1pos	ISC_1_081216-A5-Ta1neg	ISC_1_081216-A6-Ta1pos	ISC_1_081216-A7-Barcode	ISC_1_081216-A8-Ta1pos	ISC_1_081216-A9-Ta1neg	ISC_1_081216-B1-Ta1pos	ISC_1_081216-B10-Ta1neg	ISC_1_081216-B11-Ta1neg	ISC_1_081216-B12-Ta1neg	ISC_1_081216-B2-Ta1pos	ISC_1_081216-B3-Ta1pos	ISC_1_081216-B4-Ta1neg	ISC_1_081216-B5-Barcode	ISC_1_081216-B6-Barcode	ISC_1_081216-B7-buffer	ISC_1_081216-B8-Ta1neg	ISC_1_081216-B9-Ta1pos	ISC_1_081216-C1-Ta1neg	ISC_1_081216-C10-Ta1neg	ISC_1_081216-C11-bulkbrainRNA	ISC_1_081216-C12-Ta1neg	ISC_1_081216-C2-Ta1neg	ISC_1_081216-C3-Ta1neg	ISC_1_081216-C4-Ta1neg	ISC_1_081216-C5-Ta1pos	ISC_1_081216-C6-Ta1pos	ISC_1_081216-C7-Ta1neg	ISC_1_081216-C8-Barcode	ISC_1_081216-C9-Ta1pos	ISC_1_081216-D1-Ta1neg	ISC_1_081216-D10-Ta1neg	ISC_1_081216-D11-Ta1pos	ISC_1_081216-D12-buffer	ISC_1_081216-D2-Ta1pos	ISC_1_081216-D3-Ta1neg	ISC_1_081216-D4-Ta1neg	ISC_1_081216-D5-Ta1neg	ISC_1_081216-D6-Ta1neg	ISC_1_081216-D7-Ta1neg	ISC_1_081216-D8-Ta1neg	ISC_1_081216-D9-Ta1neg	ISC_1_081216-E1-Ta1neg
ENSMUSG00000051951	8	0	0	191	0	0	218	42	0	195	0	4	60	183	4	185	101	0	4	2	0	0	0	0	88	38	0	50	66	0	6	12	0	0	0	0	0	0	0	0	90	0	161	0	0	0	0	0	119
ENSMUSG00000025900	0	0	0	0	0	0	0	0	0	0	0	0	0	0	0	0	0	0	0	0	0	0	0	0	0	0	0	0	0	0	0	0	0	0	0	0	0	0	0	0	0	0	0	0	0	0	0	0	0
ENSMUSG00000025902	0	0	0	0	0	0	0	0	0	0	0	0	0	0	0	0	0	0	0	0	0	0	0	0	0	0	0	0	0	0	20	0	0	0	0	0	0	0	0	0	0	0	0	0	0	0	0	0	0
ENSMUSG00000033845	130	176	156	200	120	228	414	438	0	106	0	0	2	232	152	66	121	0	0	4	146	0	78	190	244	298	2	170	266	316	2	34	2	20	88	374	310	0	10	4	134	4	118	2	0	122	0	340	0
ENSMUSG00000025903	40	87	255	42	51	81	70	27	90	150	0	28	30	68	1	26	0	0	0	21	40	0	157	90	16	0	0	2	32	33	107	6	0	2	50	0	0	0	12	0	118	0	54	1	108	57	0	105	92
ENSMUSG00000104217	0	0	0	0	0	0	0	0	0	0	0	0	0	0	0	0	0	0	0	0	0	0	0	0	0	0	0	0	0	0	0	0	0	0	0	0	0	0	0	0	0	0	0	0	0	0	0	0	0
ENSMUSG00000033813	69	281	45	106	97	293	119	238	29	144	0	28	16	420	27	241	45	10	0	45	120	0	462	159	162	80	4	0	190	328	391	28	0	2	378	297	119	0	17	2	83	0	40	330	164	45	16	0	38
ENSMUSG00000002459	0	2	199	391	480	4	84	56	2	4	441	15	0	159	258	94	228	2	0	22	48	0	285	382	116	211	4	0	400	509	419	2	0	1	202	8	16	4	352	0	50	36	224	8	0	386	36	0	6
ENSMUSG00000033793	965	656	832	1220	1326	1066	1130	1670	672	220	86	24	136	1369	990	967	334	2	6	150	590	0	1188	1415	481	2372	56	219	1740	1130	306	124	0	416	1662	1112	354	1182	1400	10	865	200	1781	4	756	470	214	758	1200
ENSMUSG00000025905	0	0	0	0	0	0	0	0	0	0	0	0	0	0	0	0	0	1	0	0	0	0	0	0	0	0	0	0	0	0	0	0	0	0	0	0	0	0	0	0	0	0	0	0	0	0	0	0	0
ENSMUSG00000033774	0	0	0	0	0	0	0	0	0	0	0	0	0	0	0	0	0	0	0	0	0	0	0	0	0	0	0	0	0	0	0	0	0	0	0	0	0	0	0	0	0	0	0	0	0	0	0	0	0
ENSMUSG00000025907	60	572	2	305	226	16	108	396	52	64	0	47	196	422	144	36	10	0	4	366	54	0	212	430	375	118	16	534	335	451	434	214	0	138	633	370	0	8	388	2	298	155	761	4	379	194	330	12	5
ENSMUSG00000087247	0	0	0	0	0	0	0	0	0	0	0	0	0	0	0	0	0	0	0	0	0	0	0	0	0	0	0	0	0	0	0	0	0	0	0	0	0	0	0	0	0	0	0	0	0	0	0	0	0
ENSMUSG00000033740	116	0	0	0	0	0	0	0	0	0	0	0	0	0	0	124	0	0	0	0	0	2	0	5	0	0	0	0	0	0	44	0	0	16	0	0	0	0	0	0	0	0	0	0	0	0	0	16	0
ENSMUSG00000051285	234	476	515	263	268	360	400	475	286	176	0	42	114	340	308	172	90	30	12	128	84	6	206	174	56	703	2	306	360	328	288	242	2	48	353	452	0	0	1728	0	432	122	300	0	683	12	370	288	338
ENSMUSG00000025909	28	110	458	168	19	448	6	236	96	38	0	87	32	233	345	8	2	2	6	298	54	0	301	121	516	0	2	0	127	349	192	79	0	4	373	260	0	0	442	0	168	34	352	0	89	70	57	2	0
ENSMUSG00000061024	38	0	0	140	78	148	233	106	0	90	0	2	286	2	0	10	0	0	0	8	0	0	112	220	0	0	2	0	102	276	0	2	0	0	288	238	354	0	0	0	0	4	2	2	26	0	310	0	0
ENSMUSG00000025911	0	0	0	0	216	0	0	0	0	0	0	4	0	49	8	4	0	0	0	0	98	0	0	0	0	0	0	0	80	17	0	0	0	0	14	0	0	0	0	0	0	0	0	0	0	28	0	0	2
ENSMUSG00000067879	754	1094	624	944	853	1075	264	842	478	238	9	16	186	1191	964	2046	128	12	40	2	532	0	1260	798	858	1452	10	38	1662	754	1423	136	42	40	1134	2307	331	2096	256	2	501	2	854	238	362	582	334	702	48
ENSMUSG00000025912	0	0	0	7	0	0	0	0	0	0	0	0	0	0	0	0	0	0	0	0	0	0	0	0	0	8	2	0	0	0	4	0	0	0	0	0	0	0	0	0	0	0	0	0	62	0	0	0	0
ENSMUSG00000045210	268	577	748	386	42	56	681	188	20	50	132	16	50	397	0	68	42	0	8	14	26	0	8	424	316	116	12	836	162	30	108	6	2	0	292	0	466	0	154	2	0	0	307	2	8	446	0	2	316
ENSMUSG00000025915	0	0	0	58	106	88	2	58	0	34	0	8	0	42	6	146	0	0	60	0	0	0	72	12	17	0	2	340	25	27	30	0	0	14	77	39	0	0	0	0	142	47	0	0	2	500	2	0	0
ENSMUSG00000046101	0	0	2	5	7	1	2	0	2	67	2	9	0	4	5	2	6	0	0	2	8	0	0	10	1	0	0	0	2	1	5	0	12	0	10	0	0	5	0	0	1	0	62	0	40	43	118	1	0
ENSMUSG00000099032	0	0	0	0	0	0	0	0	0	0	0	0	0	0	0	0	0	0	0	0	0	0	0	0	0	0	0	0	0	0	0	0	0	0	0	0	0	0	0	0	0	0	0	0	0	0	0	0	0
ENSMUSG00000025916	0	0	0	0	0	0	0	0	0	0	0	0	0	0	0	0	0	0	0	0	0	2	0	0	0	0	0	0	0	0	0	0	0	0	28	0	0	0	0	0	0	0	0	0	126	0	0	0	0
ENSMUSG00000025917	154	654	280	380	538	0	706	382	262	189	2	4	146	352	120	541	189	2	0	164	0	2	709	400	359	540	8	74	318	318	373	2	6	84	648	719	0	455	6	0	526	236	651	2	139	526	159	12	558
ENSMUSG00000056763	8	407	4	100	98	0	18	201	8	142	0	169	7	174	19	98	73	781	42	102	10	0	40	18	30	61	4	35	250	164	76	214	0	2	100	2	6	4	2	0	516	115	136	6	130	119	4	16	2
ENSMUSG00000067851	76	89	28	379	426	228	142	129	0	452	2	62	16	120	42	128	12	2	2	0	16	0	0	242	96	22	2	202	172	256	188	60	244	16	295	390	311	29	354	2	444	184	10	0	198	211	39	60	111
ENSMUSG00000042501	0	0	0	0	0	0	0	0	0	0	0	0	0	0	0	0	0	0	0	0	0	0	0	0	0	0	0	0	0	2	0	0	0	0	0	0	0	0	0	0	0	0	0	0	0	0	0	0	0
ENSMUSG00000048960	167	0	0	0	392	0	26	0	0	61	386	38	2	86	0	149	0	0	0	0	242	4	256	0	0	4	0	38	34	14	88	0	0	6	48	2	0	82	0	0	4	32	0	0	0	16	20	0	2
ENSMUSG00000057715	30	14	452	174	146	312	18	0	6	138	0	110	20	106	22	172	567	2	0	56	34	0	292	240	50	6	0	4	226	332	284	30	0	34	148	144	76	0	316	0	188	51	236	0	134	312	12	14	138
ENSMUSG00000016918	0	0	0	48	0	0	0	0	0	0	133	0	0	0	0	0	0	0	0	0	0	0	0	0	0	0	0	0	0	0	0	0	0	0	2	0	0	0	0	0	0	0	48	0	0	0	0	0	0
ENSMUSG00000025938	0	246	0	0	0	320	0	0	0	0	0	2	0	0	0	0	0	0	0	0	0	0	0	0	4	0	0	0	142	0	0	0	0	0	0	0	0	0	0	0	0	0	0	0	0	0	0	0	0
ENSMUSG00000042414	0	0	0	0	0	0	0	0	0	0	0	0	0	0	0	0	0	0	0	0	0	0	0	0	0	0	0	0	0	0	0	0	0	0	0	0	0	0	0	0	0	0	0	0	0	0	0	0	0
ENSMUSG00000005886	120	404	2	191	124	148	199	281	0	22	28	2	116	123	60	6	106	0	2	258	518	0	606	88	169	686	108	2	551	287	132	20	0	2	318	514	50	2	46	0	166	204	340	2	200	2	8	12	0
ENSMUSG00000025935	16	154	0	143	419	0	132	28	0	78	336	2	3	130	1	205	82	174	2	21	105	2	2	67	60	85	0	5	124	118	2	43	888	172	162	180	40	1	2	4	125	46	342	35	21	2	4	1	1
ENSMUSG00000025937	50	0	0	0	0	94	84	0	0	0	0	0	6	82	0	0	0	2	0	0	110	0	0	42	0	0	0	0	72	0	0	136	0	0	56	0	0	0	0	0	0	2	0	0	0	165	0	0	0
ENSMUSG00000067813	0	0	0	0	0	0	0	0	0	0	0	0	0	0	0	0	0	0	0	0	0	0	0	0	0	0	0	0	0	0	0	0	0	0	0	0	0	0	0	0	0	0	0	0	0	0	0	0	0
ENSMUSG00000025932	0	0	0	0	0	0	0	0	0	0	0	30	0	0	0	0	0	0	0	0	0	0	0	0	0	0	0	0	0	0	0	0	0	0	0	0	0	0	0	0	0	0	0	0	0	0	0	0	0
ENSMUSG00000025930	0	0	0	114	0	0	0	310	176	0	0	0	0	62	0	42	0	0	0	0	0	0	0	0	0	138	0	0	0	25	28	0	0	0	21	0	170	0	0	0	0	0	0	0	14	0	0	0	0
ENSMUSG00000032769	0	0	0	0	0	0	0	0	0	0	0	0	0	0	0	0	0	0	0	0	0	0	0	0	0	0	0	0	0	0	0	0	0	0	0	0	0	0	0	0	0	0	0	0	0	0	0	0	0
ENSMUSG00000092083	22	0	0	119	30	46	72	56	0	294	0	174	0	96	14	90	486	0	22	0	120	0	0	4	112	246	2	242	22	334	2	2	0	68	8	456	0	0	280	0	0	406	350	0	2	176	0	2	0
ENSMUSG00000025925	34	0	0	0	0	178	56	66	8	6	89	20	0	158	41	0	62	96	0	46	0	0	130	82	88	0	0	0	2	70	60	0	0	0	53	0	0	0	0	0	0	29	162	0	8	0	0	0	0
ENSMUSG00000032719	0	0	0	6	0	0	0	0	0	0	154	0	0	0	0	0	0	0	0	0	0	18	0	26	0	0	0	0	0	10	0	0	0	0	0	0	0	0	0	0	75	0	0	0	0	0	0	0	0
ENSMUSG00000067795	0	0	0	0	0	0	0	0	0	0	0	0	0	22	0	0	0	0	0	0	0	0	0	0	0	0	0	0	0	0	0	0	0	0	16	0	0	0	0	0	41	35	0	0	0	0	0	0	0
ENSMUSG00000043716	566	916	306	302	996	1338	828	684	768	232	1138	10	156	862	234	514	442	1582	6	646	400	2	1572	520	764	668	6	539	546	736	64	16	1888	8	984	458	356	562	129	2	792	200	378	136	136	806	18	132	502
ENSMUSG00000025921	0	0	0	12	12	0	0	16	28	0	40	2	0	0	0	0	0	0	0	0	0	0	171	0	0	0	0	381	32	0	0	0	0	0	0	0	0	0	0	0	0	260	0	0	14	0	0	0	0
ENSMUSG00000025920	372	84	0	442	706	374	390	545	60	118	0	170	5	493	36	458	120	8	0	111	168	1	376	612	206	436	12	4	308	530	300	35	12	10	260	276	12	2	26	0	192	187	784	0	172	73	63	6	120
ENSMUSG00000025939	180	572	0	367	142	214	303	106	338	99	14	84	10	517	222	456	198	0	2	68	134	0	878	280	221	300	0	2	330	262	188	156	0	46	482	510	328	0	424	0	106	37	177	0	292	125	222	148	74
ENSMUSG00000079658	292	423	356	529	190	478	549	640	178	263	0	6	104	208	140	460	246	94	24	58	329	10	688	854	142	1036	8	332	736	331	596	108	0	402	435	508	2	42	34	2	900	108	320	86	84	200	6	270	254
ENSMUSG00000025940	210	120	256	478	368	372	274	174	0	86	0	100	0	150	54	200	180	0	0	0	48	4	588	162	250	298	2	2	304	220	214	2	0	0	506	210	238	2	0	0	600	78	468	4	14	172	182	0	56
ENSMUSG00000025779	0	0	0	0	10	0	0	0	0	0	0	0	5	0	0	0	0	0	0	0	42	0	0	0	0	0	0	0	0	0	0	0	0	0	0	0	0	0	0	0	0	0	0	0	0	0	0	0	0
ENSMUSG00000042686	68	0	0	21	2	0	0	12	312	0	148	0	0	0	14	4	0	0	141	0	20	0	216	0	4	0	0	28	10	8	2	0	0	14	6	0	0	0	30	0	0	119	0	0	2	12	6	0	0
ENSMUSG00000025777	300	212	4	317	350	176	782	582	48	346	0	16	168	258	410	967	232	2	6	312	818	2	526	707	432	703	4	192	170	696	396	10	2	50	528	366	0	0	720	0	185	126	1186	38	294	212	4	10	242
ENSMUSG00000067780	19	0	0	0	0	0	0	0	0	0	0	0	0	0	0	0	0	0	0	0	0	0	0	0	0	0	0	0	0	0	0	59	0	0	2	0	0	0	0	0	0	0	0	0	0	0	0	0	0
ENSMUSG00000025776	0	0	0	0	0	16	4	0	0	0	0	0	0	0	44	4	0	0	0	0	238	0	0	2	304	0	0	0	6	24	0	0	0	294	0	0	0	0	0	0	0	0	0	0	0	110	0	0	0
ENSMUSG00000025774	0	0	0	0	0	0	0	0	0	0	0	0	0	0	0	0	0	0	0	0	0	0	0	0	0	0	0	0	0	0	0	0	0	0	0	0	0	0	0	0	0	0	0	0	0	0	0	0	0
ENSMUSG00000073735	0	0	0	0	0	0	0	0	0	0	0	0	0	0	0	0	0	0	0	0	0	0	0	0	0	0	0	0	0	0	0	0	0	0	0	0	0	0	0	0	0	0	0	0	0	0	0	0	0
ENSMUSG00000067773	0	0	0	0	0	0	0	0	0	0	0	0	0	0	0	0	0	0	0	0	0	0	0	0	0	0	0	0	0	0	0	0	0	0	0	0	0	0	0	0	0	0	0	0	0	0	0	0	0
ENSMUSG00000042596	11	20	0	0	0	0	0	0	0	0	0	0	0	0	0	0	0	0	0	0	0	0	0	0	0	0	0	0	0	44	0	0	0	0	0	0	0	0	16	0	0	0	0	0	0	0	0	0	0
ENSMUSG00000025927	0	0	4	0	0	0	0	0	0	0	0	0	0	0	0	0	0	0	0	0	0	0	0	0	0	0	0	0	0	0	0	0	0	0	0	0	0	0	0	0	0	0	0	0	0	0	0	0	0
ENSMUSG00000043760	0	0	0	2	0	0	0	0	0	0	0	0	0	0	0	0	0	0	0	0	0	0	0	0	0	0	2	0	0	0	0	0	0	0	0	0	0	0	0	0	0	0	1	0	0	0	0	0	0
ENSMUSG00000025929	0	0	0	0	0	0	0	0	0	0	0	0	0	0	0	0	0	0	0	0	0	0	0	0	0	0	0	0	0	0	0	0	0	0	0	0	0	0	0	0	0	0	0	0	0	0	0	0	0
ENSMUSG00000041872	0	0	0	0	0	0	0	0	0	0	0	0	0	0	0	0	0	0	0	0	0	0	0	0	0	0	0	0	0	0	0	0	0	0	0	0	0	0	0	0	0	0	0	0	0	0	0	0	0
ENSMUSG00000041859	0	0	0	0	166	0	0	0	0	0	0	2	0	0	0	0	0	0	0	0	0	0	0	182	0	0	0	0	0	0	0	0	0	0	0	0	0	0	0	0	0	0	0	0	0	0	0	0	0
ENSMUSG00000025931	196	106	0	88	230	2	264	178	84	0	120	76	12	132	0	310	246	0	20	0	950	0	40	0	0	308	4	226	248	216	56	0	0	26	148	58	482	2	44	0	0	2	380	2	2	134	84	8	30
ENSMUSG00000041809	0	0	0	0	0	0	0	0	0	0	0	0	0	0	0	0	0	0	0	0	0	0	0	0	0	0	0	0	0	0	0	0	0	0	0	0	0	0	0	0	0	0	0	0	0	0	0	0	0
ENSMUSG00000041779	0	0	0	0	0	0	0	0	0	0	0	0	0	0	0	0	0	0	0	0	0	0	0	0	0	0	0	0	0	0	0	0	0	0	0	0	0	0	0	0	0	0	0	0	0	0	0	0	0
ENSMUSG00000025933	211	307	2	421	344	162	607	204	54	506	4	127	87	227	0	523	217	0	0	0	161	0	180	373	302	636	2	0	903	306	363	22	0	26	855	677	291	2	0	0	631	4	361	6	4	137	2	12	432
ENSMUSG00000025934	0	0	0	0	0	0	0	0	0	0	0	0	0	0	0	0	0	0	0	0	0	0	0	0	0	0	0	0	18	0	0	0	0	0	0	11	0	0	0	0	0	0	0	0	24	46	0	0	0
ENSMUSG00000067750	0	0	0	0	0	0	0	0	0	0	0	0	0	0	0	0	0	0	0	0	0	0	0	0	0	0	0	0	0	0	0	0	0	0	0	0	0	0	0	0	0	0	0	0	0	0	0	0	0
ENSMUSG00000041722	0	0	0	0	0	0	0	0	0	0	0	0	0	0	0	0	0	0	0	0	0	0	0	0	0	0	0	0	0	0	0	0	0	0	0	0	0	0	0	0	0	0	0	0	0	0	0	0	0
ENSMUSG00000085079	0	0	0	0	0	0	0	0	0	0	0	0	0	0	0	0	0	0	0	0	0	0	0	0	0	0	0	0	0	0	0	0	0	0	0	0	0	0	0	0	2	0	0	0	0	0	0	0	0
ENSMUSG00000028033	56	203	24	170	220	160	296	420	394	325	2	41	13	13	296	80	251	2	26	22	270	2	206	481	0	8	0	166	304	290	80	102	2694	372	374	158	0	0	4	0	296	15	256	10	49	6	349	4	16
ENSMUSG00000041670	163	344	432	176	659	966	465	473	1364	285	318	283	287	145	145	293	412	1666	1253	295	44	2	331	877	430	590	12	1083	643	321	936	394	4	449	589	0	478	3	602	6	1061	194	296	111	867	474	600	462	534
ENSMUSG00000073730	0	0	0	0	0	0	0	0	0	0	0	0	0	0	0	0	0	0	0	0	0	0	0	0	0	0	0	0	0	0	0	0	0	0	0	0	0	0	0	0	0	0	0	0	0	0	0	0	0
ENSMUSG00000026158	36	42	0	134	68	60	220	124	138	114	0	232	26	80	118	153	106	4	0	24	140	0	206	232	62	2	0	184	30	30	240	6	2	4	174	212	14	46	52	0	150	8	12	6	200	270	148	2	604
ENSMUSG00000026156	0	0	0	26	0	0	0	0	1	0	0	0	0	0	15	9	0	0	0	0	0	0	0	0	3	0	0	0	0	0	0	0	0	0	12	0	0	0	0	0	0	0	0	0	0	0	0	0	0
ENSMUSG00000026155	223	30	135	111	77	140	163	155	98	112	0	71	20	66	116	128	100	4	0	56	334	0	57	25	91	77	48	45	142	115	112	52	0	0	280	319	1	0	234	0	68	0	32	0	168	57	20	0	13
ENSMUSG00000026154	100	282	210	138	34	348	184	44	0	54	0	0	0	135	42	100	78	0	2	26	44	0	492	90	102	78	0	0	146	18	130	0	0	0	316	58	0	2	2	2	52	2	118	0	0	0	68	0	82
ENSMUSG00000026153	7	0	136	0	64	222	206	108	0	98	0	33	2	47	41	114	106	0	18	8	40	0	37	24	2	6	0	0	24	104	68	0	0	4	43	0	2	0	0	0	185	0	62	2	93	444	0	510	0
ENSMUSG00000026147	0	0	0	0	0	0	0	0	0	0	0	0	6	0	0	0	0	0	0	0	0	0	0	0	0	190	0	0	0	0	0	0	0	2	0	0	0	0	0	0	0	0	0	0	0	0	0	0	0
ENSMUSG00000026141	82	0	0	336	36	0	98	3	10	54	0	0	2	40	5	3	6	0	0	0	2	0	252	10	155	0	2	0	8	47	0	0	0	0	178	26	0	0	0	0	60	0	170	2	68	286	2	2	2
ENSMUSG00000073725	90	372	2	937	875	984	494	815	352	238	1	30	256	417	196	1085	20	2	6	10	306	0	172	388	456	382	0	14	516	522	396	58	0	2	829	1032	0	0	184	0	442	135	811	40	204	271	2	4	560
ENSMUSG00000033569	589	386	242	620	640	428	116	612	294	260	0	52	36	1110	292	28	766	4	2	157	557	1	1068	44	204	526	13	111	591	673	6	167	3	3	545	1244	4	0	8	2	446	521	1047	3	90	736	5	17	251
ENSMUSG00000073722	0	0	0	0	0	0	0	0	0	0	0	0	0	0	0	0	0	0	0	0	0	0	0	0	0	0	0	0	0	0	0	0	0	0	0	0	0	0	0	0	0	0	0	0	0	0	0	0	0
ENSMUSG00000048411	0	0	0	0	0	0	0	0	0	0	0	0	0	0	0	0	0	0	0	0	0	0	0	0	0	0	0	0	0	0	0	0	0	0	0	0	0	0	0	0	0	0	0	0	0	0	0	0	0
ENSMUSG00000048874	16	0	18	137	98	0	62	124	168	4	332	160	10	258	178	121	124	10	2	176	174	0	122	28	192	202	0	98	34	46	336	31	0	30	277	802	591	0	0	0	304	32	302	124	20	53	98	15	356
ENSMUSG00000026064	175	1016	598	518	698	348	266	216	12	148	612	20	22	690	478	564	300	0	62	90	378	0	894	636	494	1158	16	172	314	434	134	28	0	0	696	726	528	2	36	4	434	0	1062	62	198	370	240	546	192
ENSMUSG00000086727	0	0	0	0	0	0	0	0	0	0	0	0	0	0	0	0	0	0	0	0	0	0	0	0	0	0	0	0	0	0	0	0	0	0	0	0	0	0	0	0	0	0	0	0	0	0	0	0	0
ENSMUSG00000050217	0	0	0	0	0	0	0	0	0	0	0	0	0	0	0	0	0	0	0	0	0	0	0	0	0	0	0	0	0	0	0	0	0	0	0	0	0	0	0	0	0	0	0	0	0	0	0	0	0
ENSMUSG00000026063	0	0	0	0	0	0	0	0	0	0	0	0	0	0	0	0	0	0	0	0	0	0	0	0	0	0	0	0	0	0	0	0	0	0	0	0	0	0	0	0	0	0	0	0	0	0	0	0	0
ENSMUSG00000026058	4	0	0	52	4	0	16	0	144	8	234	0	0	48	0	148	0	0	0	78	26	0	25	96	14	0	0	0	0	23	0	2	0	0	64	0	0	0	0	0	155	294	118	4	0	92	0	2	0
ENSMUSG00000091318	0	0	0	0	0	0	20	0	0	29	0	0	0	8	0	0	0	2	0	0	0	0	0	0	0	18	0	0	0	4	0	0	0	0	0	6	0	0	0	0	0	0	0	0	80	62	0	0	0
ENSMUSG00000026134	6	0	0	28	0	14	168	0	0	0	0	28	0	2	17	0	130	0	0	0	0	0	6	4	0	0	0	0	0	68	0	0	0	0	0	129	0	0	176	0	20	57	0	0	12	0	138	0	0
ENSMUSG00000004768	108	0	418	110	82	40	2	16	0	6	0	56	8	52	0	336	10	0	0	118	0	0	219	0	0	0	0	2	2	86	0	0	0	0	6	251	0	0	0	0	21	0	284	0	0	198	0	0	0
ENSMUSG00000042215	0	0	0	64	2	0	494	148	0	250	2	4	0	0	0	134	2	0	790	2	0	0	204	12	86	0	0	2	226	168	0	0	0	0	0	260	404	0	0	0	2	0	16	0	0	0	2	0	298
ENSMUSG00000042197	88	262	382	202	122	234	166	172	0	130	414	20	132	361	1100	416	0	2	2	144	0	4	642	114	258	408	10	4	148	354	313	0	0	0	405	259	148	4	16	4	194	59	29	2	86	193	2	90	246
ENSMUSG00000042182	186	202	0	460	368	88	712	296	96	270	0	182	72	598	188	256	342	2	16	0	204	0	784	648	274	28	2	746	120	38	258	352	0	202	496	340	0	2	0	4	192	2	148	4	458	384	68	2	326
ENSMUSG00000026131	938	1027	32	658	250	934	586	679	52	1115	2	184	620	696	501	314	348	102	260	73	517	0	575	234	697	590	28	298	548	474	264	76	2	65	1123	218	226	160	98	0	329	442	258	16	509	999	352	426	0
ENSMUSG00000042111	2	294	0	132	0	0	114	195	174	0	0	0	56	284	0	186	0	0	0	0	0	2	306	92	0	280	0	0	168	88	436	2	0	0	142	152	0	0	0	0	0	0	48	6	0	0	2	0	24
ENSMUSG00000026127	88	38	0	86	8	0	268	182	0	42	0	0	224	134	8	288	180	0	0	0	188	0	206	20	34	168	0	0	0	142	2	2	0	0	84	192	0	0	22	2	528	0	0	0	0	246	0	0	48
ENSMUSG00000026126	0	0	2	14	2	112	0	0	0	0	0	0	0	14	0	0	0	0	0	0	0	0	0	0	0	0	0	0	0	0	0	0	0	0	64	0	0	0	0	0	4	0	0	0	0	0	0	0	0
ENSMUSG00000026125	0	0	0	0	0	0	0	0	0	0	0	0	0	0	0	0	0	0	0	0	0	0	0	0	0	0	0	0	0	0	0	0	0	0	0	0	0	0	0	0	0	0	0	0	0	0	0	0	0
ENSMUSG00000026124	0	0	0	0	0	0	0	0	0	0	0	0	0	0	0	0	0	0	0	0	0	0	0	0	0	0	0	0	0	0	0	0	0	0	0	0	0	0	0	0	0	0	0	0	0	0	0	0	0
ENSMUSG00000037529	0	0	0	0	0	0	0	0	0	0	0	0	0	0	0	0	0	0	0	0	0	0	0	0	0	0	0	0	0	0	0	0	0	0	0	0	0	0	0	0	0	0	0	0	0	0	0	0	0
ENSMUSG00000045174	0	0	0	48	0	124	2	2	596	110	782	0	0	0	0	206	2	0	0	0	2	0	43	193	246	11	0	4	208	42	0	0	4	2	200	0	0	2	4	0	0	30	408	0	2	0	3	2	2
ENSMUSG00000037509	991	736	0	1268	544	408	1357	1424	1158	1692	1021	348	608	672	505	985	220	8	54	718	722	2	1421	1364	1886	915	8	6	968	954	422	60	14	1140	1563	488	0	846	82	2	1459	26	682	1016	716	232	84	14	282
ENSMUSG00000037503	589	6	862	493	368	811	892	302	1322	457	853	12	332	258	431	98	261	2446	15	10	152	0	722	443	126	1030	8	146	428	126	1590	159	2	4	822	929	2	6	412	2	859	83	264	252	180	126	72	4	3
ENSMUSG00000026123	1156	758	330	976	886	694	1292	993	374	636	2	68	40	1178	277	972	822	0	20	100	1080	0	22	1034	724	921	8	1028	524	890	266	38	4	13	1648	902	2062	2	336	2	1616	154	581	470	236	746	316	218	1018
ENSMUSG00000045216	4	80	0	110	16	66	110	0	112	130	0	0	0	296	2	124	46	0	8	2	104	0	694	126	130	0	2	2	54	0	20	50	0	0	126	262	0	0	0	0	0	8	288	84	46	0	0	0	34
ENSMUSG00000037470	138	360	18	205	276	204	324	60	442	252	40	17	0	165	0	97	0	4	26	0	0	0	342	286	482	78	0	446	70	85	242	222	0	0	116	3	0	0	22	4	36	0	260	2	146	274	20	229	11
ENSMUSG00000047180	0	0	0	0	0	276	0	0	0	0	0	0	0	0	0	0	0	0	0	0	0	0	0	0	0	0	0	0	0	2	0	0	0	0	0	0	0	0	0	0	0	0	0	0	0	0	0	0	0
ENSMUSG00000037447	114	0	0	156	0	0	202	0	0	0	0	4	0	0	0	2	0	0	0	0	280	0	0	14	0	0	0	0	0	0	0	0	0	0	104	0	0	0	0	0	0	0	0	0	0	0	0	0	0
ENSMUSG00000010453	122	131	0	100	0	258	190	548	0	224	0	6	58	72	0	48	2	0	6	348	0	0	154	70	516	158	22	4	96	62	6	152	48	166	224	728	14	0	2	6	2	366	28	2	98	8	0	134	258
ENSMUSG00000037432	0	0	0	0	0	0	0	0	0	97	0	0	0	0	0	0	0	0	0	0	0	0	0	0	0	0	0	0	0	30	0	0	0	0	9	0	0	0	0	0	0	0	0	0	0	152	0	0	0
ENSMUSG00000001143	122	176	336	128	184	26	118	42	0	257	0	16	6	147	0	4	72	26	2	0	292	0	242	284	366	66	2	0	134	103	0	28	0	0	160	282	0	1709	4	0	108	0	236	0	14	300	0	0	0
ENSMUSG00000037408	142	84	0	0	126	162	0	174	90	56	0	4	0	12	24	0	0	0	0	0	0	0	88	0	0	0	0	2	2	142	94	0	0	0	4	8	0	698	0	0	450	0	16	0	0	18	0	2	0
ENSMUSG00000001138	2	0	182	23	76	0	208	118	4	38	0	12	194	2	4	178	0	0	4	0	0	0	0	0	36	4	6	0	234	0	8	44	14	0	136	0	0	0	2	0	380	2	0	0	74	4	0	0	0
ENSMUSG00000067653	0	0	0	5	0	0	0	0	37	0	0	0	0	0	0	0	0	0	0	0	0	0	0	18	0	0	0	0	0	0	0	0	2	0	0	0	0	0	0	0	0	0	0	0	0	0	29	0	0
ENSMUSG00000109510	0	0	0	0	0	0	0	0	0	0	0	0	0	0	0	0	0	0	0	0	0	0	0	0	0	0	0	0	0	0	0	0	0	0	0	0	0	0	0	0	0	0	0	0	0	0	0	0	0
ENSMUSG00000079610	0	137	0	103	92	243	203	2	0	0	245	0	34	35	0	200	0	0	0	0	0	0	0	40	0	0	0	0	23	174	0	0	0	0	245	218	148	0	0	2	141	0	0	0	0	0	0	0	0
ENSMUSG00000026121	0	114	0	0	0	34	0	50	0	0	0	0	0	0	0	0	0	0	0	0	0	2	0	0	0	74	4	0	83	0	0	4	0	6	12	0	0	0	0	0	0	0	132	0	0	2	0	0	0
ENSMUSG00000046337	0	0	0	0	0	0	0	0	0	0	0	0	0	0	0	0	0	0	0	0	0	0	0	0	0	0	0	0	0	0	0	0	0	0	0	0	0	0	0	0	0	0	0	0	0	0	0	0	0
ENSMUSG00000061518	792	1192	720	700	1496	1394	2464	1620	1412	622	1206	82	800	1210	895	1098	534	182	6	450	2192	2	2352	1998	1246	2254	12	1002	1702	1742	1324	100	1058	138	1752	1350	304	664	610	4	1130	334	716	372	846	1548	584	298	1134
ENSMUSG00000037351	1787	3715	1886	2368	1192	3354	1786	2776	4514	2214	32	802	404	1506	1140	1188	1468	30	44	1520	1370	2	2260	2158	1848	3068	18	1384	2803	1926	2440	348	6	550	2024	1912	534	210	880	12	3862	968	2150	14	1778	1309	1214	1018	1364
ENSMUSG00000102416	0	0	0	0	0	0	0	0	0	2	0	0	14	0	0	0	0	0	0	0	0	0	0	0	0	0	0	0	0	0	0	0	0	0	13	0	0	0	0	0	50	0	0	0	0	0	0	0	0
ENSMUSG00000026117	0	0	0	0	0	0	0	0	0	0	0	0	0	0	0	16	0	0	0	0	0	0	0	0	0	0	0	0	0	2	0	0	0	0	6	0	0	0	0	0	0	0	0	0	0	0	0	0	0
ENSMUSG00000026116	170	0	112	161	10	383	0	45	12	145	0	10	12	120	26	88	12	0	0	164	206	0	119	156	336	20	2	0	182	114	0	4	0	720	292	136	0	0	0	2	161	204	294	0	46	40	2	0	192
ENSMUSG00000050122	2	0	0	0	0	2	0	0	0	0	219	0	0	110	2	104	0	0	0	0	0	0	3	0	0	2	0	0	0	90	0	0	0	0	0	0	0	0	0	0	0	0	0	0	0	0	1	0	0
ENSMUSG00000026114	0	0	0	0	10	0	0	0	0	0	0	0	0	0	0	0	0	0	0	0	0	4	0	0	0	0	0	0	0	0	0	0	0	0	0	0	0	0	2	2	0	0	0	0	0	0	0	0	0
ENSMUSG00000026113	521	1082	160	897	569	1194	700	819	178	240	4	5	184	642	530	695	154	6	8	66	944	2	1110	735	709	1582	16	230	1248	1354	126	38	2	0	1608	1100	74	479	16	2	838	622	530	10	308	262	300	578	826
ENSMUSG00000026112	16	366	598	398	238	1028	608	0	454	0	432	4	18	636	10	44	32	2	14	0	256	0	668	282	386	34	2	2	342	352	278	178	0	80	802	344	2	0	0	0	1120	26	20	2	46	234	2	0	2
ENSMUSG00000026111	204	204	14	48	390	446	279	429	550	52	2	2	104	295	38	88	112	2	4	98	96	0	353	158	228	570	2	108	520	148	88	16	0	0	474	438	170	0	2	0	20	0	0	2	0	4	2	2	376
ENSMUSG00000026110	70	0	84	137	258	350	136	142	988	182	0	4	52	184	190	172	94	0	4	80	406	2	0	218	356	4	2	0	158	472	374	4	0	32	462	8	530	0	10	0	332	156	238	0	34	6	0	0	8
ENSMUSG00000026090	87	2	136	869	847	502	28	464	718	444	2	32	6	1114	1496	883	918	0	2	282	178	0	1288	502	1172	303	10	950	1347	1676	20	74	4172	0	1851	464	684	422	4	2	1328	42	22	18	206	114	4	0	472
ENSMUSG00000060771	40	4	0	28	0	0	62	0	90	181	0	8	10	162	38	21	0	0	0	8	0	0	0	94	12	2	0	0	14	56	0	36	6	0	106	79	0	0	0	0	0	0	0	0	5	160	0	0	16
ENSMUSG00000037216	17	0	0	0	0	0	0	0	0	0	0	0	0	0	0	44	0	0	0	0	0	0	0	40	0	0	0	0	0	0	0	0	0	0	63	0	0	0	0	0	2	0	0	0	0	0	0	0	0
ENSMUSG00000026088	0	210	0	22	11	0	0	6	0	2	0	2	0	12	0	0	44	10	0	0	0	0	28	86	0	50	0	0	0	112	0	0	0	0	46	0	0	0	0	0	2	254	0	0	0	0	0	0	0
ENSMUSG00000026087	558	66	94	250	282	786	312	344	36	210	10	16	0	91	200	212	0	0	0	0	0	2	820	494	174	266	4	0	362	382	367	12	0	2	632	226	96	0	316	2	648	84	434	52	2	66	392	202	272
ENSMUSG00000061584	0	0	0	0	0	0	0	0	0	0	0	0	0	0	0	0	0	0	0	0	0	0	0	0	0	0	0	0	0	0	0	0	0	0	0	0	0	0	0	0	0	0	0	0	0	0	0	0	0
ENSMUSG00000026085	0	0	0	0	0	0	0	0	0	0	0	5	0	0	0	0	0	0	0	0	0	0	0	0	0	0	0	0	0	0	0	0	0	0	0	0	0	0	0	0	0	0	0	0	0	0	0	0	0
ENSMUSG00000058407	114	196	372	190	275	218	144	190	0	180	0	12	2	268	90	204	322	0	0	164	508	0	496	250	150	404	0	4	48	100	114	2	0	2	395	110	0	6	142	0	172	46	98	0	90	200	0	0	0
ENSMUSG00000026083	67	152	42	139	101	134	230	198	264	189	2	32	54	284	124	386	164	118	6	170	130	132	436	474	150	144	6	90	108	180	142	24	0	24	242	398	176	14	370	0	394	76	196	4	88	340	12	554	0
ENSMUSG00000026082	25	2	0	49	26	140	194	112	0	0	0	0	2	25	12	35	2	0	0	0	0	0	31	1	0	41	0	0	30	206	0	11	0	0	70	244	0	0	0	0	787	66	83	0	10	20	78	0	2
ENSMUSG00000037138	2	0	0	14	4	2	16	0	0	4	0	0	0	4	171	94	0	2	2	0	248	0	0	95	0	42	8	0	138	120	0	0	0	0	112	112	6	32	2	0	0	4	14	0	4	0	228	11	2
ENSMUSG00000048814	216	22	46	402	144	0	387	336	30	326	0	0	24	376	155	686	117	6	14	4	102	0	464	357	0	394	2	180	36	236	109	16	0	48	512	455	2	2	372	2	134	198	883	0	8	123	2	0	0
ENSMUSG00000026080	4	938	74	400	510	86	656	360	0	318	2	0	0	142	10	42	414	2	0	0	574	0	696	8	12	874	6	2	138	442	0	0	2	0	642	552	204	0	0	0	407	230	0	0	62	0	0	2	334
ENSMUSG00000067604	0	0	0	0	0	0	0	0	0	0	0	0	0	0	0	0	0	0	0	0	0	0	0	0	0	0	0	0	0	0	0	0	0	0	0	0	0	0	0	0	0	0	0	0	0	0	0	0	0
ENSMUSG00000026078	50	98	2	26	263	0	104	90	0	2	0	0	0	86	70	94	0	0	6	0	0	0	176	0	0	36	0	0	232	214	0	0	0	0	114	2	192	0	0	0	8	4	0	0	0	164	218	0	116
ENSMUSG00000026077	52	578	12	21	329	497	164	92	0	172	54	1	0	322	106	206	86	0	0	0	206	0	122	55	204	50	6	0	369	147	480	2	0	8	505	462	4	0	10	0	0	0	278	0	272	198	7	0	0
ENSMUSG00000073702	294	158	74	146	800	588	504	596	602	194	329	141	286	336	436	214	324	4	24	275	1058	4	620	418	434	520	154	354	516	345	488	118	679	90	482	244	136	172	326	0	414	126	226	160	228	232	348	326	442
ENSMUSG00000003134	0	0	3	122	207	0	330	144	0	174	0	24	0	0	2	0	82	0	0	130	0	0	412	0	41	4	0	0	71	0	440	0	0	0	79	0	0	0	0	0	456	0	108	0	0	0	0	0	0
ENSMUSG00000003135	2	12	0	26	0	0	0	26	0	153	0	1	142	32	32	28	0	0	0	0	16	0	0	64	0	8	0	0	44	124	0	0	0	0	30	0	0	0	6	0	0	0	18	0	0	0	0	0	0
ENSMUSG00000048234	0	2	186	14	0	10	182	338	12	90	2	0	8	44	106	166	0	0	0	0	582	0	123	0	0	2	0	448	78	36	2	0	0	0	158	212	30	2	0	0	6	0	2	0	18	158	0	0	0
ENSMUSG00000050967	108	284	596	334	166	504	2	2	106	66	30	34	80	163	382	272	126	806	28	2	124	0	239	24	783	36	2	965	122	44	99	4	2	16	724	760	38	0	10	0	0	12	417	2	382	556	4	402	586
ENSMUSG00000057173	2	0	0	0	0	0	0	0	0	0	0	0	0	0	0	0	112	0	0	0	0	0	0	0	0	0	0	0	0	0	0	0	0	0	0	0	0	0	0	0	0	0	0	0	0	0	0	0	0
ENSMUSG00000091937	0	0	0	0	0	0	0	0	0	0	0	0	0	0	0	0	0	0	0	0	0	0	0	0	0	0	0	0	0	0	0	0	0	0	0	0	0	0	0	0	0	0	0	0	0	0	0	0	0
ENSMUSG00000026074	24	2	6	41	30	32	16	2	4	62	0	90	53	37	301	31	36	158	0	42	56	0	1	272	1	306	12	0	14	11	22	10	128	6	0	57	0	0	28	0	0	110	0	0	46	154	28	2	18
ENSMUSG00000026073	112	0	0	0	0	0	0	0	0	0	0	0	0	0	0	0	0	0	0	0	0	0	0	0	0	0	0	0	0	0	0	23	0	0	0	0	0	0	0	0	0	0	0	0	0	0	0	0	0
ENSMUSG00000026072	0	0	0	0	0	0	0	0	188	0	0	0	0	0	0	0	0	0	0	0	0	0	0	0	0	106	0	0	0	0	0	0	0	0	0	0	0	0	0	0	0	0	0	0	0	0	0	0	0
ENSMUSG00000070942	0	0	0	0	0	0	0	0	0	0	0	0	0	0	0	0	0	0	0	0	0	0	0	0	0	0	0	0	0	0	0	0	0	0	0	0	0	0	4	0	0	0	0	0	0	0	0	0	0
ENSMUSG00000026069	0	0	0	0	0	0	0	0	0	0	0	175	0	0	0	0	0	0	0	0	0	0	0	0	0	0	0	0	0	0	0	0	0	0	0	2	0	0	0	0	0	0	0	0	0	0	0	0	0
ENSMUSG00000026070	0	0	0	0	0	0	0	0	0	0	0	0	0	0	0	0	0	0	0	0	0	0	0	0	0	0	0	0	0	0	0	0	0	0	0	0	0	0	0	0	0	0	0	0	0	0	2	0	0
ENSMUSG00000026068	0	0	0	0	0	0	0	0	0	0	0	7	0	0	0	0	0	0	0	0	0	0	0	0	0	0	0	0	0	0	0	0	0	0	0	0	0	0	0	0	0	0	0	0	0	0	0	0	0
ENSMUSG00000026065	0	0	0	0	0	0	0	0	0	0	0	0	0	0	0	0	0	0	0	0	0	0	0	0	0	0	0	0	0	2	0	0	0	0	0	0	0	0	0	0	0	0	0	0	0	0	0	0	0
ENSMUSG00000026062	0	0	0	0	0	0	0	0	0	0	0	0	0	0	0	0	0	0	0	0	242	0	0	0	0	0	0	0	2	0	0	0	0	0	0	0	0	0	0	0	0	0	0	0	0	0	0	0	0
ENSMUSG00000041945	0	44	0	0	0	0	0	0	0	0	0	0	0	0	0	0	0	0	0	0	0	0	0	82	0	0	0	0	0	0	0	0	0	0	0	0	0	0	0	0	0	0	0	0	0	177	0	0	0
ENSMUSG00000079588	0	0	0	0	0	0	0	0	0	0	0	0	0	0	0	0	0	0	0	0	0	0	0	0	0	0	0	0	0	0	0	0	0	0	0	0	0	0	0	0	0	0	0	0	0	0	0	0	0
ENSMUSG00000045515	58	88	4	38	68	30	9	90	110	34	0	14	248	107	132	48	36	0	4	10	60	0	24	28	28	502	2	0	186	58	52	42	27	10	76	176	4	270	244	0	84	86	114	4	35	51	4	80	30
ENSMUSG00000060679	101	172	0	176	134	362	250	3	0	2	0	2	122	409	8	94	101	4	6	255	452	2	808	88	250	22	0	22	260	503	176	7	2	0	478	329	260	0	0	2	238	134	200	2	10	46	0	0	346
ENSMUSG00000041907	0	19	0	0	0	0	13	20	0	32	0	2	0	36	14	10	6	0	0	0	0	0	6	4	5	0	0	0	8	0	0	0	0	0	0	0	0	0	258	0	0	2	0	0	0	2	0	28	0
ENSMUSG00000070939	26	232	164	224	2	268	114	0	66	156	0	0	104	0	2	146	107	0	2	0	94	2	38	130	232	0	14	72	348	54	94	0	0	12	138	118	0	0	10	0	0	2	649	180	0	2	274	0	326
ENSMUSG00000010290	2	252	608	114	32	0	10	0	0	94	0	0	418	158	12	204	164	2	0	12	204	0	72	6	0	0	0	0	36	60	0	0	0	0	162	308	0	0	2	2	508	124	282	0	0	0	2	2	0
ENSMUSG00000008136	190	796	296	856	1204	657	2	736	654	422	6	4	0	590	544	778	286	22	0	2	98	0	1212	286	512	248	10	2	452	1024	686	0	0	0	934	910	320	0	382	0	1135	2	35	2	434	838	0	2	284
ENSMUSG00000066877	210	4	0	6	74	274	2	170	12	112	216	54	2	0	24	20	0	2	0	0	0	0	196	212	0	336	0	0	144	132	0	0	0	0	135	152	0	2	62	0	40	0	0	0	54	18	0	0	0
ENSMUSG00000026051	0	4	0	4	0	0	0	0	0	0	0	0	0	0	0	0	0	0	0	0	0	0	0	0	16	2	0	0	0	0	0	0	0	0	0	0	0	0	0	0	0	0	0	0	0	0	0	0	0
ENSMUSG00000057363	38	2	0	9	158	0	50	260	0	130	0	0	0	192	18	12	0	24	0	6	52	0	38	90	24	408	0	0	224	228	0	6	0	16	12	0	0	2	12	2	80	484	218	0	0	10	0	1	198
ENSMUSG00000041763	61	750	0	335	130	229	150	359	4	185	0	50	8	272	255	134	6	0	20	20	188	0	894	336	305	376	18	0	26	325	376	18	98	2	354	808	0	0	4	2	681	183	156	10	162	236	28	0	6
ENSMUSG00000047343	0	0	0	0	0	0	0	0	0	0	0	0	0	0	0	0	0	0	0	0	0	0	0	0	0	0	0	0	0	0	0	0	0	0	0	0	0	0	0	0	0	0	0	0	0	0	0	0	0
ENSMUSG00000091844	0	0	0	0	0	0	0	0	0	0	0	0	0	0	0	0	0	0	0	0	0	0	0	0	0	0	0	0	0	0	0	0	0	0	0	0	0	0	0	0	0	0	0	0	0	0	0	0	0
ENSMUSG00000026049	18	0	293	50	8	66	50	0	128	26	0	0	0	96	2	0	0	0	0	0	57	0	0	0	0	0	0	0	0	0	0	0	0	0	32	10	2	0	22	0	0	0	0	0	0	114	0	0	0
ENSMUSG00000026047	78	0	97	10	0	0	162	0	0	0	0	0	0	0	0	0	2	0	0	0	0	0	0	46	118	0	0	0	154	0	0	0	0	0	136	0	0	0	0	0	0	0	0	0	0	0	0	0	262
ENSMUSG00000041684	0	0	2	28	118	0	86	202	486	94	0	2	126	71	50	0	0	0	0	0	0	0	0	26	200	0	0	0	88	228	22	46	0	0	0	2	0	0	0	0	158	0	6	100	70	0	26	0	0
ENSMUSG00000026048	0	3	0	104	38	34	128	104	0	180	2	161	0	90	114	200	14	234	2	22	0	0	232	0	26	0	0	0	234	0	274	0	0	0	117	38	0	2	2	0	2	0	168	2	0	76	0	0	0
ENSMUSG00000046828	0	0	0	0	0	0	0	0	0	8	0	0	0	0	0	0	0	0	2	0	0	0	0	0	0	0	0	0	0	0	0	0	0	0	6	0	0	0	0	0	0	0	0	0	0	0	0	0	0
ENSMUSG00000056870	0	0	0	0	0	0	0	0	0	0	0	0	0	0	0	0	0	0	0	0	0	0	0	0	0	0	0	0	2	0	0	0	0	0	0	0	0	0	0	0	0	0	0	0	0	0	0	4	0
ENSMUSG00000026043	0	0	0	0	0	0	0	0	0	0	0	0	0	0	0	0	0	0	0	8	0	0	0	0	0	0	0	0	0	0	0	0	0	0	0	0	2	0	0	0	0	0	0	0	0	0	0	0	0
ENSMUSG00000026042	0	0	0	0	0	0	0	0	0	0	0	1	0	0	0	0	0	0	0	2	0	0	0	0	0	0	0	0	0	0	0	0	0	0	0	0	0	0	0	0	0	0	0	0	0	0	0	0	0
ENSMUSG00000025995	150	0	8	110	32	0	68	62	2	120	0	0	2	284	5	0	2	0	197	0	4	0	56	326	110	266	0	0	232	67	0	74	0	2	170	314	0	0	2	0	0	138	28	0	86	268	383	0	314
ENSMUSG00000098549	0	0	0	0	0	0	0	0	0	0	0	0	0	0	0	0	0	0	0	0	0	0	0	0	0	0	0	0	0	0	0	0	0	0	0	1	0	0	0	0	0	0	0	0	0	0	0	0	0
ENSMUSG00000025993	129	2	0	4	32	8	0	0	2	28	0	0	0	114	0	2	2	0	0	0	0	0	0	14	0	0	0	362	0	0	0	0	0	0	0	0	0	0	0	0	242	0	580	0	2	0	0	6	0
ENSMUSG00000041144	0	3	0	0	0	0	2	0	0	4	0	4	0	43	0	0	0	2	0	0	0	6	0	2	2	0	0	0	0	6	4	0	0	0	0	2	4	0	0	0	0	0	1	0	1	50	0	0	4
ENSMUSG00000101337	3	92	1	4	28	14	38	20	0	64	0	0	0	271	35	0	17	2	0	0	0	6	0	29	37	4	0	0	3	52	64	0	0	0	13	24	47	0	0	0	0	0	22	0	0	60	0	0	13
ENSMUSG00000025986	116	755	284	928	886	492	164	1154	2345	616	2	166	256	813	1010	2069	196	1284	17	134	388	0	478	1008	1302	1080	16	680	856	1360	712	265	92	120	1389	627	598	2398	280	4	1002	366	414	8	720	512	2	32	1812
ENSMUSG00000026109	84	82	286	926	830	0	10	238	0	330	0	0	2	746	320	16	215	0	2	0	260	0	411	200	882	380	96	152	1335	394	2	20	0	12	794	184	2	2	0	8	114	103	800	56	42	40	273	4	2
ENSMUSG00000045954	0	104	0	4	2	0	0	0	0	0	0	4	0	4	0	0	0	0	0	0	0	0	0	0	0	0	0	0	68	46	4	0	0	2	0	0	0	0	0	0	0	2	0	0	4	0	0	0	0
ENSMUSG00000026107	0	0	0	32	90	0	32	44	0	0	0	0	0	62	0	1	0	0	0	4	0	0	0	0	34	0	0	0	0	0	0	0	0	0	0	0	0	0	0	2	88	22	0	0	0	0	0	0	0
ENSMUSG00000018417	83	597	752	104	54	72	201	142	0	120	146	2	128	188	188	0	108	34	28	114	0	0	306	14	31	257	0	152	20	0	40	90	0	26	176	4	0	0	6	0	564	26	482	0	49	34	164	0	182
ENSMUSG00000062939	62	0	0	0	0	0	0	0	16	4	0	2	0	4	0	4	0	0	0	0	0	0	0	10	100	210	0	0	0	0	0	0	0	0	72	21	0	0	0	0	0	0	0	0	250	0	0	0	0
ENSMUSG00000026104	54	210	0	0	0	0	4	174	32	0	0	0	0	152	0	0	180	0	0	0	200	0	0	34	0	0	2	0	0	140	30	20	0	0	212	0	534	0	0	0	0	0	0	2	0	0	0	2	0
ENSMUSG00000026103	224	1984	368	1135	540	584	199	674	82	843	2	80	414	855	364	1114	622	2	48	1420	84	0	1403	948	281	1673	10	288	292	451	1066	298	1248	682	891	777	300	2	738	2	1189	404	1580	397	455	257	172	250	628
ENSMUSG00000002881	0	136	0	100	0	0	0	126	0	80	0	2	6	68	0	118	38	0	0	0	0	0	0	0	0	0	0	2	0	9	118	0	10	30	46	6	2	0	2	0	30	256	0	0	0	0	0	0	40
ENSMUSG00000043015	60	0	0	9	0	0	0	0	0	0	0	0	14	0	0	0	0	0	0	0	0	0	0	44	0	292	0	0	0	0	22	0	0	0	0	0	0	0	2	0	0	0	0	0	0	0	0	0	0
ENSMUSG00000041439	58	506	961	218	0	208	606	306	0	34	0	16	22	118	640	157	0	2	164	240	318	0	100	48	262	614	6	552	148	371	416	68	0	16	284	4	0	4	2	0	6	228	0	0	6	514	0	700	2
ENSMUSG00000026102	62	138	28	83	220	160	38	117	0	76	48	16	0	110	6	169	4	0	0	110	76	0	28	49	336	206	0	0	64	179	0	259	0	270	166	2	0	0	0	0	192	0	28	2	132	336	0	0	282
ENSMUSG00000041426	84	0	0	24	0	0	60	0	92	4	0	0	0	100	0	0	0	1	0	0	176	0	2	0	82	0	0	0	50	0	2	0	0	0	0	0	0	0	0	0	0	0	54	0	28	0	0	0	0
ENSMUSG00000043629	46	139	0	0	0	0	4	0	120	0	0	0	0	42	0	2	0	0	0	0	82	0	0	114	0	131	0	0	8	0	0	2	0	0	151	0	0	0	0	0	169	0	120	0	122	109	0	0	0
ENSMUSG00000026100	0	0	0	0	0	0	0	0	0	0	0	0	0	0	0	0	0	0	0	0	0	0	0	0	0	0	0	0	0	0	0	0	0	0	0	0	0	0	0	0	0	0	0	0	0	0	0	0	0
ENSMUSG00000060715	0	0	0	0	0	0	0	0	0	7	0	0	0	0	0	0	0	0	0	0	0	0	0	0	0	0	0	0	0	3	0	0	0	0	0	0	0	0	0	0	0	0	1	0	0	0	0	0	0
ENSMUSG00000026098	0	0	4	43	0	0	0	0	0	2	0	2	0	0	0	0	0	0	0	0	0	0	100	40	0	0	6	0	0	156	0	0	0	0	0	0	0	0	0	0	0	0	0	0	0	2	2	0	0
ENSMUSG00000026097	2	119	0	27	125	106	0	0	0	2	2	0	0	82	0	127	46	0	0	0	0	0	87	0	0	0	8	0	2	0	0	0	0	0	149	0	0	0	0	0	2	0	0	0	0	0	0	0	0
ENSMUSG00000100679	0	0	0	0	0	0	0	0	0	0	0	0	0	0	0	0	0	0	0	0	0	0	0	0	0	0	0	0	0	0	0	0	0	0	0	0	0	0	0	0	0	0	0	0	0	0	0	0	0
ENSMUSG00000026096	39	0	0	95	89	0	2	0	0	46	0	0	0	26	0	16	46	2	0	90	77	0	74	0	46	6	0	0	0	135	35	0	0	0	69	108	2	0	0	2	3	0	54	0	0	0	0	2	0
ENSMUSG00000099913	0	0	0	0	0	0	0	0	0	0	0	0	0	0	0	0	0	0	0	0	0	0	0	0	0	0	0	0	0	0	0	0	0	0	0	0	0	0	0	0	0	0	0	0	0	0	0	0	0
ENSMUSG00000026095	18	0	0	9	14	0	0	4	8	0	0	0	0	8	16	28	0	0	7	0	0	0	9	15	7	0	1	0	4	10	0	0	0	0	0	10	0	0	74	0	0	40	31	39	2	0	0	0	0
ENSMUSG00000096141	0	0	0	0	32	0	8	54	0	10	0	0	0	54	2	41	11	2	0	0	0	6	0	6	0	0	0	0	0	172	0	0	0	0	52	100	8	0	0	0	0	0	0	0	0	92	0	0	2
ENSMUSG00000026094	0	0	0	0	0	0	0	0	0	28	182	10	0	50	0	0	0	0	0	0	354	0	0	0	0	16	0	0	20	6	0	0	0	0	0	0	0	0	2	0	0	0	0	0	2	2	0	0	0
ENSMUSG00000042807	59	306	444	54	6	278	24	70	0	88	0	10	28	280	47	297	320	2	0	0	19	0	0	525	181	4	0	0	324	126	40	88	0	2	474	281	0	0	2	2	180	258	252	0	133	0	0	0	6
ENSMUSG00000025983	0	0	0	0	0	0	0	0	0	0	0	0	0	0	0	0	0	0	0	0	0	0	0	0	0	0	0	0	0	0	0	0	0	0	0	0	0	0	0	0	0	20	0	0	0	0	0	0	0
ENSMUSG00000041303	50	248	0	127	55	28	50	62	502	2	108	0	0	32	32	558	32	0	2	24	2	2	50	86	181	276	2	0	22	82	48	14	0	28	88	4	2	2	0	0	0	0	44	0	8	32	0	0	106
ENSMUSG00000073678	58	0	0	26	52	120	68	48	0	94	18	0	0	108	36	0	20	0	0	16	0	0	96	58	202	314	0	0	198	150	8	0	0	2	34	242	0	0	0	2	0	8	0	0	0	78	0	0	0
ENSMUSG00000052331	0	0	0	34	190	2	0	0	0	8	0	228	0	0	70	2	56	1578	2	63	2	0	16	18	0	0	2	0	86	4	0	0	0	0	0	0	0	0	0	0	159	2	0	0	98	0	0	0	190
ENSMUSG00000025982	526	1486	240	1340	346	730	1002	1226	282	794	1294	132	116	1151	754	790	268	16	6	587	1286	4	1196	862	816	2695	8	116	550	1471	136	86	1254	808	1245	1451	758	0	142	4	806	633	2248	4	697	1312	0	10	699
ENSMUSG00000025981	90	144	384	150	64	84	84	296	224	88	0	10	0	140	286	328	144	0	0	0	0	0	142	68	88	219	2	0	16	156	152	12	0	0	402	306	18	0	0	2	0	0	240	0	256	200	0	4	294
ENSMUSG00000025980	219	80	14	518	798	238	674	736	595	102	4	280	44	443	414	527	240	0	232	20	352	0	511	701	576	1062	10	0	788	646	166	26	0	86	677	972	292	4	272	2	663	222	378	4	20	766	467	2	617
ENSMUSG00000073676	85	90	80	120	206	112	318	159	150	84	0	20	216	254	94	400	78	0	14	124	320	0	334	505	230	362	24	220	190	254	142	14	1	182	234	391	60	16	4	2	204	34	24	2	134	152	52	106	18
ENSMUSG00000025979	172	284	18	546	222	78	140	224	46	104	4	8	236	260	162	213	20	619	80	16	198	0	282	596	238	989	4	14	166	130	536	40	8	1	414	500	7	0	118	1	404	58	262	26	86	555	112	0	400
ENSMUSG00000025978	0	0	0	0	19	0	0	2	0	0	0	19	0	0	38	178	0	0	0	0	0	0	0	0	0	4	0	0	0	0	18	24	0	4	0	0	0	0	0	2	0	236	0	0	0	0	0	0	0
ENSMUSG00000046994	124	196	0	278	118	72	7	0	0	48	0	196	0	180	0	0	22	0	0	24	216	0	262	78	0	118	0	0	194	70	2	354	0	2	12	0	0	0	0	0	328	24	40	0	18	616	0	8	0
ENSMUSG00000025977	0	0	0	0	0	0	0	0	0	0	0	2	0	0	1	0	0	0	0	0	0	0	0	0	0	0	0	0	5	0	0	0	0	0	0	0	0	0	0	0	0	0	0	0	0	0	0	0	0
ENSMUSG00000038349	4	0	0	2	32	0	262	0	26	4	0	0	2	1	25	6	0	0	4	0	0	2	220	18	102	0	0	0	28	22	10	0	0	0	25	0	0	0	0	0	42	4	0	0	0	144	30	0	0
ENSMUSG00000045336	0	0	0	0	0	0	0	0	0	0	0	0	0	0	0	0	0	0	0	0	0	0	0	0	0	0	0	0	0	0	0	0	0	0	0	0	0	0	0	0	0	0	0	0	0	0	0	0	0
ENSMUSG00000038331	309	359	0	203	387	370	148	437	504	83	0	10	22	371	79	474	320	0	2	0	108	0	227	155	234	217	8	241	272	166	188	52	1038	6	285	325	506	91	854	4	502	52	372	0	245	280	30	0	484
ENSMUSG00000038323	28	0	0	101	180	11	116	22	0	112	0	4	0	148	124	176	0	0	2	0	0	0	120	178	248	18	0	0	56	172	38	0	0	426	120	222	208	0	0	0	53	0	372	0	172	294	2	0	0
ENSMUSG00000048495	28	0	88	63	15	75	67	0	0	0	2	5	0	62	247	64	134	0	0	0	73	0	64	102	26	158	0	0	57	41	10	0	0	0	187	134	0	0	0	0	0	323	0	0	0	14	0	2	0
ENSMUSG00000025971	4	0	0	39	8	229	0	2	0	28	0	215	0	52	149	105	27	0	0	0	48	0	38	0	90	120	2	2	68	77	0	2	0	129	30	52	2	0	0	0	143	0	136	108	36	103	0	0	0
ENSMUSG00000038305	194	0	0	276	378	308	186	600	2	28	2	8	158	772	566	120	18	2	0	26	0	2	934	125	122	54	0	0	172	178	248	4	21	0	672	280	0	0	14	4	291	12	642	38	46	280	0	6	0
ENSMUSG00000054770	0	0	0	8	0	0	0	0	0	48	0	0	0	0	0	72	0	0	0	6	0	0	0	70	0	268	0	0	0	122	254	0	0	0	0	0	0	0	0	0	2	2	2	0	76	50	2	0	0
ENSMUSG00000026039	0	0	0	0	0	0	0	0	0	0	0	0	0	0	0	0	0	0	0	0	0	0	0	0	0	0	0	0	0	0	0	0	0	0	0	0	0	0	0	0	2	0	0	0	0	0	81	0	0
ENSMUSG00000063558	0	0	0	0	0	0	0	0	0	0	0	0	0	0	0	0	0	0	0	0	0	0	0	0	0	0	0	0	245	0	0	0	0	0	0	0	0	0	0	0	0	0	0	0	0	98	0	0	0
ENSMUSG00000064294	0	0	0	0	0	0	0	0	0	0	0	13	0	0	0	0	0	0	0	0	0	0	0	0	0	0	0	0	0	0	0	0	0	0	0	0	0	0	0	0	0	0	0	0	0	0	0	0	0
ENSMUSG00000038242	56	0	0	0	0	0	0	0	0	24	0	2	0	0	78	0	0	0	0	0	0	0	0	0	0	0	0	0	0	0	2	0	0	0	0	0	0	0	0	0	0	0	0	0	0	0	131	0	0
ENSMUSG00000079554	0	0	0	0	0	0	0	0	0	0	0	2	0	0	0	0	0	0	0	0	0	0	0	0	0	0	0	0	0	0	0	0	0	0	0	0	0	0	0	0	0	0	0	0	0	0	0	0	0
ENSMUSG00000051223	496	1677	1118	911	642	804	326	790	576	204	4	16	252	794	26	412	62	10	98	16	486	0	1828	748	242	1073	50	392	858	448	250	44	2	156	1558	2701	0	8	122	4	892	116	512	346	697	562	102	450	244
ENSMUSG00000026034	34	144	0	426	43	164	142	192	0	125	0	98	40	784	9	320	114	0	18	170	2	4	496	378	340	330	0	6	289	487	4	2	0	6	473	2	0	0	0	0	231	559	624	4	177	115	0	4	12
ENSMUSG00000026035	99	0	0	76	73	150	66	12	107	27	0	0	0	36	82	75	18	0	0	0	67	0	146	0	163	243	0	0	29	109	206	0	0	0	290	68	2	0	0	0	0	2	0	0	192	78	0	336	0
ENSMUSG00000026036	4	355	0	14	82	364	396	44	0	243	809	30	2	294	0	4	88	0	0	0	66	0	2	58	334	156	0	0	4	305	328	0	0	2	269	0	0	0	130	0	176	0	0	0	0	2	0	0	50
ENSMUSG00000026037	16	101	0	111	80	320	120	162	139	2	0	18	0	24	0	149	67	534	0	0	6	0	345	187	123	24	0	0	4	172	16	85	0	0	239	0	780	0	12	0	252	196	384	0	12	351	0	0	0
ENSMUSG00000038174	208	906	258	354	48	14	162	228	52	199	394	50	301	181	314	97	432	196	36	10	620	0	122	126	122	638	4	936	282	146	222	80	24	92	504	208	4	4	784	4	230	238	136	2	42	38	128	316	158
ENSMUSG00000026032	304	671	50	212	432	712	441	927	310	256	13	0	124	510	244	260	505	949	0	0	448	0	605	448	266	858	2	150	418	438	172	110	2	90	685	184	132	2	6	0	201	90	590	62	170	124	2	220	246
ENSMUSG00000047528	2	2	0	15	15	6	5	1	1	6	2	0	2	14	3	61	0	0	0	0	1	0	9	12	6	0	0	0	10	10	2	0	0	8	23	22	18	0	0	0	25	0	0	2	14	12	9	0	20
ENSMUSG00000026031	6	359	0	66	50	378	0	92	0	0	0	94	0	0	0	0	0	0	0	4	363	0	0	2	0	0	0	0	0	0	0	5	0	0	0	0	0	0	0	0	10	0	0	0	0	16	0	0	44
ENSMUSG00000026029	0	0	0	0	0	0	0	0	0	0	0	0	0	92	0	0	0	0	0	0	0	0	0	10	0	0	0	0	0	0	0	0	0	0	0	0	0	0	0	0	0	0	0	0	0	0	0	0	126
ENSMUSG00000026028	181	242	2	518	643	232	260	570	362	302	0	144	6	176	404	174	570	2	6	14	84	0	704	196	220	453	2	1	200	198	324	4	0	58	594	0	12	4	36	0	392	346	0	2	162	154	70	890	50
ENSMUSG00000026027	160	260	278	522	614	592	422	466	0	122	688	238	0	426	238	116	212	0	218	29	356	2	578	660	506	362	2	338	256	466	0	0	0	0	586	514	0	980	204	0	594	6	344	2	18	363	4	2	630
ENSMUSG00000072295	0	0	0	0	0	0	0	0	0	0	0	4	0	0	0	0	0	0	0	0	0	0	0	0	0	0	0	0	0	0	0	0	0	0	0	0	0	0	0	0	0	0	0	0	0	0	0	0	0
ENSMUSG00000038079	110	4	0	270	0	0	8	263	104	62	0	15	70	46	124	20	302	0	4	136	350	0	319	22	52	144	0	0	10	221	36	38	0	0	189	67	0	0	0	2	170	125	216	0	66	0	0	0	2
ENSMUSG00000079550	0	0	0	0	0	0	0	0	0	0	0	0	0	9	0	15	0	0	0	0	0	0	0	0	0	0	0	0	0	16	0	0	0	0	0	0	0	0	0	0	0	0	32	0	0	0	0	0	0
ENSMUSG00000026024	34	0	0	189	145	0	18	88	0	0	0	0	19	2	14	0	0	0	0	0	256	0	0	4	55	0	0	0	125	76	0	0	0	0	136	158	0	0	746	0	0	20	0	0	2	46	2	2	81
ENSMUSG00000026023	0	0	0	0	0	0	0	0	0	0	0	0	0	0	0	0	0	0	0	0	0	0	0	2	0	0	0	0	0	0	0	0	0	0	0	0	0	0	0	0	0	2	0	0	0	0	0	0	0
ENSMUSG00000041075	0	0	0	0	0	0	0	0	0	0	0	0	0	0	0	0	0	0	0	4	0	0	0	0	0	0	0	0	0	0	0	0	0	0	2	0	0	0	0	0	0	0	0	0	0	0	0	0	0
ENSMUSG00000047361	0	0	0	0	0	0	56	0	0	0	0	0	0	0	0	0	0	0	0	0	0	0	0	0	0	0	0	0	0	0	0	0	0	0	0	0	66	0	0	0	0	0	0	0	0	0	0	0	0
ENSMUSG00000026021	584	594	190	574	506	562	390	328	602	472	636	202	64	549	264	939	252	2	0	116	468	0	944	805	348	1298	12	658	524	786	182	70	0	22	778	456	295	46	208	6	692	0	170	292	250	672	140	6	420
ENSMUSG00000026020	108	14	190	267	136	148	2	0	380	122	424	6	0	118	2	2	34	0	0	109	408	0	18	76	38	508	2	0	100	127	2	94	522	2	103	439	0	0	12	0	120	0	74	0	0	223	78	0	0
ENSMUSG00000067336	102	27	336	275	0	32	366	227	580	486	0	296	78	151	22	336	184	88	4	234	278	0	114	394	190	176	2	10	260	207	444	74	152	10	310	358	302	1270	360	0	386	228	312	2	52	248	12	8	168
ENSMUSG00000041040	50	126	0	157	190	153	108	8	44	116	0	4	18	2	2	154	2	0	0	0	0	0	284	112	114	244	0	199	130	14	90	8	6	0	66	225	0	0	8	2	124	38	22	2	24	30	0	0	58
ENSMUSG00000026018	108	0	2	129	147	150	200	62	22	22	24	4	2	83	137	235	14	0	8	57	242	0	226	76	19	24	0	0	2	118	390	0	0	250	2	0	0	36	6	0	0	3	158	0	0	10	0	4	0
ENSMUSG00000026019	0	2	20	50	12	0	30	418	0	152	2	2	4	401	444	22	0	41	0	130	170	2	222	137	243	106	2	0	64	188	0	14	2	0	469	206	0	0	8	0	70	22	0	0	5	4	10	2	234
ENSMUSG00000026017	0	348	4	37	0	0	2	0	0	24	0	28	119	50	0	89	0	0	8	0	0	0	93	34	95	364	2	4	99	112	72	0	0	0	44	2	0	2	0	0	42	48	82	0	187	0	28	0	0
ENSMUSG00000073664	64	182	0	64	4	2	24	0	10	148	2	64	8	0	6	68	0	142	0	4	0	0	0	48	110	300	0	376	34	0	4	0	4	0	44	36	0	58	0	2	22	0	0	0	322	36	0	0	0
ENSMUSG00000049439	0	0	0	110	0	0	2	0	0	2	0	0	0	0	0	0	0	0	0	4	0	0	0	33	0	0	0	0	23	28	4	0	0	0	56	0	0	0	0	0	0	3	0	2	0	30	0	0	0
ENSMUSG00000026782	340	438	524	793	906	218	98	331	30	582	32	119	22	798	250	472	394	4	43	96	268	2	786	546	516	1393	12	814	534	872	760	308	12	92	1120	458	2	502	622	8	695	468	843	42	566	564	104	2	4
ENSMUSG00000026014	176	120	48	285	121	900	128	166	4	435	0	120	94	224	136	68	160	24	34	177	519	2	632	333	59	364	0	864	171	199	116	42	712	255	369	172	76	0	272	4	162	173	223	45	61	338	0	18	86
ENSMUSG00000026012	0	0	0	0	0	0	0	0	0	0	0	0	0	0	0	0	0	0	0	0	0	0	0	0	0	0	0	0	0	0	0	0	0	0	0	0	0	0	0	0	0	0	0	0	0	0	0	0	0
ENSMUSG00000026011	0	0	0	0	0	0	0	0	0	0	0	0	0	0	0	0	0	0	0	0	0	0	0	0	0	0	0	0	0	0	0	0	0	0	0	0	0	0	0	0	0	0	0	0	0	0	0	0	0
ENSMUSG00000026009	0	0	0	0	0	0	0	0	0	0	0	0	0	0	0	0	0	0	0	0	0	0	0	0	0	0	0	0	2	0	0	0	0	0	0	0	0	0	0	0	0	0	0	0	0	0	0	0	0
ENSMUSG00000052062	4	0	0	0	0	0	0	2	0	0	0	36	0	0	0	0	0	0	0	0	0	0	0	0	0	0	0	0	0	0	0	0	0	0	0	0	0	0	0	0	0	0	0	2	16	4	0	0	0
ENSMUSG00000025969	0	0	0	5	0	0	0	0	0	0	0	0	2	0	0	0	0	0	0	0	0	0	0	0	148	0	4	0	16	0	0	2	0	0	0	0	104	0	0	0	0	0	62	0	2	8	0	0	30
ENSMUSG00000040865	32	0	0	135	81	309	100	146	0	148	0	0	0	160	250	94	168	42	0	434	2	0	292	132	154	287	4	0	132	21	166	0	0	4	122	355	0	16	0	2	0	134	336	18	281	104	0	0	2
ENSMUSG00000025968	637	554	96	812	591	1042	979	470	548	228	316	130	408	1152	502	515	408	4	4	400	1272	2	1579	521	332	2	30	2	710	886	408	2	444	38	1230	1108	4	2	982	4	606	44	772	12	4	284	492	690	1000
ENSMUSG00000025967	434	445	136	495	786	708	790	709	494	96	2	40	160	351	296	316	304	0	0	72	562	0	920	1073	366	1114	4	112	576	599	102	8	1756	156	770	551	592	1072	8	0	204	147	322	142	34	671	200	438	20
ENSMUSG00000046856	0	0	0	0	0	0	0	0	0	2	0	0	0	92	0	0	0	0	0	0	0	0	0	0	0	0	0	0	0	0	0	0	0	0	0	200	0	0	0	0	0	0	0	0	0	0	0	0	0
ENSMUSG00000027520	34	2	0	82	0	226	0	5	56	0	0	154	0	90	90	116	24	0	0	6	0	0	170	120	0	216	0	2	2	24	0	2	0	0	42	210	0	0	0	0	88	0	112	0	2	48	94	0	82
ENSMUSG00000025964	174	3	296	265	282	529	80	158	1372	334	184	54	50	322	600	152	34	0	26	78	42	0	408	468	173	809	0	460	304	204	483	146	0	0	762	24	0	0	128	2	343	207	570	2	131	30	0	2	754
ENSMUSG00000069085	0	0	0	0	0	0	0	0	0	0	0	0	0	0	0	0	0	0	0	0	0	0	0	0	0	0	0	0	0	0	0	0	0	0	0	0	0	0	0	0	0	0	0	0	0	0	0	0	0
ENSMUSG00000025963	0	0	0	0	0	0	0	0	0	0	0	0	0	0	0	0	0	0	0	0	0	0	0	0	0	0	0	0	0	0	0	0	0	0	0	0	0	0	0	0	0	0	0	0	0	0	0	0	0
ENSMUSG00000025962	146	31	2	121	208	168	0	58	0	0	0	0	0	130	0	281	0	2	0	0	0	0	235	374	80	0	0	0	4	24	0	0	0	0	26	0	0	0	0	0	0	36	0	0	0	0	2	0	0
ENSMUSG00000025961	0	0	0	0	0	0	0	0	0	0	0	0	7	0	0	0	0	0	0	0	0	0	0	0	0	0	0	0	0	0	0	0	0	0	0	0	0	0	0	0	0	0	0	0	0	0	0	0	0
ENSMUSG00000025959	179	380	70	229	248	384	76	281	640	213	0	24	2	478	0	202	96	69	32	196	38	0	424	158	667	410	0	2	32	88	358	216	0	18	198	20	22	2	396	0	206	202	298	14	96	2	2	10	114
ENSMUSG00000025958	8	5	216	125	78	154	80	397	287	198	0	22	28	0	0	158	38	0	6	4	42	0	162	134	156	34	4	308	66	85	0	166	4	2	506	588	2	0	0	4	136	5	130	0	19	14	0	0	2
ENSMUSG00000025956	0	0	0	155	20	0	4	10	2	262	0	10	2	61	2	184	0	0	0	0	230	0	0	0	0	16	0	0	0	100	232	0	0	0	0	0	0	0	2	0	280	0	0	0	0	0	2	0	0
ENSMUSG00000070871	0	8	0	0	0	0	0	12	0	8	0	0	3	143	2	16	112	0	0	0	0	0	0	2	26	364	0	0	0	0	0	0	0	28	4	0	0	0	0	0	0	72	0	0	10	0	0	0	14
ENSMUSG00000045005	0	152	0	0	0	0	0	0	0	0	0	0	0	0	0	0	0	0	0	0	0	0	0	0	0	2	0	0	0	0	0	0	0	0	0	0	0	0	0	0	0	0	0	0	0	0	0	0	0
ENSMUSG00000051344	0	203	586	120	0	7	12	128	20	330	88	184	121	0	82	152	156	0	0	226	232	0	0	308	15	30	0	2	92	258	8	14	2	4	7	126	0	0	144	0	130	85	592	0	0	4	0	0	0
ENSMUSG00000025955	0	0	0	0	0	0	0	0	0	0	0	0	0	0	0	0	0	0	0	0	0	0	0	0	0	2	0	0	0	0	0	0	0	0	0	0	0	0	0	0	0	0	0	0	0	0	0	0	0
ENSMUSG00000070870	0	0	0	0	0	0	0	0	0	0	0	0	0	0	0	0	0	0	0	0	0	0	0	0	0	0	0	0	0	0	0	0	0	0	0	0	0	0	0	0	0	0	0	0	0	0	0	0	0
ENSMUSG00000067299	0	0	0	0	0	0	0	0	0	0	0	0	0	0	0	0	0	0	0	0	0	0	0	0	0	0	0	0	0	0	0	0	0	0	0	0	0	0	0	0	0	0	0	0	0	0	0	0	0
ENSMUSG00000025952	0	0	0	0	0	0	0	0	0	0	0	0	0	0	0	0	0	0	0	0	0	0	0	0	0	0	0	0	0	0	0	0	0	0	0	0	0	0	0	0	0	0	0	0	0	0	0	0	0
ENSMUSG00000073658	0	0	0	0	0	0	0	0	0	0	0	0	0	0	0	0	0	0	0	0	0	0	0	0	0	0	0	0	0	0	0	0	0	0	0	0	0	0	0	0	0	0	0	0	0	0	0	0	0
ENSMUSG00000044429	0	0	0	0	0	0	0	0	0	0	0	0	0	0	0	0	0	0	0	0	0	0	0	0	0	0	0	0	0	0	0	0	0	0	0	0	0	0	0	0	0	0	0	0	10	0	0	0	0
ENSMUSG00000100846	0	0	0	0	0	0	0	0	0	0	0	0	0	0	0	0	0	0	0	0	0	0	0	0	0	0	0	0	0	0	0	0	0	0	0	0	0	0	0	0	0	0	0	0	0	0	0	0	0
ENSMUSG00000044816	0	41	0	0	31	0	0	0	0	0	0	0	0	39	0	0	0	0	0	0	0	0	0	0	27	0	0	0	0	0	0	0	0	0	0	32	0	0	0	0	0	0	0	8	17	0	0	0	0
ENSMUSG00000025950	0	0	0	137	220	0	168	94	16	20	0	4	2	181	0	60	12	0	0	0	292	0	66	29	0	256	0	0	16	76	0	2	0	2	14	0	0	2	0	0	0	158	0	0	314	5	0	0	0
ENSMUSG00000025949	88	280	254	184	84	68	10	30	0	160	0	40	0	92	42	212	232	0	0	15	0	26	158	216	216	4	0	18	76	148	10	8	0	0	232	4	0	132	0	0	2	68	322	42	230	318	458	4	0
ENSMUSG00000025946	0	0	0	39	0	0	0	127	0	0	0	0	0	99	0	0	0	0	0	0	0	0	0	0	0	0	0	0	0	2	0	2	0	0	0	0	0	0	0	0	0	0	0	0	0	0	0	0	0
ENSMUSG00000025945	0	0	0	0	0	0	0	0	0	0	0	0	0	0	0	0	0	0	0	0	0	0	0	0	0	0	0	0	0	0	0	0	0	0	0	0	0	0	0	0	0	0	0	0	0	0	0	0	0
ENSMUSG00000015222	340	168	408	1530	1389	457	824	810	128	1300	130	318	595	1132	897	1675	476	136	84	474	988	12	2561	989	955	1406	70	483	1300	912	745	187	232	768	2226	1192	387	608	352	8	1255	1175	641	356	670	1424	158	366	208
ENSMUSG00000055567	214	919	0	301	240	52	343	401	480	441	74	40	136	507	81	274	74	266	10	289	2	0	258	368	582	50	14	22	463	554	36	352	216	496	313	415	4	1687	422	4	822	1225	825	10	514	324	186	456	493
ENSMUSG00000026005	72	0	188	4	107	2	249	99	0	0	0	0	0	0	0	0	0	12	0	52	2	0	114	120	60	2	0	0	46	86	30	0	0	0	46	85	0	0	0	0	9	0	0	0	99	0	0	0	154
ENSMUSG00000026004	2	20	0	6	0	0	0	20	0	65	0	64	60	39	2	1	0	0	2	171	0	0	12	61	8	8	0	0	75	0	0	7	0	0	52	0	0	0	0	0	28	285	69	0	0	58	2	0	0
ENSMUSG00000026003	16	36	0	32	208	118	166	10	48	96	0	132	108	0	0	0	4	0	0	0	292	0	0	0	85	0	0	0	90	0	0	0	0	14	0	0	18	0	2	0	0	0	14	0	0	262	2	0	61
ENSMUSG00000061816	0	0	0	0	0	0	0	0	0	0	0	24	0	0	0	0	0	0	0	0	0	0	0	0	0	0	0	0	0	0	0	0	0	0	0	0	0	0	0	0	0	0	0	0	0	0	0	0	0
ENSMUSG00000026000	292	1532	14	1298	898	777	2380	1338	512	1022	204	0	938	1584	666	1364	804	1203	312	122	1438	0	1838	1326	1180	1062	9	172	1028	1424	214	112	2446	384	1460	868	174	10	236	13	1818	264	450	4	746	922	4	4	376
ENSMUSG00000025991	0	0	0	0	0	0	0	0	0	0	0	3	0	0	0	0	0	0	0	0	0	0	0	0	0	0	0	0	0	0	0	0	0	0	0	0	0	0	0	0	0	0	0	0	0	0	0	0	0
ENSMUSG00000062209	0	0	2	0	0	0	494	82	13	0	0	122	30	0	238	215	6	0	8	0	300	0	0	6	0	0	0	0	0	2	16	0	0	40	0	0	2	12	0	0	0	32	2	0	0	0	0	0	0
ENSMUSG00000025997	0	132	0	0	0	0	0	0	2	0	0	0	0	0	0	20	0	0	0	0	0	0	0	0	0	0	0	0	0	0	0	0	0	0	0	0	0	0	0	0	0	0	0	0	0	15	0	0	0
ENSMUSG00000053153	0	0	0	8	0	0	0	0	0	0	0	0	0	0	0	0	0	0	0	0	0	0	0	0	0	0	0	0	0	0	0	0	0	0	0	0	0	0	0	0	0	0	0	0	0	0	0	0	0
ENSMUSG00000045648	0	0	2	0	0	0	0	0	0	0	0	0	0	68	0	0	0	0	0	0	204	0	25	0	108	2	0	0	0	156	0	0	0	0	0	0	0	0	0	2	0	0	0	0	0	42	0	0	0
ENSMUSG00000026196	0	0	0	0	0	0	0	0	0	0	0	0	0	0	0	0	0	0	0	0	0	0	0	0	0	0	0	0	0	0	0	0	0	0	0	0	0	0	0	0	0	0	0	0	0	0	0	0	0
ENSMUSG00000050296	0	0	0	36	0	0	0	0	0	1	0	0	0	0	0	0	0	0	0	0	0	0	0	0	0	0	0	0	0	0	0	0	0	0	0	24	0	0	0	0	0	0	0	0	0	0	0	0	2
ENSMUSG00000026192	0	0	0	108	0	0	94	0	0	0	0	0	0	122	6	18	0	0	0	0	0	0	68	46	126	12	12	0	0	138	32	0	0	22	36	0	0	0	0	0	0	0	0	0	0	26	0	0	0
ENSMUSG00000026193	0	0	0	0	0	4	0	4	0	0	0	0	0	2	0	0	0	0	0	0	0	0	0	2	0	0	6	0	8	0	0	0	0	0	0	0	0	0	0	0	0	0	0	0	0	0	0	0	0
ENSMUSG00000039395	0	4	0	0	0	0	0	0	0	5	0	2	130	0	0	0	2	0	0	0	0	0	0	9	0	0	0	0	0	0	0	0	0	0	0	0	0	0	0	0	0	0	0	0	0	0	0	0	0
ENSMUSG00000026189	0	0	0	2	0	196	204	0	0	0	0	0	272	0	0	0	134	0	0	0	0	0	112	92	126	0	0	0	2	0	86	0	0	0	36	0	0	0	0	0	0	0	0	2	0	5	0	0	0
ENSMUSG00000026188	42	230	0	242	0	0	182	129	2	2	0	12	6	564	16	436	0	0	68	85	0	0	100	0	156	102	0	0	224	180	224	2	0	0	342	638	0	2	0	0	0	6	122	0	6	208	0	0	2
ENSMUSG00000026187	0	0	0	0	32	0	0	0	0	30	0	4	0	61	0	0	10	2	0	0	0	0	0	146	235	14	0	82	2	60	0	0	0	0	0	0	0	0	2	0	0	0	299	44	26	0	0	0	0
ENSMUSG00000039372	36	26	0	193	209	0	254	6	0	0	0	0	2	102	126	0	2	0	0	0	0	0	0	32	173	0	4	5	112	304	48	0	0	0	161	0	512	0	0	0	0	42	6	0	8	0	0	0	0
ENSMUSG00000039354	0	2	0	258	272	2	10	310	0	0	12	90	4	149	375	2	412	0	2	2	1144	2	2	79	33	0	0	0	0	389	402	0	0	0	42	136	0	0	4	0	156	6	177	0	0	8	0	0	2
ENSMUSG00000039342	0	0	0	0	0	0	0	0	0	0	0	0	0	0	0	0	0	0	0	0	2	0	0	0	0	4	0	0	0	0	0	0	0	0	0	0	0	0	0	0	0	0	0	0	0	0	0	0	0
ENSMUSG00000046330	332	438	158	280	546	882	520	641	204	270	569	110	182	400	112	254	477	580	96	102	720	2	543	494	368	420	18	82	447	786	616	10	480	164	521	278	245	282	312	0	429	132	304	186	324	422	6	2	477
ENSMUSG00000039323	70	0	0	124	536	0	321	4	0	2	396	45	2	256	2	160	0	0	0	0	20	0	0	16	188	0	0	106	192	514	0	0	0	0	140	0	0	76	2	4	0	110	220	0	18	336	286	0	10
ENSMUSG00000026185	370	274	0	160	114	186	2	0	100	0	0	2	0	236	28	74	96	0	26	0	188	0	302	4	0	16	8	2	24	44	64	18	110	10	0	272	166	1258	30	0	2	0	256	0	6	40	2	2	4
ENSMUSG00000026182	0	0	0	0	0	0	0	0	0	0	0	0	0	0	0	0	0	0	0	0	0	0	0	0	0	0	0	0	0	0	0	0	0	0	0	0	0	0	0	0	0	0	0	0	0	0	0	0	0
ENSMUSG00000055322	0	0	0	0	88	0	2	0	0	0	0	40	0	0	0	0	0	0	64	2	0	0	0	2	0	0	8	0	2	0	150	0	0	2	10	0	0	0	0	2	0	0	0	4	0	0	10	2	0
ENSMUSG00000061815	0	0	0	0	0	0	0	0	0	0	0	0	0	0	0	0	0	0	0	0	0	0	0	0	0	0	0	0	0	0	0	0	0	0	0	0	0	0	0	0	0	0	0	0	0	0	0	0	0
ENSMUSG00000026180	0	0	0	0	0	0	0	0	0	0	0	0	0	0	0	0	0	0	0	0	0	0	0	0	0	0	0	0	0	0	0	0	0	0	0	0	0	0	0	0	0	0	0	0	0	0	0	0	0
ENSMUSG00000048480	0	0	0	0	0	0	0	0	0	0	0	0	0	0	0	0	0	0	0	0	0	0	0	0	0	0	0	0	0	0	0	0	0	0	0	0	0	0	0	0	0	0	0	0	0	0	0	0	0
ENSMUSG00000006304	402	885	1133	1336	1412	1419	526	1061	794	250	952	6	98	1531	1135	708	552	0	16	376	1263	36	1719	1326	1243	1268	142	356	530	1576	791	202	2	182	1738	1903	372	1160	610	0	920	169	1239	550	314	841	64	576	430
ENSMUSG00000064272	0	0	0	0	0	0	0	0	0	0	0	0	0	0	0	0	0	0	0	0	0	0	0	0	0	0	0	0	0	0	0	0	0	0	0	0	0	0	0	0	3	0	0	0	0	0	0	0	0
ENSMUSG00000006299	962	614	650	534	778	238	2518	1211	296	170	6	2	630	1858	592	152	330	6	64	888	738	2	2288	510	2030	1418	24	6	464	1015	24	32	6	14	1166	750	0	50	84	2	1494	258	974	16	388	730	2	422	784
ENSMUSG00000026179	158	212	670	622	1164	363	2200	962	282	320	0	14	500	280	194	626	594	790	18	4	346	2	74	680	52	582	74	516	540	791	1320	203	88	14	1548	94	550	354	294	2	1040	276	622	0	446	282	0	0	1566
ENSMUSG00000006301	0	0	0	0	13	0	0	24	0	46	0	32	85	2	239	14	0	14	0	0	274	0	0	68	0	428	11	10	50	4	0	21	0	0	56	0	2	0	2	0	0	63	236	0	1	24	107	0	0
ENSMUSG00000073650	0	127	0	0	0	73	0	0	0	0	0	0	0	0	0	0	0	0	0	0	0	0	0	0	0	0	0	0	0	0	26	0	0	0	0	0	0	0	0	0	105	0	19	0	0	0	0	0	0
ENSMUSG00000026177	0	0	0	80	0	54	0	0	0	0	0	0	0	0	0	0	0	0	0	0	0	0	0	0	0	0	0	0	0	0	0	0	0	0	0	0	0	0	0	0	0	0	0	0	0	9	0	0	0
ENSMUSG00000026176	0	0	0	10	0	0	12	0	0	0	0	4	0	0	0	28	0	0	0	0	0	0	0	0	0	0	0	0	0	4	0	4	0	0	22	4	0	178	0	0	0	0	0	0	2	0	0	0	0
ENSMUSG00000026175	2	0	0	0	0	0	0	0	0	0	0	0	0	0	0	0	0	0	0	0	0	0	0	0	0	0	0	0	0	0	0	0	0	0	0	0	0	0	0	0	0	0	0	0	0	0	0	0	0
ENSMUSG00000033364	6	56	0	122	12	0	147	0	68	2	0	2	2	211	8	6	90	0	0	1	0	2	422	228	0	283	0	142	10	105	4	2	0	0	86	70	0	0	13	0	192	191	208	0	0	180	0	0	48
ENSMUSG00000026174	50	100	0	88	166	313	32	0	146	127	0	0	46	243	128	188	108	0	50	0	276	0	12	50	162	40	2	221	158	136	145	28	0	416	126	549	2	0	80	0	96	14	90	0	0	0	18	2	141
ENSMUSG00000026173	0	0	0	0	6	0	0	0	2	0	0	16	0	0	0	122	0	0	0	0	0	0	0	0	0	0	0	0	0	0	6	0	0	0	121	0	0	0	0	0	0	4	0	0	0	0	0	0	0
ENSMUSG00000026135	168	2	0	32	106	7	416	383	0	120	0	2	118	6	192	84	8	2	0	73	265	0	263	297	146	82	8	0	84	184	169	4	0	0	150	72	0	0	0	0	6	16	0	50	108	44	0	182	349
ENSMUSG00000026172	175	164	2	124	0	498	144	255	0	10	0	0	0	116	44	200	130	0	0	87	0	0	55	116	0	206	0	0	12	92	45	2	0	2	209	386	0	0	0	2	236	38	32	2	43	92	0	2	0
ENSMUSG00000026171	24	166	0	110	52	58	258	54	0	0	0	26	4	74	389	116	184	18	0	0	0	0	0	304	222	52	4	162	240	0	28	0	0	0	316	180	0	0	0	0	214	2	928	0	0	116	0	0	0
ENSMUSG00000033276	0	0	0	0	0	0	24	0	0	0	0	26	0	0	0	0	0	0	0	0	0	0	0	0	0	0	0	0	0	0	0	0	0	0	133	0	0	0	0	0	0	54	0	0	0	0	0	0	0
ENSMUSG00000033257	26	0	0	126	0	0	0	0	0	8	2	61	0	75	0	0	0	10	0	136	219	0	0	2	118	34	0	0	4	8	0	0	0	0	0	0	0	0	194	2	0	2	0	2	0	4	0	0	0
ENSMUSG00000026170	0	0	0	0	0	0	0	0	0	0	0	0	0	0	0	0	0	0	0	0	0	0	0	28	0	0	4	0	0	0	0	0	0	0	0	0	0	0	0	0	0	0	0	0	0	22	0	0	0
ENSMUSG00000006542	0	0	0	0	0	0	0	0	0	0	0	0	0	0	0	0	0	0	0	0	0	0	0	0	0	0	0	0	0	0	0	0	0	0	0	0	0	0	0	0	0	0	0	0	0	0	0	0	0
ENSMUSG00000033227	0	0	0	0	0	0	0	126	0	0	0	0	0	0	0	0	0	0	0	0	0	0	0	32	0	0	0	0	0	0	0	0	0	0	74	0	0	0	0	0	0	0	158	0	0	0	0	0	0
ENSMUSG00000026167	434	40	0	0	94	244	368	540	0	116	0	0	0	0	100	90	0	0	0	0	0	0	32	382	0	128	0	0	36	344	458	4	2	0	334	246	162	2	0	0	0	0	2	0	6	0	0	0	0
ENSMUSG00000090071	358	126	96	180	96	232	144	560	204	598	272	102	68	142	188	188	294	286	138	248	172	0	298	328	138	312	4	182	264	324	320	150	148	8	450	97	34	34	86	0	154	126	80	270	196	100	96	138	234
ENSMUSG00000055197	0	0	0	0	0	0	0	0	0	0	0	0	0	0	0	0	0	0	0	0	0	0	0	0	0	0	0	0	0	0	0	0	0	0	0	0	0	0	0	0	0	0	0	0	0	0	0	0	0
ENSMUSG00000006546	0	0	0	0	0	0	0	0	0	0	0	0	0	0	0	0	0	0	0	0	0	0	0	0	0	0	0	0	0	8	0	0	0	0	0	0	0	0	0	0	0	0	0	0	0	0	0	0	0
ENSMUSG00000047021	12	0	0	28	6	0	0	42	0	0	0	0	0	0	0	0	0	0	0	0	0	4	0	236	4	0	0	0	0	94	0	0	0	0	0	0	0	0	0	0	0	0	0	0	0	0	0	0	340
ENSMUSG00000006538	0	0	0	0	0	0	0	0	0	0	0	0	0	0	0	0	0	0	0	0	0	0	0	0	0	0	0	0	0	0	0	0	0	0	0	0	0	0	0	2	0	0	0	0	0	0	0	0	0
ENSMUSG00000026162	0	0	0	5	42	127	88	0	0	2	0	0	0	0	0	0	0	0	0	0	0	0	0	0	22	2	0	0	0	56	0	8	0	0	0	0	0	0	0	0	0	0	0	0	0	8	0	0	0
ENSMUSG00000026205	0	0	0	0	0	0	30	0	0	0	0	0	0	0	0	0	0	0	0	0	0	0	0	0	0	0	0	0	0	0	0	0	0	0	130	0	0	0	0	0	0	0	0	0	0	0	4	0	0
ENSMUSG00000033159	0	0	0	107	2	4	28	312	420	176	0	16	28	160	6	54	100	0	8	0	15	2	121	52	38	386	16	0	124	110	0	0	2	18	262	184	8	2	208	0	234	0	0	2	0	60	0	8	0
ENSMUSG00000049339	1022	1108	574	514	870	1428	674	1510	598	966	1563	22	0	736	466	675	324	0	6	324	1130	0	1260	929	192	660	6	120	799	638	580	232	6	6	1353	958	4	4	94	6	996	320	132	28	262	1108	194	241	364
ENSMUSG00000026197	84	74	172	31	42	0	70	258	0	2	0	0	0	142	106	106	180	0	0	2	2	0	8	72	0	0	8	263	104	196	188	2	0	0	96	136	0	0	0	0	634	0	176	328	0	204	0	2	0
ENSMUSG00000026198	0	88	0	107	346	2	50	0	0	0	0	0	39	0	0	266	0	0	2	0	26	0	0	174	461	0	0	0	0	106	0	24	0	0	80	266	0	0	16	2	262	0	0	0	548	456	0	0	0
ENSMUSG00000033124	622	878	352	1093	451	274	170	854	2256	490	2	40	0	828	496	651	436	4	210	270	42	0	1028	818	495	756	18	415	214	886	624	142	0	38	1380	383	0	2	10	2	1211	322	1367	4	393	326	310	976	552
ENSMUSG00000026199	115	0	0	209	173	0	54	160	2	110	0	1	0	295	0	39	0	0	2	0	0	0	0	85	32	62	2	1	226	0	223	0	0	0	4	0	0	0	0	4	201	0	5	12	0	0	0	0	71
ENSMUSG00000026200	0	0	0	0	0	0	0	0	0	20	0	0	0	0	0	0	0	0	0	46	0	0	0	0	0	0	0	0	0	0	0	0	0	0	0	0	0	0	0	2	129	0	0	0	0	0	0	0	0
ENSMUSG00000026201	220	172	24	0	412	277	478	102	284	293	594	2	188	227	198	195	8	0	2	356	544	0	537	217	284	265	4	59	483	330	125	0	0	0	171	102	2	2095	0	0	501	31	2	0	158	287	0	2	0
ENSMUSG00000026202	3763	4906	1443	6169	3602	5852	4188	5256	4175	1178	1481	311	476	3172	2293	2972	2805	66	723	634	2328	2	6916	4660	4701	2631	230	2548	4116	8376	709	226	869	548	5249	6712	1064	986	1341	25	5844	1749	3642	595	1566	1447	1731	482	3630
ENSMUSG00000096094	0	0	0	0	0	0	0	0	0	0	0	0	0	0	0	0	0	0	0	0	0	0	0	0	0	0	0	0	0	0	0	0	0	0	0	0	0	0	0	0	0	0	0	0	0	0	0	0	0
ENSMUSG00000026203	466	478	14	165	2	2	0	769	1830	54	0	4	0	308	12	192	256	84	0	10	66	0	255	2	213	144	0	2	2	252	2	8	558	0	354	256	0	2	2	4	246	68	230	0	328	46	242	1324	0
ENSMUSG00000026204	1256	1772	1278	1577	1822	900	2082	3943	2206	1726	606	409	594	2027	2048	1595	1266	2952	180	1244	1950	2	2273	2199	610	2450	28	1718	2006	1727	1402	1524	572	103	2883	1724	2073	54	1006	10	2254	2043	2697	16	752	1193	734	1096	1209
ENSMUSG00000033061	250	592	100	78	194	0	326	0	0	0	0	2	46	190	0	448	0	0	0	0	1001	0	174	990	436	896	0	0	544	26	4	0	46	0	420	820	110	0	0	0	226	2	226	2	94	399	2	250	0
ENSMUSG00000026209	310	0	344	418	442	306	828	300	0	54	2	2	0	228	112	118	188	2	4	0	396	0	874	420	158	466	16	298	165	280	302	2	0	0	220	52	0	0	2	0	836	560	318	398	2	366	398	0	2
ENSMUSG00000026208	0	0	0	0	0	0	0	0	0	0	0	0	0	0	0	0	0	0	0	0	0	0	0	0	0	0	0	0	0	0	0	0	0	0	0	0	0	0	0	0	0	0	0	0	0	0	0	0	0
ENSMUSG00000026207	140	2	0	203	160	446	304	373	131	385	840	124	2	275	464	282	246	50	6	70	260	2	815	589	40	156	2	596	766	504	683	300	1338	18	592	530	2	92	402	2	266	224	46	6	296	300	38	48	284
ENSMUSG00000033021	181	0	154	75	12	0	48	422	107	156	92	79	26	178	120	12	383	2334	0	0	0	0	200	8	243	30	4	580	452	308	0	8	2	2	284	222	326	1382	2	0	587	119	15	330	160	205	0	0	49
ENSMUSG00000033007	0	0	0	0	152	0	0	0	0	0	0	0	0	0	30	46	0	2	2	0	1108	0	0	0	0	2	22	0	0	0	0	0	0	0	8	0	0	0	0	0	0	0	0	0	0	0	0	0	0
ENSMUSG00000032997	304	102	430	584	1035	811	960	540	1056	898	2	7	172	420	133	560	736	2	0	448	1078	2	275	1319	0	2	0	453	766	394	80	72	8	450	303	1398	0	0	0	4	366	136	480	0	236	648	0	6	90
ENSMUSG00000026211	278	24	2	76	72	501	0	7	0	0	0	0	36	40	2	24	4	0	4	150	57	0	466	186	0	2	0	1	25	327	0	21	0	0	128	2	0	2	0	0	0	133	213	86	0	0	2	0	1
ENSMUSG00000051703	72	522	0	578	0	8	54	662	604	462	8	204	28	140	580	94	0	2	112	162	196	2	888	544	118	184	2	580	1703	658	34	66	4	358	1442	640	874	0	346	4	520	0	456	4	0	948	8	0	16
ENSMUSG00000032968	28	75	0	92	71	163	58	56	0	2	0	0	28	135	120	0	16	0	0	0	0	0	211	42	319	54	0	0	10	196	2	0	0	0	109	0	0	0	0	0	10	110	0	139	133	212	0	0	0
ENSMUSG00000026213	637	564	0	252	128	110	310	226	0	206	0	8	0	172	78	4	540	620	0	4	146	0	630	120	46	110	0	540	60	50	0	4	2	162	74	2	0	0	36	0	478	138	84	0	2	102	0	0	0
ENSMUSG00000006576	146	452	28	724	196	34	390	1102	1730	334	152	17	500	106	371	842	2	2	52	280	1002	0	920	470	250	278	12	46	433	472	1174	44	6	0	924	311	0	2	6	6	34	370	1070	182	0	533	246	252	478
ENSMUSG00000026235	572	954	686	1032	974	550	170	1504	722	350	286	526	165	920	415	670	794	52	244	154	768	2	973	487	940	1084	16	272	1128	1282	702	368	856	364	848	1816	0	6	54	2	136	643	1947	0	942	405	260	316	524
ENSMUSG00000004872	0	0	0	0	0	0	0	0	0	0	0	0	0	0	0	0	0	0	0	0	0	0	0	0	0	0	0	0	2	0	0	0	0	0	0	0	0	0	0	0	0	0	0	0	0	0	0	0	0
ENSMUSG00000032908	4	0	0	375	194	0	0	0	0	0	0	276	80	0	0	54	0	0	0	0	0	0	0	174	0	0	2	0	0	331	0	0	0	0	182	0	0	0	0	2	0	0	0	0	0	0	1	0	0
ENSMUSG00000026245	162	146	2	209	312	50	168	241	0	85	2	116	140	332	108	388	270	2	0	4	226	2	454	383	302	406	0	2	278	507	229	22	0	0	705	788	326	554	0	0	376	190	466	0	322	383	6	2	246
ENSMUSG00000090486	0	0	0	0	0	0	0	0	0	0	0	0	0	0	0	0	0	0	0	0	0	0	0	0	0	0	0	0	0	0	0	0	0	0	0	0	0	0	0	0	0	0	0	0	0	0	0	0	0
ENSMUSG00000012187	0	0	0	0	0	0	0	0	0	0	0	0	0	0	0	0	0	0	0	0	0	0	0	0	8	0	0	0	0	0	0	0	0	0	0	0	0	0	0	0	0	0	0	0	0	0	0	0	0
ENSMUSG00000032883	165	333	0	263	273	561	630	295	536	202	1	189	145	227	110	216	15	0	0	8	236	0	316	397	5	358	0	204	348	199	57	55	739	102	370	1045	15	2	42	2	485	73	746	9	40	32	23	10	48
ENSMUSG00000079470	0	0	0	0	0	0	0	26	0	0	0	54	0	0	2	0	0	0	0	0	0	0	4	8	111	2	0	0	129	0	0	0	0	0	2	0	0	0	0	0	0	18	20	0	0	28	0	0	0
ENSMUSG00000047330	0	0	0	0	0	0	0	0	0	0	0	0	0	0	0	0	0	0	0	0	0	0	0	0	0	0	0	0	0	0	0	0	0	0	0	0	0	0	0	0	0	0	0	0	0	0	0	0	0
ENSMUSG00000050711	1947	1286	700	584	970	566	710	166	458	832	2	160	473	537	624	130	338	152	96	224	2439	2	1442	1371	300	2974	8	8	1568	120	622	122	0	20	1910	1032	0	20	18	2	1302	28	746	4	588	424	0	6	286
ENSMUSG00000054702	0	0	2	0	0	0	0	0	0	0	0	0	0	0	0	0	0	0	0	0	0	0	0	0	0	0	0	0	0	0	6	0	0	0	0	0	0	0	0	0	0	0	0	0	0	6	0	0	0
ENSMUSG00000073643	0	2	0	109	0	0	26	0	0	0	0	0	2	47	20	0	0	48	0	102	322	0	63	0	0	218	0	278	4	72	214	20	0	0	21	2	2	0	0	0	0	111	342	0	0	364	0	0	565
ENSMUSG00000026248	188	115	287	84	126	189	332	427	0	128	8	2	0	131	114	0	34	0	0	4	382	0	104	235	166	595	2	6	181	216	0	16	0	0	241	162	2	0	22	0	441	0	200	2	0	0	21	0	379
ENSMUSG00000026249	6	4	0	256	891	710	389	68	462	2	0	20	4	592	86	306	2	6	2	2	2690	2	236	78	138	27	4	106	306	1060	288	8	2054	14	1474	588	22	2	8	4	18	310	298	2	40	85	414	4	498
ENSMUSG00000043230	0	0	0	0	0	0	0	0	0	0	0	0	0	0	0	0	0	0	0	0	0	0	0	0	0	0	0	0	0	0	0	0	0	0	0	0	0	0	0	0	0	0	0	0	0	0	0	0	0
ENSMUSG00000004364	104	2	148	52	2	0	290	68	70	196	360	14	112	312	38	244	322	32	2	180	88	0	287	96	60	866	0	344	70	164	262	66	0	58	202	120	24	4	226	0	252	30	248	0	254	172	343	54	142
ENSMUSG00000110100	0	0	0	0	0	0	0	0	0	0	0	0	0	0	0	0	0	0	0	0	0	0	0	0	0	0	0	0	0	0	0	0	0	0	0	0	0	0	0	0	0	0	0	0	0	0	0	0	0
ENSMUSG00000038608	2	2	4	1	4	208	0	0	2	3	2	16	2	29	1	4	1	3	12	2	3	0	0	35	6	2	0	5	3	2	1	3	7	102	7	2	4	0	3	1	0	0	0	1	19	53	202	9	1
ENSMUSG00000054976	60	446	2	524	194	724	8	142	96	48	0	28	236	324	122	392	600	1190	2	263	498	0	130	132	148	600	6	348	190	330	94	20	0	6	76	20	4	688	715	0	646	4	170	10	96	22	2	2	18
ENSMUSG00000055980	226	0	0	20	0	2	0	0	0	0	0	0	0	0	0	95	0	0	0	0	0	0	0	0	2	0	2	0	0	138	0	28	592	0	0	0	0	0	0	0	322	0	2	0	208	0	0	0	0
ENSMUSG00000022591	0	0	0	0	0	0	0	0	0	0	0	0	0	0	0	0	0	0	0	0	0	0	0	0	0	0	0	0	0	0	0	0	0	0	0	0	0	0	0	0	0	0	0	0	0	0	0	0	0
ENSMUSG00000026142	0	0	0	32	0	34	0	0	0	0	0	0	0	0	0	0	0	0	0	0	0	0	0	116	106	0	0	0	0	0	0	0	0	0	0	0	0	0	0	0	0	0	0	0	42	0	0	0	0
ENSMUSG00000067158	0	0	0	0	0	0	0	0	0	10	0	6	0	0	4	0	0	0	0	0	0	0	0	0	0	0	0	0	0	0	0	0	0	0	0	0	0	0	0	0	0	0	0	0	0	0	0	0	0
ENSMUSG00000079465	0	0	0	0	6	0	0	0	0	0	0	0	0	0	0	0	0	0	0	0	0	0	0	0	0	0	0	0	0	0	0	0	0	0	0	0	0	0	0	1	0	0	0	0	0	0	0	0	0
ENSMUSG00000026150	694	2258	1180	1246	1034	910	1967	1202	34	662	944	42	456	1796	427	804	412	6	0	96	528	0	2500	756	578	1688	22	1064	1120	704	975	16	44	416	2179	1680	666	252	444	6	1646	56	1220	22	174	1552	256	2	1204
ENSMUSG00000026149	0	0	0	0	0	0	0	0	0	0	0	0	0	0	0	0	0	0	0	0	0	0	0	0	0	0	0	0	0	0	0	0	0	0	0	0	0	0	0	0	0	0	0	0	0	0	0	0	0
ENSMUSG00000026159	108	66	6	122	58	180	170	288	62	308	0	6	312	35	14	334	28	0	68	12	4	0	620	198	387	26	18	142	178	93	26	96	4	2	190	186	246	0	2	2	306	96	670	0	30	4	2	0	282
ENSMUSG00000038496	0	0	0	0	0	0	0	0	0	0	0	0	0	0	315	0	0	0	0	0	0	0	0	0	0	0	0	0	0	0	0	0	0	0	0	0	0	0	0	0	0	0	0	0	0	0	0	0	0
ENSMUSG00000101315	0	0	0	0	0	0	0	0	0	0	0	0	0	0	0	0	0	0	0	0	0	0	0	0	0	0	0	0	0	0	0	0	0	0	0	0	0	0	0	0	0	0	0	0	0	0	0	0	0
ENSMUSG00000026166	0	0	0	0	0	0	0	0	0	0	0	0	0	0	0	0	0	0	0	0	0	0	0	0	0	0	0	0	0	0	0	0	0	0	0	0	0	0	0	0	0	0	0	0	0	0	0	0	0
ENSMUSG00000053161	0	0	0	0	0	0	0	0	0	0	0	0	0	0	0	0	0	0	0	0	0	0	0	0	0	0	0	0	0	0	0	0	0	0	0	0	0	0	0	0	0	0	0	0	0	0	0	0	0
ENSMUSG00000026163	34	640	1110	996	1053	1117	164	1310	630	318	106	50	38	538	137	373	358	209	108	160	416	2	502	450	108	568	2	278	444	527	13	66	2	226	962	526	2	4	1063	4	241	307	747	16	160	235	12	2	230
ENSMUSG00000045658	193	202	68	158	202	2	124	136	2	102	1372	16	6	234	34	0	138	0	0	9	438	0	2	4	0	452	4	0	268	244	368	0	0	4	204	0	0	0	0	4	438	0	0	0	138	0	2	368	0
ENSMUSG00000036766	790	172	50	44	124	0	1762	2	182	885	0	18	704	524	0	112	220	0	6	28	3390	14	50	704	740	832	20	484	0	154	22	4	2214	0	352	202	0	2	20	6	1010	505	0	2	176	66	118	256	8
ENSMUSG00000026219	52	253	0	310	152	16	308	146	504	278	210	49	20	297	150	347	412	0	10	112	92	0	85	350	177	94	46	2	152	192	302	34	7	6	172	339	58	0	8	2	653	362	241	8	480	210	6	0	98
ENSMUSG00000073633	0	0	0	6	0	0	0	0	0	0	0	0	0	0	0	0	0	0	0	0	0	0	0	0	0	0	0	0	0	36	0	0	0	0	0	0	0	0	0	0	0	0	0	0	0	0	0	0	0
ENSMUSG00000026220	0	0	0	0	0	6	44	0	0	12	0	10	0	288	0	176	0	0	0	0	2	0	0	138	0	0	2	0	201	164	0	6	0	0	0	3	368	0	0	0	2	0	0	0	0	0	118	0	244
ENSMUSG00000052477	0	0	0	2	0	0	0	0	0	0	0	3	0	2	0	0	0	0	0	0	0	0	0	0	0	0	0	0	0	0	0	0	0	0	0	0	0	0	0	0	0	0	0	0	0	0	0	0	0
ENSMUSG00000089844	0	0	2	2	0	8	0	0	0	8	0	3	0	2	0	6	0	0	0	0	2	0	0	0	4	0	0	10	0	6	2	0	0	0	0	0	0	0	0	0	4	0	11	0	12	0	0	0	0
ENSMUSG00000073631	0	0	0	0	0	0	0	0	0	0	0	0	0	0	0	0	0	0	0	0	0	0	0	0	0	0	0	0	0	0	0	0	0	0	0	0	0	0	0	0	0	0	0	0	0	0	0	0	0
ENSMUSG00000094127	0	0	0	0	0	0	0	0	0	0	0	0	0	0	0	0	0	0	0	0	0	0	0	0	0	0	0	0	0	0	0	0	0	0	0	0	0	0	0	0	0	0	0	0	0	0	0	0	0
ENSMUSG00000070034	2	0	0	49	0	110	0	0	0	0	0	0	0	2	0	2	0	0	0	0	0	0	0	0	0	0	0	0	0	0	0	0	0	0	30	0	0	0	0	0	0	0	0	0	0	0	0	0	0
ENSMUSG00000070031	0	3	11	35	0	38	20	16	0	20	0	5	0	121	8	4	16	0	0	6	18	0	0	10	14	0	0	83	0	12	48	0	0	0	14	0	0	0	0	0	43	0	26	0	56	0	0	0	0
ENSMUSG00000026222	0	0	0	0	0	0	0	0	0	0	0	3	0	0	0	0	0	0	0	0	0	0	0	0	0	0	0	0	0	0	0	0	0	0	0	0	0	0	0	0	0	0	0	0	0	0	0	0	0
ENSMUSG00000052760	0	0	0	8	0	11	0	0	0	0	0	124	0	0	0	0	0	0	0	0	0	0	0	0	0	0	0	0	0	0	0	0	0	0	0	0	0	0	0	0	0	0	0	0	0	0	0	0	0
ENSMUSG00000036707	290	414	40	272	446	400	608	354	8	222	80	196	445	308	568	48	310	544	12	244	424	0	496	466	336	734	6	550	392	536	500	24	0	0	428	340	2	0	537	4	150	2	822	286	170	203	2	0	162
ENSMUSG00000026223	2170	1937	1691	4761	6193	3124	1922	4434	1416	1445	3238	182	294	4300	3295	4266	1582	102	18	660	4495	12	12547	2750	4825	1060	60	690	9384	8632	3306	424	1708	825	7134	4920	1687	1160	498	4	2830	1391	4822	20	838	3690	1407	1734	750
ENSMUSG00000026224	2	0	0	44	0	0	2	224	0	0	0	0	0	9	0	0	0	0	0	0	0	0	0	0	0	0	0	0	0	0	0	0	0	0	0	40	0	0	0	0	0	0	356	0	0	2	0	0	0
ENSMUSG00000049608	0	0	0	0	0	0	0	0	0	0	0	0	0	0	76	0	0	0	0	0	0	0	0	0	0	0	0	0	0	0	0	0	0	0	0	0	0	0	0	0	0	0	0	0	0	0	0	0	0
ENSMUSG00000026226	0	0	0	0	0	0	0	0	0	0	0	0	0	0	0	0	0	0	0	0	0	0	0	0	0	0	0	0	0	0	0	0	0	0	0	0	0	0	0	0	0	0	0	0	0	0	0	0	0
ENSMUSG00000026227	0	0	0	0	0	0	0	0	0	0	0	0	0	0	0	2	0	0	0	0	0	0	0	0	0	0	0	0	0	0	0	0	0	0	48	0	0	0	0	0	0	0	0	0	0	0	0	0	0
ENSMUSG00000026229	351	545	398	634	222	1054	616	614	2	283	0	258	183	990	220	413	492	28	0	283	450	2	1521	566	192	65	84	4	149	678	29	68	0	4	1171	454	0	1644	22	2	788	75	404	4	281	808	347	2	0
ENSMUSG00000026228	0	0	0	5	0	0	0	0	0	0	0	0	0	35	0	0	0	0	0	0	0	0	0	0	0	0	0	0	0	0	0	0	0	0	0	0	0	0	0	0	0	0	0	0	0	0	0	0	0
ENSMUSG00000094638	0	0	0	0	0	0	0	0	0	0	0	0	0	0	0	0	0	0	0	0	0	0	0	0	0	0	0	0	0	0	0	0	0	0	0	0	0	0	0	0	0	0	0	0	0	0	0	0	0
ENSMUSG00000062590	0	414	0	168	0	0	284	185	12	168	0	36	0	249	254	280	6	0	0	704	48	0	581	10	66	394	2	0	100	326	206	0	0	2	238	261	0	0	0	0	0	348	186	0	60	0	0	0	0
ENSMUSG00000079445	0	0	0	0	0	2	0	0	0	0	0	0	0	0	0	0	0	0	0	0	0	0	0	0	0	0	0	0	0	0	0	0	0	0	1	0	0	0	0	0	0	0	0	0	0	0	0	0	0
ENSMUSG00000026234	694	983	434	479	794	802	642	672	212	265	608	194	90	173	360	803	594	46	24	252	764	0	1328	317	694	1452	36	38	852	1138	394	10	2	10	1771	894	42	2	267	2	858	214	670	28	544	700	154	234	640
ENSMUSG00000026237	0	0	0	0	0	0	0	0	319	0	0	0	0	0	0	0	0	0	0	0	0	0	0	0	0	0	0	0	0	0	0	0	0	0	0	0	0	0	0	0	0	0	0	0	0	0	0	0	0
ENSMUSG00000036574	0	0	0	0	0	0	0	0	0	0	0	0	0	0	0	0	0	0	0	0	0	0	0	0	0	0	0	0	0	0	0	0	0	0	0	0	0	0	0	0	0	0	0	0	0	0	0	0	0
ENSMUSG00000026238	452	288	214	359	610	754	312	606	538	300	461	36	114	615	210	602	370	4	6	36	978	0	907	399	826	700	104	94	668	728	256	10	2	149	886	816	184	272	680	2	476	122	258	218	354	521	244	18	318
ENSMUSG00000026239	190	136	14	124	178	304	198	188	234	124	0	14	2	174	32	102	0	2	0	0	264	0	228	122	294	162	10	168	102	194	22	2	0	2	379	222	0	0	0	0	135	6	0	0	82	96	168	0	102
ENSMUSG00000026240	0	4	16	124	194	188	416	62	10	228	0	22	200	164	226	106	2	2	0	2	148	0	180	122	200	182	24	0	108	404	0	6	0	0	138	368	2	1000	2	0	232	188	102	0	0	50	0	0	228
ENSMUSG00000026241	86	0	0	6	100	0	52	4	0	0	0	0	0	30	0	3	0	0	0	0	0	0	0	0	0	0	0	0	0	0	0	0	2	0	0	0	0	0	0	0	0	0	70	0	0	0	0	0	0
ENSMUSG00000053333	463	235	2	228	695	168	322	371	10	91	652	2	0	396	0	386	22	20	30	120	2	0	614	92	589	1120	2	0	168	168	274	0	0	0	338	344	0	2	0	0	985	186	241	0	94	76	32	2	0
ENSMUSG00000026246	0	0	0	0	0	0	0	0	0	0	0	0	0	0	0	0	0	0	0	0	0	0	0	0	0	0	0	0	0	0	0	0	0	0	0	0	0	0	0	0	0	0	0	0	0	0	0	0	0
ENSMUSG00000079440	0	0	0	0	0	0	0	0	0	0	0	0	0	0	0	0	0	0	0	0	0	0	0	0	0	0	0	0	0	0	0	0	0	0	0	0	0	0	0	0	0	0	0	0	0	0	0	0	0
ENSMUSG00000036500	0	0	0	0	0	0	0	0	0	0	0	0	0	0	0	0	0	0	0	0	0	0	0	0	0	0	0	0	0	0	0	0	0	0	0	0	0	0	0	0	0	0	0	0	0	0	0	0	0
ENSMUSG00000026247	0	0	0	0	92	0	0	0	0	0	0	0	0	0	0	0	0	0	0	0	0	0	0	4	0	0	0	0	0	0	0	0	0	0	16	0	0	0	0	0	0	0	0	0	0	0	0	0	0
ENSMUSG00000036480	0	0	0	0	0	0	0	0	0	0	0	0	0	0	0	0	0	0	0	0	0	0	0	0	0	0	0	0	0	0	0	0	0	0	0	0	0	0	0	0	0	0	0	0	0	0	0	0	0
ENSMUSG00000026251	0	0	0	0	0	0	0	0	0	0	0	0	0	0	0	0	0	0	0	0	0	0	0	0	0	0	0	0	0	0	0	0	0	0	0	0	0	0	0	0	0	0	0	0	0	0	0	0	0
ENSMUSG00000026253	0	0	0	0	0	0	0	0	0	0	0	9	0	0	0	0	0	0	0	0	0	0	0	0	0	0	0	0	0	0	0	0	0	0	0	0	0	0	0	0	0	0	0	0	0	0	0	0	0
ENSMUSG00000026254	146	461	0	124	240	38	292	128	0	80	0	16	240	310	64	216	132	2	0	0	2	0	110	144	257	8	38	0	116	66	418	16	0	10	338	0	2	0	0	2	4	0	0	2	19	18	0	0	2
ENSMUSG00000026255	0	0	0	0	122	0	0	0	0	0	0	14	0	0	0	0	0	0	0	0	0	0	0	24	0	12	12	0	0	0	0	0	6	0	0	0	0	0	0	0	0	0	0	0	0	0	0	0	0
ENSMUSG00000048000	146	44	4	239	174	14	196	62	262	310	460	35	18	226	48	127	188	35	36	0	392	2	434	162	140	223	46	0	122	255	24	0	0	34	511	0	6	0	52	2	36	29	51	6	4	36	402	1	500
ENSMUSG00000079436	0	0	0	0	0	0	0	0	0	0	0	0	0	0	0	0	0	0	0	0	0	0	0	0	0	0	0	0	0	0	0	0	0	0	0	0	0	0	0	0	0	0	0	7	0	3	0	0	0
ENSMUSG00000026258	0	0	0	0	0	0	0	0	220	0	0	0	0	0	0	0	0	0	0	0	24	0	0	0	0	0	0	0	0	0	0	0	0	0	0	0	0	0	0	0	0	0	0	0	0	0	0	0	0
ENSMUSG00000026259	1610	2030	2377	3616	2100	2801	1747	3151	3606	1717	1247	784	230	1005	1388	1648	2826	2690	618	834	1819	0	3473	4544	1687	1916	23	1682	3118	3304	1652	467	8	310	3606	1453	1989	6	912	10	5977	533	2547	634	1440	1652	1007	3402	2164
ENSMUSG00000079434	2	0	0	64	0	576	0	0	0	0	0	168	0	0	3	2	322	0	0	0	0	0	0	0	0	482	0	482	352	2	2	0	0	0	110	0	2	0	0	0	634	0	0	0	174	34	0	0	474
ENSMUSG00000026288	148	0	1	12	84	125	56	146	0	45	0	0	0	54	0	56	140	0	0	0	27	4	0	12	2	0	0	0	5	120	2	0	0	332	138	0	0	0	0	0	0	0	0	0	68	32	0	56	25
ENSMUSG00000026289	192	366	0	524	44	442	172	386	736	495	0	2	24	784	493	0	238	2	608	8	10	0	856	247	228	446	0	2	498	526	4	4	0	2	260	0	612	0	0	0	562	0	416	6	11	0	2	988	494
ENSMUSG00000056055	0	0	0	0	0	0	0	0	0	130	1	0	10	0	0	0	0	0	0	1	0	0	0	14	0	0	0	0	0	0	0	0	0	0	0	192	0	0	0	0	0	0	0	0	0	0	0	0	0
ENSMUSG00000070738	188	298	868	419	336	56	358	474	532	778	0	42	118	198	390	6	0	670	4	46	514	0	21	432	333	114	4	2	410	516	358	0	2	12	604	0	218	0	1666	0	914	186	601	2	406	144	29	0	160
ENSMUSG00000005501	0	0	0	0	0	0	12	113	0	0	0	5	6	6	92	61	0	2	0	0	4	0	138	114	98	145	0	2	1	19	225	0	0	2	71	4	0	0	0	0	0	0	2	0	16	99	72	0	0
ENSMUSG00000090165	0	0	0	0	0	0	0	0	0	0	0	0	0	0	0	0	0	0	0	0	0	0	0	0	0	0	0	0	0	0	0	0	0	0	0	0	0	0	0	0	0	0	0	0	0	0	0	0	0
ENSMUSG00000090175	0	0	0	0	0	0	0	0	0	0	0	0	0	0	0	0	0	0	0	0	0	0	0	0	0	0	0	0	0	0	0	0	0	0	0	0	0	0	0	0	0	0	0	0	0	0	0	0	0
ENSMUSG00000089675	0	0	0	0	0	0	0	0	0	0	0	0	0	0	0	0	0	0	0	0	0	0	0	0	0	0	0	0	0	0	0	0	0	0	0	0	0	0	0	0	0	0	0	0	0	0	0	0	0
ENSMUSG00000090124	0	0	0	0	0	0	0	0	0	0	0	54	0	0	0	0	0	0	0	0	0	0	0	0	0	0	0	0	0	0	0	0	0	0	0	0	0	0	0	0	0	0	0	0	0	0	0	0	0
ENSMUSG00000090145	0	0	0	0	0	0	0	0	0	0	0	0	0	0	0	0	0	0	0	0	0	0	0	0	0	0	0	0	0	0	0	0	0	0	0	0	0	0	0	0	0	0	0	0	0	0	0	0	0
ENSMUSG00000054545	0	0	0	0	0	0	0	0	0	0	0	0	0	0	0	0	0	0	0	0	0	0	0	0	0	0	0	0	0	0	0	0	0	0	0	0	0	0	0	0	0	0	0	0	0	0	0	0	0
ENSMUSG00000089943	0	0	0	0	0	0	0	0	0	0	0	0	0	0	0	0	0	0	0	0	0	0	0	0	0	0	0	0	0	0	0	0	0	0	0	0	0	0	0	0	0	0	0	0	0	0	0	0	0
ENSMUSG00000090171	0	0	0	0	0	0	0	0	0	0	0	0	0	0	0	0	0	0	0	0	0	0	0	0	0	0	0	0	0	0	0	0	0	0	0	0	0	0	0	0	0	0	0	0	0	0	0	0	0
ENSMUSG00000081984	0	0	0	0	0	0	0	6	0	0	0	0	0	0	0	0	0	0	0	0	144	14	0	0	0	0	0	0	60	0	0	0	0	0	0	0	0	0	0	0	0	0	0	0	0	0	0	0	0
ENSMUSG00000089960	0	0	0	0	0	0	0	0	0	0	0	0	0	0	0	0	0	0	0	0	0	0	0	0	0	0	0	0	0	0	0	0	0	0	0	0	0	0	0	0	0	0	0	0	0	0	0	0	0
ENSMUSG00000079429	0	0	0	0	0	0	0	0	0	0	0	7	18	0	10	0	0	0	0	5	0	0	0	0	0	0	0	0	0	0	0	0	0	0	0	0	0	0	0	0	0	0	0	0	0	0	0	0	0
ENSMUSG00000044783	232	191	0	96	2	414	6	170	18	88	0	57	2	217	0	328	0	0	2	541	264	0	2	396	136	200	0	92	341	389	32	419	0	102	279	2	0	0	100	0	504	404	72	2	240	0	0	2	18
ENSMUSG00000036251	0	0	0	0	0	0	0	0	0	0	0	0	0	0	0	0	0	0	0	0	0	0	0	0	0	0	0	0	0	0	0	0	0	0	6	0	0	0	0	2	0	0	0	0	0	0	0	0	0
ENSMUSG00000026295	0	0	0	0	0	0	0	0	0	0	0	0	0	0	0	0	0	0	0	0	0	0	0	0	0	0	0	0	0	0	0	0	0	0	0	0	0	0	0	0	0	0	0	0	0	0	0	0	0
ENSMUSG00000062310	0	0	0	0	0	61	0	0	0	0	0	26	0	0	0	0	0	0	0	0	0	0	0	0	0	0	0	0	0	0	0	0	0	0	2	0	0	0	0	0	0	0	0	0	0	0	0	0	0
ENSMUSG00000049866	0	0	60	2	8	240	328	0	210	40	0	2	0	24	4	18	8	0	0	0	148	0	82	108	2	2	0	8	4	0	216	0	0	0	258	0	0	0	94	0	0	0	0	2	0	12	52	0	0
ENSMUSG00000036206	0	0	0	12	214	0	0	0	0	0	0	0	0	92	0	0	2	0	0	0	2	0	0	0	0	0	0	0	0	0	0	0	2	0	0	0	0	0	0	0	0	0	0	0	122	0	0	0	0
ENSMUSG00000055013	20	0	0	120	98	286	360	132	34	38	66	4	8	10	0	24	254	0	306	4	310	0	94	155	68	2	6	1046	2	52	12	103	0	38	38	0	10	4	14	0	156	485	0	2	2	72	222	2	370
ENSMUSG00000034486	0	0	0	0	0	0	0	0	0	0	0	0	0	0	0	0	0	0	0	0	0	0	0	0	0	0	0	0	0	0	0	0	0	0	0	0	0	0	0	0	0	0	0	0	0	0	0	0	0
ENSMUSG00000067081	0	0	0	0	0	0	0	0	0	0	0	0	0	0	0	4	0	0	0	0	0	0	0	0	0	0	0	0	0	48	0	0	0	0	0	0	2	0	0	0	0	0	0	0	0	0	0	0	0
ENSMUSG00000026301	0	0	0	0	0	0	0	0	0	0	0	0	0	0	0	0	0	0	0	0	0	0	0	0	0	0	0	0	0	0	0	0	0	0	0	0	0	0	0	0	0	0	0	0	0	0	0	0	0
ENSMUSG00000044337	0	0	0	0	0	0	0	0	0	0	0	0	0	0	0	0	0	0	0	0	0	0	0	0	0	0	0	0	0	0	0	0	0	0	0	0	0	0	0	0	0	0	2	0	0	0	0	0	0
ENSMUSG00000034432	412	318	262	466	549	1354	1038	636	394	196	0	118	0	716	226	180	500	0	0	0	710	0	624	494	730	872	2	337	1120	1150	272	86	22	154	608	1144	2	2	0	0	784	26	526	2	2	224	290	582	846
ENSMUSG00000048126	0	0	0	0	0	0	0	0	0	0	0	0	0	0	0	0	0	0	0	0	0	0	0	0	0	0	0	0	0	0	0	0	0	0	0	0	0	0	0	0	0	0	0	0	0	0	0	0	0
ENSMUSG00000026303	0	0	0	0	0	0	0	0	0	0	0	29	0	0	0	0	0	0	0	0	0	0	0	0	0	0	0	0	0	0	0	0	0	0	0	0	0	0	0	0	0	0	0	0	0	0	0	0	0
ENSMUSG00000090550	0	0	0	0	0	0	0	0	0	0	0	0	0	0	0	0	0	0	0	0	0	0	0	0	0	0	0	0	0	0	0	0	0	0	0	0	0	0	0	0	0	0	0	0	0	0	0	0	0
ENSMUSG00000026304	0	0	0	0	0	0	0	0	0	0	0	0	0	0	0	0	0	0	0	0	0	0	0	0	0	0	0	0	0	0	0	0	0	0	0	0	0	0	0	0	0	0	0	0	0	0	0	0	0
ENSMUSG00000026305	224	305	0	181	74	174	498	533	0	273	0	7	20	142	93	284	182	0	6	220	751	0	742	308	224	293	0	0	413	783	284	98	696	0	262	537	0	38	0	0	170	255	263	7	246	566	138	2	56
ENSMUSG00000070732	0	0	0	0	0	0	0	0	0	0	0	0	0	0	0	0	0	0	0	0	0	0	0	0	0	0	0	0	0	0	0	0	0	0	0	0	0	0	0	0	0	0	0	0	0	0	0	0	0
ENSMUSG00000034353	78	849	176	587	366	638	274	570	682	296	0	130	2	889	872	554	418	2910	6	449	456	0	522	180	658	426	0	674	837	584	450	286	2	222	732	366	0	644	491	2	876	240	1178	0	150	328	506	354	1112
ENSMUSG00000034343	198	128	2	240	22	152	384	208	374	157	558	0	0	403	6	168	2	0	50	2	136	0	210	365	111	244	18	820	344	452	0	2	0	6	394	64	86	2	4	0	80	370	0	2	60	0	207	0	0
ENSMUSG00000026307	12	0	0	4	37	0	0	2	0	0	0	33	6	0	0	4	0	0	0	0	16	0	150	0	0	0	2	0	0	6	18	0	0	0	24	143	0	0	0	0	38	0	0	22	0	0	0	0	0
ENSMUSG00000049515	0	0	0	0	0	0	0	0	0	0	0	0	0	0	0	0	0	0	0	0	0	0	0	0	0	0	0	0	0	0	0	0	0	0	10	0	0	0	0	0	0	0	0	0	0	218	0	0	0
ENSMUSG00000026308	0	0	0	0	0	0	0	0	0	0	0	0	0	0	0	0	0	0	0	0	0	0	0	0	0	0	0	0	0	0	0	0	0	0	0	0	0	0	0	0	0	0	0	0	0	0	0	0	0
ENSMUSG00000047443	0	0	0	0	0	0	0	0	0	0	0	0	0	0	0	0	0	0	0	0	0	0	0	0	0	0	0	0	0	0	0	0	0	0	0	0	0	0	0	0	0	0	0	0	0	0	0	0	0
ENSMUSG00000026309	68	770	0	248	220	233	248	180	2	199	0	18	0	607	14	100	0	0	0	14	320	0	450	170	424	130	6	0	315	274	728	2	0	0	286	299	0	0	0	0	276	0	0	0	2	458	192	0	476
ENSMUSG00000067071	92	0	0	2	0	0	0	0	0	0	0	0	14	20	0	52	0	0	0	0	0	0	164	94	56	0	0	0	0	112	0	0	0	0	60	0	0	0	2	0	0	0	0	0	0	0	2	0	0
ENSMUSG00000055866	8	0	0	124	24	868	0	62	2	36	0	0	29	74	148	0	192	0	0	2	0	0	450	0	30	0	0	440	225	39	0	0	0	0	0	302	804	0	2	0	0	6	6	0	0	0	10	0	0
ENSMUSG00000034292	0	0	0	8	71	0	0	0	2	0	0	16	2	84	6	46	2	0	0	0	0	0	0	4	0	0	0	0	34	0	0	0	0	0	26	0	78	0	2	0	0	158	52	0	44	266	0	0	0
ENSMUSG00000026311	234	11	46	72	72	0	2	0	0	154	0	0	0	380	0	172	0	188	0	0	160	0	0	162	0	432	4	2	0	14	0	0	10	500	12	192	0	0	4	0	0	198	286	0	2	6	2	0	0
ENSMUSG00000007805	0	0	0	0	64	0	0	0	0	0	0	0	0	0	0	66	0	0	0	0	0	0	0	0	96	0	0	0	0	0	0	0	0	0	0	0	0	0	0	0	0	0	0	0	0	38	0	0	0
ENSMUSG00000026313	290	256	186	266	80	590	104	190	1134	334	480	28	312	57	1097	234	556	0	26	244	20	2	1096	568	0	278	4	228	417	158	196	40	0	6	376	524	4	0	40	4	676	44	512	4	334	101	30	242	151
ENSMUSG00000026260	1386	562	232	916	1054	1286	1888	848	10	648	382	368	726	848	340	1179	90	108	38	109	1400	6	532	866	514	1436	4	286	456	1318	418	12	42	355	1252	897	324	1775	676	6	1506	316	1611	40	658	242	292	48	786
ENSMUSG00000067064	0	0	0	0	0	0	0	0	0	0	0	0	0	0	0	0	0	0	0	0	0	0	0	0	0	0	0	0	0	0	0	0	0	0	0	0	0	0	0	0	0	0	0	0	0	0	0	0	0
ENSMUSG00000057464	0	0	0	0	0	0	0	0	0	0	0	0	0	0	0	0	0	0	0	0	0	0	0	0	0	0	0	0	0	0	0	0	0	0	0	0	0	0	0	0	0	0	0	0	0	0	0	0	0
ENSMUSG00000042849	0	0	0	0	0	0	0	0	0	0	0	0	0	0	0	0	0	0	0	0	0	0	0	0	0	0	0	0	0	0	0	0	0	0	0	0	0	0	0	0	0	0	0	0	0	0	0	0	0
ENSMUSG00000058904	0	0	0	0	0	0	0	0	0	0	0	0	0	0	0	0	0	0	0	0	0	0	0	0	0	0	0	0	0	0	0	0	0	0	0	0	0	0	0	0	0	0	0	0	0	0	0	0	0
ENSMUSG00000046300	0	0	0	0	0	0	0	0	0	0	0	0	0	0	0	0	0	0	0	0	0	0	0	0	0	0	0	0	0	0	0	0	0	0	0	0	0	0	0	0	0	0	0	0	0	0	0	0	0
ENSMUSG00000062497	0	0	0	0	0	0	0	0	0	0	0	0	0	0	0	0	0	0	0	0	0	0	0	0	0	0	0	0	0	0	0	0	0	0	0	0	0	0	0	0	0	0	0	0	0	0	0	0	0
ENSMUSG00000063583	0	0	0	0	0	0	0	0	0	0	0	0	0	0	0	0	0	0	0	0	0	0	0	0	0	0	0	0	0	0	0	0	0	0	0	0	0	0	0	0	0	0	0	0	0	0	0	0	0
ENSMUSG00000061616	0	0	0	0	0	0	0	0	0	0	0	0	0	0	0	0	0	0	0	0	0	0	0	0	0	0	0	0	0	0	0	0	0	0	0	0	0	0	0	0	0	0	0	0	0	0	0	0	0
ENSMUSG00000073616	316	332	254	248	622	840	544	590	92	186	98	22	78	389	182	432	154	32	10	18	550	4	290	430	282	356	6	310	404	556	450	6	110	2	624	410	76	490	508	4	624	54	364	240	208	340	202	186	278
ENSMUSG00000044055	0	0	0	0	0	0	0	0	0	0	0	0	0	0	0	0	0	0	0	0	0	0	0	0	0	0	0	0	0	0	0	0	0	0	0	0	0	0	0	0	0	0	0	0	0	0	0	0	0
ENSMUSG00000034220	0	0	0	0	0	0	43	0	0	0	0	8	0	0	0	53	0	0	0	0	117	2	164	0	0	0	10	0	0	0	523	0	0	0	172	0	0	0	0	0	0	0	25	0	140	0	0	0	0
ENSMUSG00000034212	0	0	0	0	0	0	0	0	0	0	0	0	0	0	0	0	0	0	0	0	0	0	0	0	0	0	0	0	0	0	0	0	0	0	0	0	0	0	0	0	0	0	0	0	0	0	0	0	0
ENSMUSG00000047067	0	39	191	22	66	146	170	0	0	104	0	4	40	83	0	86	0	2	2	0	403	0	0	54	146	192	2	2	0	78	16	50	16	0	44	0	0	0	0	0	0	2	0	0	2	2	0	0	30
ENSMUSG00000026269	6	0	0	34	0	90	30	274	0	30	0	74	8	0	68	34	0	16	0	0	0	0	444	0	84	0	0	0	84	2	0	2	0	4	200	0	8	0	2	2	0	2	0	0	0	100	4	0	0
ENSMUSG00000026270	102	140	0	321	24	390	0	8	0	0	0	3	102	162	142	0	156	2	6	8	0	0	0	180	288	163	0	0	318	414	140	0	44	0	108	152	0	0	4	0	0	0	66	0	0	300	2	0	16
ENSMUSG00000026271	0	0	0	0	0	126	0	0	0	0	0	0	0	0	0	0	0	0	0	0	0	0	0	0	0	0	0	0	0	0	0	0	0	0	0	0	0	0	0	0	0	2	0	0	0	0	0	0	0
ENSMUSG00000045091	0	0	0	0	0	0	0	0	0	0	0	0	0	0	0	0	0	0	0	0	0	0	0	0	0	0	0	0	0	0	0	0	0	0	0	0	0	0	0	0	0	0	0	0	0	0	0	0	0
ENSMUSG00000014602	2283	1198	1938	1956	1067	636	2487	1352	2346	2080	606	633	1000	1524	2491	1090	1118	1311	194	630	1684	6	2080	1761	1428	2267	92	800	1564	2390	1559	1144	12	434	3078	1091	620	152	1663	14	2022	863	3108	42	960	1910	1223	566	558
ENSMUSG00000026272	0	0	0	0	0	0	0	0	0	0	0	0	0	0	0	0	0	0	0	0	0	0	0	0	0	0	0	0	0	0	0	0	0	0	0	0	0	0	0	0	0	0	0	0	0	0	0	0	0
ENSMUSG00000034159	0	0	0	0	0	0	0	0	0	0	0	0	0	0	0	0	0	0	0	0	0	0	0	0	0	0	0	0	0	0	0	0	0	0	0	0	0	0	0	0	0	0	0	0	0	0	0	0	0
ENSMUSG00000084989	0	0	0	0	0	0	0	0	0	0	0	0	0	0	0	0	0	0	0	0	0	0	0	0	0	0	0	0	0	0	0	0	0	0	0	0	0	0	0	0	0	0	0	0	0	0	0	0	0
ENSMUSG00000047793	0	0	0	0	0	0	19	0	2	0	0	0	0	0	0	0	2	0	0	0	0	0	0	0	0	0	0	0	4	0	19	0	0	0	0	0	2	0	0	0	0	0	0	0	0	0	0	0	0
ENSMUSG00000026273	0	154	0	2	90	0	136	52	331	0	0	26	0	24	0	114	0	0	0	0	0	0	0	0	2	265	2	262	0	70	0	0	0	0	62	162	0	0	0	0	200	4	184	0	0	0	0	0	0
ENSMUSG00000026274	0	0	0	0	0	0	0	0	0	0	0	0	0	5	0	0	0	0	2	0	0	0	0	0	18	0	0	0	0	0	0	55	0	0	4	0	0	0	0	0	0	0	56	0	2	0	0	0	3
ENSMUSG00000026275	184	46	386	263	268	192	773	40	2	54	2	76	76	362	346	394	0	0	50	4	517	0	426	194	152	322	10	74	221	454	346	336	0	4	434	506	234	160	1036	6	0	177	204	4	144	373	2	0	6
ENSMUSG00000034107	0	0	0	0	0	0	0	0	0	0	2	0	0	0	0	0	0	0	0	0	0	0	103	0	0	0	0	0	0	0	0	0	0	0	0	0	0	0	0	0	0	0	0	0	0	0	0	0	0
ENSMUSG00000034088	268	491	4	357	369	468	0	674	520	396	0	24	212	448	254	200	274	890	46	0	550	0	250	552	56	590	40	2	148	678	652	3	4	0	507	329	6	0	374	0	178	272	216	98	232	1300	0	2	60
ENSMUSG00000026276	0	0	0	0	0	0	18	0	0	0	0	0	0	2	0	0	0	0	0	0	0	0	30	0	0	0	0	0	0	18	0	0	0	0	11	0	0	0	0	0	2	0	0	0	0	27	0	0	8
ENSMUSG00000112508	0	0	0	0	0	0	0	0	0	0	0	0	0	0	0	0	0	0	0	0	0	0	0	0	0	0	0	0	0	0	0	0	0	0	0	0	0	0	0	0	0	0	0	0	0	0	0	0	0
ENSMUSG00000034066	0	54	0	17	0	0	0	2	2	0	0	0	0	0	0	166	0	0	0	0	0	0	2	38	0	0	0	0	0	18	0	0	0	0	0	18	0	0	0	0	27	0	0	0	0	2	0	0	67
ENSMUSG00000026277	633	833	697	2414	1148	1455	1408	2965	453	549	413	52	229	794	637	941	1597	143	2	10	1695	0	1683	1003	1036	1341	6	1462	1118	2025	101	8	2600	774	1551	1622	375	584	18	10	3082	1022	1671	10	627	815	14	646	658
ENSMUSG00000026278	119	2	176	278	4	867	218	547	0	189	0	291	0	62	0	2	725	0	0	0	264	0	0	708	0	224	0	0	0	38	34	44	0	0	82	0	0	2	4	0	774	0	206	0	224	0	0	2	12
ENSMUSG00000026279	22	0	0	0	108	214	66	34	0	70	0	0	0	235	0	66	118	0	0	0	0	0	0	0	0	0	0	65	26	140	0	0	0	0	90	0	0	0	0	1	202	0	0	0	0	66	0	0	0
ENSMUSG00000026280	317	28	468	774	446	192	108	534	2	100	0	214	136	578	2	631	236	2	2	0	347	2	428	48	92	278	6	168	160	934	2	4	18	2	1099	318	0	0	90	4	292	2	496	4	100	0	250	114	0
ENSMUSG00000026281	60	220	0	159	404	190	66	355	6	202	0	0	0	202	40	117	34	0	2	242	204	0	490	56	76	357	0	0	265	242	32	0	2	102	34	8	34	304	0	0	84	0	168	0	38	142	100	0	174
ENSMUSG00000026283	0	0	6	22	0	0	0	10	324	0	1	0	0	76	0	52	0	0	0	0	0	2	164	0	58	1	0	0	8	0	118	0	0	0	86	1	0	0	2	2	0	0	0	0	0	0	0	834	0
ENSMUSG00000073609	0	0	0	5	0	0	0	0	242	0	0	0	0	1	0	0	0	0	24	0	0	2	463	0	0	0	0	0	0	0	0	16	0	0	228	0	0	0	0	0	0	0	0	0	0	0	0	0	0
ENSMUSG00000094651	0	0	0	0	0	0	0	0	0	0	0	0	0	0	0	0	0	0	0	0	0	0	0	0	0	0	0	0	0	0	0	0	0	0	0	0	0	0	0	0	0	0	0	0	0	0	0	0	0
ENSMUSG00000093805	0	0	0	0	0	0	0	0	0	0	0	0	0	0	0	0	0	0	0	0	0	0	0	0	0	0	0	0	0	0	0	0	0	0	0	0	0	0	0	0	0	0	0	0	0	0	0	0	0
ENSMUSG00000073608	0	0	0	0	0	0	0	0	0	0	0	0	0	0	0	0	0	0	0	0	0	0	0	0	0	0	0	0	0	0	0	0	0	0	0	0	0	0	0	0	0	0	0	0	0	0	0	0	0
ENSMUSG00000034000	0	0	0	0	0	0	0	0	0	0	0	0	0	170	0	0	0	0	0	0	0	0	0	0	0	0	0	0	0	0	0	0	0	0	116	0	0	0	0	2	0	0	0	0	0	0	0	0	0
ENSMUSG00000026285	0	0	0	0	0	0	0	0	0	0	0	0	0	0	0	0	0	0	0	0	0	0	0	0	0	0	0	0	0	0	0	0	0	0	0	0	0	0	0	0	0	0	0	0	0	0	0	0	0
ENSMUSG00000051185	224	400	160	384	222	1310	1044	142	302	234	0	36	102	280	232	224	190	0	2	2	790	0	366	500	144	398	2	268	396	594	116	4	0	2	228	202	0	0	166	0	1052	2	512	4	86	428	2	4	112
ENSMUSG00000040710	4	0	0	0	0	0	20	0	0	0	0	0	28	0	0	0	0	2	2	0	0	14	0	0	26	0	0	0	0	0	2	0	2	0	0	0	0	0	0	0	0	0	0	0	0	0	0	0	2
ENSMUSG00000040693	0	0	0	0	0	8	0	0	0	0	0	24	0	0	0	0	0	2	0	0	0	0	0	114	0	2	0	0	0	78	0	90	0	0	0	0	0	0	0	0	0	0	2	0	0	0	0	0	0
ENSMUSG00000026331	0	0	0	0	0	0	0	0	0	0	0	0	0	0	0	0	0	0	0	0	0	0	0	0	0	0	0	0	0	0	0	0	0	0	0	0	0	0	0	0	0	0	0	0	0	0	0	0	0
ENSMUSG00000044768	114	308	338	646	164	272	744	772	320	238	706	130	56	106	206	318	96	2	18	154	0	8	404	400	6	402	2	4	338	360	364	40	2	296	856	384	0	0	218	4	756	232	447	0	119	2	40	14	446
ENSMUSG00000040648	2	0	0	74	42	178	0	90	4	47	0	18	309	40	2	442	0	0	0	313	136	0	466	0	28	0	2	0	248	129	0	0	0	0	140	0	0	0	162	0	0	3	0	2	0	168	22	0	0
ENSMUSG00000026333	23	172	0	26	0	0	148	0	0	0	0	0	4	29	13	22	0	0	0	0	0	0	0	41	0	186	0	0	14	22	75	2	0	0	26	0	0	0	0	0	0	0	197	0	7	2	0	0	0
ENSMUSG00000026335	84	262	0	178	1025	236	356	615	427	24	68	33	170	1189	102	800	26	4	29	34	500	2	930	78	907	335	10	14	739	821	114	2	52	0	800	746	16	4	5	1	124	62	774	0	33	336	283	0	2
ENSMUSG00000026336	0	0	0	0	0	0	0	0	0	0	0	0	0	0	0	0	0	0	0	0	0	0	0	0	0	0	0	0	0	0	0	0	0	0	0	0	0	0	0	0	0	0	0	0	0	0	0	0	0
ENSMUSG00000067028	0	57	0	54	0	0	138	115	0	191	0	12	0	71	147	0	0	0	0	43	10	0	0	148	0	14	0	94	0	0	12	0	0	0	84	0	0	0	0	0	215	0	0	0	0	0	0	0	0
ENSMUSG00000050840	188	62	6	318	0	0	34	35	0	92	0	0	0	0	0	0	0	0	0	274	92	0	0	4	0	0	10	0	198	0	0	0	50	0	165	0	2	0	222	0	0	16	0	0	2	0	8	0	48
ENSMUSG00000047496	18	406	2	4	0	0	22	0	0	14	0	0	0	0	0	0	0	0	0	0	0	0	0	0	0	0	0	0	0	0	0	0	0	0	0	0	0	0	0	0	0	0	0	0	0	0	0	0	0
ENSMUSG00000056536	2	54	0	25	0	222	212	36	0	51	0	0	14	8	118	176	30	0	0	2	0	0	4	35	164	12	0	0	138	14	0	0	0	14	80	0	0	0	0	0	70	119	0	0	9	0	0	0	0
ENSMUSG00000026319	110	0	252	203	6	14	96	153	0	283	772	50	130	215	105	402	2	2	0	108	2	2	46	198	358	188	2	0	434	34	526	31	0	8	286	268	0	0	192	0	38	89	201	0	77	8	60	2	68
ENSMUSG00000026321	2	0	0	74	0	0	0	0	0	0	0	44	0	0	0	0	0	0	0	0	0	0	0	16	0	0	0	0	0	0	0	0	0	0	96	0	0	0	0	0	0	38	0	0	0	0	0	0	0
ENSMUSG00000038866	0	323	0	2	0	0	0	172	2	0	0	0	10	3	2	0	0	0	2	0	106	0	100	0	155	4	54	0	92	66	0	42	0	0	172	0	0	0	0	0	0	0	0	0	11	0	0	748	0
ENSMUSG00000044340	132	72	0	78	284	180	158	25	2	19	0	36	0	172	0	156	0	2	0	0	66	0	102	193	164	318	8	0	20	435	90	2	0	8	104	0	0	0	14	2	0	0	0	2	0	2	20	234	0
ENSMUSG00000057329	14	406	0	54	42	0	2	156	284	134	0	0	2	118	4	0	0	0	0	4	0	0	112	0	0	0	0	2	24	0	148	0	2	0	38	0	0	0	4	0	62	0	0	0	0	10	0	0	22
ENSMUSG00000009905	8	20	0	182	32	60	220	338	10	0	0	2	0	156	0	14	0	2	2	28	0	0	246	264	199	0	2	0	0	190	82	34	0	0	174	243	0	0	0	0	24	269	2	0	198	48	0	44	242
ENSMUSG00000009907	48	224	104	98	0	314	22	31	392	40	1062	50	0	220	8	400	0	0	0	0	0	0	16	539	0	104	6	298	50	318	4	4	2	4	286	210	0	0	0	0	32	28	0	0	256	0	0	0	44
ENSMUSG00000067006	0	0	0	0	0	0	0	0	0	0	0	0	0	0	0	0	0	0	0	0	0	0	0	0	0	0	0	0	0	0	0	0	0	0	0	0	0	0	0	0	0	0	0	0	0	0	0	0	0
ENSMUSG00000059956	0	0	0	0	0	0	0	0	0	0	0	0	0	0	0	0	0	0	0	0	0	0	0	0	0	0	0	0	0	0	0	0	0	0	0	0	0	0	0	0	0	0	0	0	0	0	0	0	0
ENSMUSG00000048775	0	0	0	0	0	0	0	0	0	0	0	0	0	0	0	0	0	0	0	0	0	0	0	0	0	0	0	0	0	0	0	0	0	0	0	0	0	0	0	0	0	0	0	0	0	0	0	0	0
ENSMUSG00000044594	0	0	0	0	0	0	0	0	0	0	0	0	0	0	0	0	0	0	0	0	0	0	0	0	0	0	0	0	0	0	0	0	0	0	0	0	0	0	0	0	0	0	0	0	0	0	0	0	0
ENSMUSG00000058017	0	0	0	0	0	0	0	0	0	0	0	0	0	0	0	0	0	0	0	0	0	0	0	0	0	0	0	0	0	0	0	0	0	0	0	0	0	0	0	0	0	0	0	0	0	0	0	0	0
ENSMUSG00000073602	0	0	0	0	0	0	0	0	0	0	0	0	0	0	0	0	0	0	0	0	0	0	0	0	0	0	0	0	0	0	0	0	0	0	0	0	0	0	0	0	0	0	0	0	0	0	0	0	0
ENSMUSG00000073601	0	0	0	0	0	0	0	0	0	0	0	0	0	0	0	0	0	0	0	0	0	0	0	0	0	0	0	0	0	0	0	0	0	0	0	0	0	0	0	0	0	0	0	0	0	0	0	0	0
ENSMUSG00000026327	0	0	0	0	0	0	0	0	0	0	0	0	0	0	0	0	0	0	0	0	0	0	0	0	0	0	0	0	0	0	0	0	0	0	0	0	0	0	0	0	0	0	0	0	0	0	0	0	0
ENSMUSG00000067001	0	0	0	0	0	0	0	0	0	0	0	0	0	0	0	0	0	0	0	0	0	0	0	0	0	0	0	0	0	0	0	0	0	0	0	0	0	0	0	0	0	0	0	0	0	0	0	0	0
ENSMUSG00000062345	0	0	0	0	0	0	0	0	0	0	0	0	0	0	0	0	0	0	0	0	0	0	0	0	0	0	0	0	0	0	0	0	0	0	0	0	0	0	0	0	0	0	0	0	0	0	0	0	0
ENSMUSG00000026315	68	0	0	160	2	0	10	137	26	12	0	6	20	0	2	2	0	0	0	0	338	0	0	10	0	180	2	0	185	106	0	102	0	0	170	294	0	0	2	0	0	0	0	0	2	0	0	0	0
ENSMUSG00000026312	0	31	0	0	0	0	126	57	0	40	100	0	0	47	30	114	0	4	0	0	0	4	130	0	168	68	0	0	22	133	0	0	0	0	106	332	0	2	0	0	121	197	2	0	10	410	118	0	0
ENSMUSG00000047216	0	0	0	0	0	0	74	0	28	0	0	0	0	0	0	0	0	0	0	0	0	0	2	56	0	60	0	0	2	0	0	0	0	0	0	0	0	0	0	0	0	0	0	0	7	0	0	0	0
ENSMUSG00000038702	0	0	0	6	32	40	0	0	24	0	0	6	0	54	56	22	0	0	0	0	0	0	88	0	188	0	0	0	20	56	22	0	0	0	58	0	0	0	0	0	0	22	0	0	0	172	0	0	0
ENSMUSG00000070695	0	14	0	13	2	4	18	0	0	187	189	14	24	22	64	0	16	0	36	78	0	0	0	30	44	8	0	2	0	180	18	0	0	9	25	2	0	0	0	0	0	213	106	0	2	65	14	2	0
ENSMUSG00000094429	0	0	0	0	0	0	0	0	0	0	0	0	0	0	0	0	0	0	0	0	0	0	0	0	0	0	0	0	0	0	0	0	0	0	0	0	0	0	0	0	0	0	0	0	0	0	0	0	0
ENSMUSG00000100265	0	0	0	0	0	0	0	0	0	0	0	0	0	0	0	0	0	0	0	0	0	0	0	0	0	0	0	0	0	0	0	0	0	0	0	0	0	0	0	0	0	0	0	0	0	0	0	0	0
ENSMUSG00000101303	0	0	0	0	0	0	0	0	0	0	0	0	0	0	0	0	0	0	0	0	0	0	0	0	0	0	0	0	0	0	0	0	0	0	0	0	0	0	0	0	0	0	0	0	0	0	0	0	0
ENSMUSG00000100305	0	0	0	0	0	0	0	0	0	0	0	0	0	0	0	0	0	0	0	0	0	0	0	0	0	0	0	0	0	0	0	0	0	0	0	0	0	0	0	0	0	0	0	0	0	0	0	0	0
ENSMUSG00000101415	0	0	0	0	0	0	0	0	0	0	0	0	0	0	0	0	0	0	0	0	0	0	0	0	0	0	0	0	0	0	0	0	0	0	0	0	0	0	0	0	0	0	0	0	0	0	0	0	0
ENSMUSG00000100617	0	0	0	0	0	0	0	0	0	0	0	0	0	0	0	0	0	0	0	0	0	0	0	0	0	0	0	0	0	0	0	0	0	0	0	0	0	0	0	0	0	0	0	0	0	0	0	0	0
ENSMUSG00000102030	0	0	0	0	0	0	0	0	0	0	0	0	0	0	0	0	0	0	0	0	0	0	0	0	0	0	0	0	0	0	0	0	0	0	0	0	0	0	0	0	0	0	0	0	0	0	0	0	0
ENSMUSG00000026374	381	94	4	228	152	108	472	147	376	150	30	10	2	134	120	246	70	40	33	32	98	4	332	668	288	124	0	156	108	332	556	8	552	4	409	256	0	0	2	4	482	104	508	0	98	168	148	86	138
ENSMUSG00000026377	68	0	202	164	182	2	40	0	0	106	464	10	31	253	10	318	6	2	22	74	230	0	140	202	260	220	0	10	60	142	198	4	0	0	230	346	0	4	0	0	0	26	8	0	32	288	0	0	0
ENSMUSG00000064302	446	0	4	522	372	326	54	332	278	252	0	102	204	557	300	210	54	2	13	474	208	12	6	232	433	447	6	404	292	542	130	32	4	13	463	378	220	0	260	0	180	316	102	0	266	94	154	66	160
ENSMUSG00000026380	0	0	2	0	258	0	0	0	0	0	0	0	0	0	0	182	0	0	0	0	0	0	0	0	0	16	0	0	0	0	0	0	0	0	0	0	0	0	0	2	0	0	0	0	0	0	0	0	0
ENSMUSG00000048402	0	0	0	0	0	0	0	0	0	0	0	97	0	0	0	0	0	0	0	0	4	0	0	0	0	0	0	0	0	32	0	0	0	0	0	0	0	0	6	0	0	0	0	0	50	2	0	0	0
ENSMUSG00000037035	0	0	2	0	0	0	0	0	0	0	0	0	0	0	0	0	0	0	0	0	0	0	0	0	0	0	0	0	0	0	0	0	0	0	0	0	0	0	0	0	60	0	0	2	0	0	14	0	0
ENSMUSG00000004451	192	2	22	46	46	0	48	0	2	32	0	4	162	76	192	0	404	0	0	82	12	0	0	116	2	246	0	0	0	60	0	0	0	0	180	4	0	0	0	0	244	0	236	0	0	6	0	516	20
ENSMUSG00000098923	16	0	0	0	112	0	138	158	0	140	0	0	136	86	138	162	0	0	0	18	0	128	396	106	156	342	2	0	2	0	0	0	0	348	106	0	0	2	2	0	0	2	0	396	0	0	4	0	0
ENSMUSG00000026383	0	0	0	0	0	0	54	292	0	68	0	24	85	4	0	84	66	0	0	0	8	0	238	0	0	0	0	0	2	0	346	0	0	0	8	0	0	0	266	0	55	4	0	0	0	2	0	0	530
ENSMUSG00000026384	60	45	231	49	54	4	132	96	109	48	0	74	20	14	10	0	126	0	13	19	162	2	88	27	52	4	0	148	0	16	90	28	0	8	108	8	0	552	384	0	76	0	42	4	35	122	0	0	342
ENSMUSG00000036975	160	0	8	0	0	0	144	0	908	0	0	0	200	0	0	308	354	2	0	0	492	0	0	0	0	160	0	0	96	0	0	0	2	0	0	0	0	0	0	0	306	0	0	0	0	0	0	0	0
ENSMUSG00000036962	0	0	0	0	0	0	0	0	0	0	0	0	0	0	0	0	0	0	0	0	0	0	0	0	0	0	0	0	0	0	0	0	0	0	0	0	0	0	0	0	0	0	0	0	0	0	0	0	0
ENSMUSG00000026387	0	0	0	0	0	0	0	0	0	0	0	62	0	0	0	0	0	0	0	0	0	0	0	0	0	0	0	0	0	0	0	0	0	0	0	0	0	0	0	0	0	0	0	0	0	88	0	0	0
ENSMUSG00000050777	74	2	0	76	0	30	136	0	0	0	0	0	0	0	0	0	0	0	2	0	0	0	0	0	0	8	0	0	0	0	0	0	0	0	242	0	0	0	182	0	174	0	0	0	0	0	0	0	0
ENSMUSG00000026385	110	226	52	34	1194	226	208	270	810	86	664	112	34	184	34	509	68	1006	80	36	1159	2	326	138	32	256	4	268	294	240	634	26	683	4	462	84	66	214	8	0	182	93	732	0	294	302	261	83	158
ENSMUSG00000026388	4	40	0	0	0	0	0	0	0	0	0	6	0	8	0	8	0	0	0	0	0	0	0	0	8	0	0	0	0	0	0	0	0	0	0	0	0	0	0	0	8	0	99	0	0	0	0	0	0
ENSMUSG00000026389	0	0	0	0	0	0	0	0	0	0	0	0	0	0	0	0	0	0	0	0	0	0	0	0	0	0	0	0	0	0	0	0	0	2	0	0	0	0	0	0	0	92	0	0	0	2	0	0	0
ENSMUSG00000036907	0	0	0	0	0	0	0	0	0	0	0	0	0	0	0	0	0	0	0	0	0	0	0	0	0	0	0	0	0	0	0	0	0	0	0	0	0	0	0	0	0	0	0	0	0	0	0	0	0
ENSMUSG00000026390	0	0	0	0	0	0	0	0	0	0	0	0	0	0	0	0	0	0	0	0	0	0	0	0	0	0	0	0	0	0	0	0	0	0	0	0	0	0	0	0	0	0	0	0	0	0	0	0	0
ENSMUSG00000058665	0	0	0	0	0	0	0	0	0	0	0	0	0	0	0	0	0	0	0	0	0	0	0	0	0	0	0	0	0	0	0	0	0	0	0	0	0	0	0	0	0	0	0	0	0	0	0	0	0
ENSMUSG00000003721	140	118	194	196	230	296	372	54	0	86	0	18	0	438	190	104	184	0	4	120	104	2	288	354	128	142	2	0	167	230	0	4	0	0	481	604	224	0	748	0	0	14	422	4	0	0	2	4	192
ENSMUSG00000026339	0	0	2	91	4	0	156	0	0	102	0	55	28	310	2	120	0	6	0	38	0	0	10	170	2	0	0	0	260	0	0	0	0	0	0	8	15	0	0	0	446	35	470	0	266	64	0	2	6
ENSMUSG00000050534	0	0	0	0	0	0	0	0	0	0	0	0	0	0	0	0	0	0	0	0	0	0	0	0	0	69	0	0	0	64	0	0	0	0	0	0	0	0	0	0	0	0	0	0	0	0	0	0	0
ENSMUSG00000001674	2	8	331	133	24	8	0	40	0	216	0	6	0	154	56	270	0	62	70	2	252	0	2	26	56	6	0	0	158	80	10	0	0	46	140	44	2	16	0	0	2	0	132	0	104	22	0	2	0
ENSMUSG00000036815	136	760	0	558	180	2	377	340	24	551	1	60	156	499	451	350	22	90	12	184	288	0	20	805	174	189	4	294	497	503	716	224	0	270	533	432	942	0	225	0	292	18	225	2	79	466	2	0	0
ENSMUSG00000026341	36	72	272	609	448	434	128	256	344	288	490	15	6	868	484	628	240	0	10	86	14	0	798	242	230	646	16	64	120	258	310	22	186	28	378	690	0	368	1036	4	756	56	0	0	24	80	92	10	236
ENSMUSG00000026342	61	0	0	175	2	0	0	10	0	0	0	0	184	86	0	134	0	0	0	0	0	0	0	0	0	4	0	99	128	0	0	2	0	0	202	268	0	0	0	0	0	17	592	0	66	4	0	0	14
ENSMUSG00000026343	0	0	0	0	0	0	0	0	0	0	0	0	0	0	0	0	0	0	0	0	0	0	0	0	0	0	0	0	0	0	0	0	0	0	0	0	0	0	0	0	0	0	0	0	0	0	0	0	0
ENSMUSG00000026344	56	0	0	36	293	0	0	0	0	0	0	0	0	328	6	17	0	0	0	0	131	0	0	0	232	0	2	0	0	62	2	0	1	0	18	490	0	8	0	0	2	2	61	0	0	153	18	0	1
ENSMUSG00000049690	0	0	0	0	0	0	0	0	0	0	0	0	0	0	0	2	0	0	0	0	0	0	31	0	0	2	0	0	0	0	0	0	0	0	62	0	0	0	0	0	0	0	0	0	0	0	94	0	0
ENSMUSG00000036155	299	331	4	468	392	570	132	206	152	26	70	2	215	511	12	941	22	2	0	70	328	0	163	961	28	116	0	528	629	767	136	448	6	2	751	96	0	0	395	2	408	343	14	0	121	446	2	10	32
ENSMUSG00000026347	0	0	0	0	0	0	0	2	0	0	0	0	0	0	6	0	0	0	0	0	0	0	0	0	0	0	0	0	110	0	78	0	0	110	88	0	0	0	0	0	0	0	180	0	0	0	0	0	0
ENSMUSG00000026348	0	0	0	3	0	35	12	0	18	0	0	0	0	24	0	0	0	0	0	0	17	0	0	7	16	0	0	0	7	0	0	0	0	0	9	16	0	0	0	0	0	12	33	0	0	0	0	0	0
ENSMUSG00000026349	29	268	110	332	182	164	6	256	432	18	2	308	81	231	234	192	108	0	10	47	0	2	886	78	290	34	34	252	226	286	90	122	0	2	590	110	0	0	14	0	325	41	471	0	46	154	0	0	4
ENSMUSG00000051590	0	0	0	0	0	0	0	0	0	0	0	0	0	0	0	0	0	0	0	0	0	0	0	0	0	0	0	0	0	0	4	0	0	0	0	0	0	0	0	0	0	0	0	0	0	0	0	0	0
ENSMUSG00000036104	2	685	658	236	222	4	8	252	518	2	1068	8	38	210	13	38	46	0	0	12	302	0	380	302	124	526	6	206	318	361	52	38	4	358	98	420	856	1008	899	1	170	245	174	0	288	302	0	32	220
ENSMUSG00000036086	0	6	0	3	1	204	48	0	186	2	0	0	0	67	0	200	25	0	0	0	92	0	278	22	0	8	0	0	0	0	0	6	0	0	0	2	0	0	26	2	18	10	0	0	30	82	0	0	4
ENSMUSG00000056211	1528	4739	280	2173	1206	673	278	2149	4645	3658	6	1064	910	2833	1956	2084	760	200	164	1350	1090	6	3400	2488	409	1932	44	1292	1815	2541	1944	1252	72	447	2386	1536	160	6	46	12	5004	3879	4217	308	2019	1812	114	668	702
ENSMUSG00000026353	219	121	324	188	82	108	46	330	0	178	2	88	90	158	2	190	128	2	2	8	328	0	427	100	220	314	2	292	226	429	44	108	0	12	346	2	0	0	2	4	8	212	581	0	4	513	0	305	0
ENSMUSG00000026354	0	0	2	0	0	0	0	0	0	2	1172	0	0	0	0	0	0	0	0	0	0	0	2	0	0	0	0	0	0	0	0	2	0	0	0	0	0	0	0	0	0	0	0	0	0	288	0	0	0
ENSMUSG00000026355	0	0	0	0	0	0	0	0	0	0	0	0	0	0	0	0	0	0	0	0	0	0	0	0	46	0	0	0	0	0	0	0	0	0	0	0	1	0	0	0	0	0	0	0	0	0	0	0	0
ENSMUSG00000026356	198	152	168	137	424	124	398	160	0	90	0	0	82	196	101	14	120	2	4	0	144	2	214	200	28	14	30	0	258	402	180	24	22	0	128	322	371	4	2	2	373	2	4	0	0	2	232	4	2
ENSMUSG00000045382	0	0	0	0	0	0	0	0	0	0	0	0	0	0	0	0	0	0	0	0	0	0	0	0	0	0	0	0	0	0	0	0	0	0	0	0	0	0	0	0	0	0	0	0	0	0	0	0	0
ENSMUSG00000042581	0	0	0	0	0	0	66	0	0	0	1	4	0	0	0	85	0	0	0	0	0	0	0	0	0	0	0	0	0	0	0	2	0	0	0	0	0	0	0	0	0	0	0	0	0	0	527	0	0
ENSMUSG00000026401	0	0	0	0	0	0	12	6	0	0	0	0	0	0	0	0	0	0	0	0	0	0	14	0	0	0	0	0	0	0	0	0	0	0	3	0	0	0	0	0	0	0	0	0	0	0	0	0	0
ENSMUSG00000026399	8	4	0	0	0	0	118	56	0	7	0	0	0	0	0	0	0	0	0	2	0	2	174	0	0	0	0	0	0	1	0	0	0	0	27	0	0	0	0	0	0	0	11	0	0	0	0	0	0
ENSMUSG00000042554	0	0	0	0	0	0	0	0	0	0	0	0	0	0	0	0	0	0	0	0	0	0	0	0	5	0	0	0	0	0	0	0	0	0	0	0	0	0	0	0	0	0	0	0	0	0	0	0	0
ENSMUSG00000026405	0	0	0	0	0	0	0	0	0	0	0	0	0	0	0	0	0	0	0	0	0	0	0	0	0	0	0	0	0	0	0	0	0	0	24	0	0	0	0	0	0	0	0	0	0	0	0	0	0
ENSMUSG00000101904	0	0	0	0	0	0	0	0	0	0	0	0	0	0	0	0	0	0	0	0	0	0	0	0	0	0	0	0	2	0	0	0	0	0	0	0	0	0	8	0	0	0	0	0	0	20	0	0	0
ENSMUSG00000026409	111	44	122	28	50	0	2	155	0	48	0	8	88	113	2	7	0	0	2	206	0	0	0	146	216	37	2	0	0	26	0	0	0	0	10	0	0	0	0	0	0	2	0	0	0	98	2	0	0
ENSMUSG00000046404	22	174	0	80	170	236	198	66	0	62	0	4	0	262	262	256	68	0	2	8	0	0	270	46	72	579	0	0	48	131	24	6	0	0	158	318	0	2	0	0	279	134	0	0	2	100	26	0	0
ENSMUSG00000042510	0	0	0	0	0	0	0	0	0	0	0	0	0	0	0	0	0	0	0	0	0	0	0	0	0	0	0	0	0	0	0	0	0	0	0	66	0	0	0	0	0	0	0	0	0	0	0	0	0
ENSMUSG00000026415	0	0	0	0	0	0	0	0	0	0	0	0	0	0	0	0	0	0	0	0	0	0	0	0	0	0	0	0	0	0	0	0	0	0	0	0	0	0	0	0	0	0	0	0	0	0	0	0	0
ENSMUSG00000026417	0	0	0	0	0	0	0	0	0	0	0	0	0	0	0	0	0	0	0	0	0	0	0	0	0	0	0	0	0	0	0	0	0	0	0	0	0	0	0	0	0	0	0	0	0	0	0	0	0
ENSMUSG00000042474	0	0	0	0	0	0	0	0	0	0	0	0	0	0	0	0	0	0	0	0	0	0	0	0	0	0	0	0	0	0	0	0	0	0	14	0	0	0	0	0	0	0	0	0	0	0	0	0	0
ENSMUSG00000026420	0	0	0	0	0	0	0	0	0	0	0	0	0	0	0	0	0	0	0	0	0	0	0	0	0	0	0	0	0	0	0	0	0	0	0	0	0	0	0	0	0	0	0	0	0	0	0	0	0
ENSMUSG00000026416	0	0	0	0	0	0	0	0	0	0	0	0	0	0	0	0	0	0	0	0	0	0	0	0	0	0	0	0	0	0	0	0	0	0	0	0	0	0	0	0	0	0	0	0	0	0	0	0	0
ENSMUSG00000016524	0	0	0	0	0	0	0	0	0	0	0	0	0	0	0	0	0	0	0	0	0	0	0	0	0	0	0	0	0	0	0	0	0	0	0	0	0	0	0	0	0	0	0	0	0	0	0	0	0
ENSMUSG00000016529	0	0	0	0	0	0	0	0	0	0	0	0	2	0	0	0	0	0	0	0	0	0	0	0	0	0	0	0	0	0	0	2	0	0	0	0	0	0	0	0	0	0	0	0	0	0	0	0	0
ENSMUSG00000016528	0	0	212	0	0	0	0	0	0	0	0	0	0	0	82	102	0	0	2	0	0	0	0	54	0	0	0	216	0	154	0	0	0	30	0	10	0	0	0	2	0	26	0	0	0	0	6	0	0
ENSMUSG00000016526	56	2	0	161	148	184	2	0	682	2	0	0	0	96	0	155	0	0	0	0	2	1	0	30	306	0	0	2	138	513	22	0	0	287	678	344	0	0	270	2	0	2	2	0	2	250	0	0	0
ENSMUSG00000026427	112	48	58	229	0	0	378	129	0	146	0	20	0	313	60	128	202	0	0	0	0	0	0	240	0	407	2	2	142	4	48	2	2	0	320	259	0	2	2	0	726	436	2	0	106	70	4	0	276
ENSMUSG00000026430	118	0	601	65	4	0	128	333	0	0	0	0	0	133	0	0	0	124	2	0	0	0	0	186	164	19	0	0	0	0	0	0	0	0	122	0	0	0	0	0	4	0	0	0	140	0	0	4	16
ENSMUSG00000042349	0	0	0	0	0	0	0	0	0	0	0	0	0	0	0	4	0	0	0	0	0	0	0	0	0	0	0	0	0	0	0	0	0	0	158	0	0	0	0	0	0	0	0	0	0	0	0	0	0
ENSMUSG00000026425	109	151	14	473	184	453	130	117	4	75	2	26	121	200	68	54	222	90	6	104	226	2	0	158	262	6	12	26	0	219	8	186	2608	2	443	342	394	0	0	2	299	0	108	0	44	142	4	268	410
ENSMUSG00000055184	30	0	0	0	0	0	0	16	4	0	0	20	0	38	0	0	0	0	0	0	0	0	0	0	0	0	0	0	0	4	2	0	0	0	0	208	0	0	0	0	0	0	0	0	0	0	0	0	0
ENSMUSG00000026432	0	0	0	0	0	0	0	0	0	0	0	0	0	0	0	0	0	0	0	0	0	0	0	0	0	0	0	0	0	0	0	0	0	0	0	0	0	0	0	0	0	0	0	0	0	0	0	0	0
ENSMUSG00000004552	0	0	0	0	0	0	0	0	0	0	0	0	0	0	0	0	0	0	0	0	0	0	0	0	0	0	0	0	0	0	0	0	0	0	0	0	0	0	0	0	0	0	0	0	0	0	0	0	0
ENSMUSG00000052688	0	16	0	0	10	0	0	0	0	0	0	0	0	0	0	0	0	0	0	0	0	0	0	0	0	0	0	0	0	0	0	0	0	0	0	0	0	0	0	0	0	0	0	0	280	0	0	0	0
ENSMUSG00000042268	0	0	0	0	0	0	0	0	0	0	0	0	0	0	0	0	0	0	0	0	0	0	0	0	0	0	0	0	0	0	0	0	0	0	0	0	0	0	0	0	0	0	0	0	0	0	0	0	0
ENSMUSG00000042251	0	0	0	0	0	0	0	0	0	0	0	0	0	0	0	0	0	0	0	0	0	0	0	0	0	0	0	0	0	0	0	0	0	0	0	0	0	0	0	0	0	0	0	0	0	0	0	0	0
ENSMUSG00000013275	228	156	0	112	244	0	2	12	0	2	0	30	24	0	212	0	138	2	0	0	0	0	0	138	170	374	0	0	46	84	40	2	0	4	146	16	0	0	70	0	0	58	304	146	252	0	120	0	0
ENSMUSG00000026433	0	132	0	0	0	0	0	0	0	48	216	0	14	0	0	0	0	0	0	0	0	0	0	90	0	0	0	0	0	84	0	0	0	0	0	16	0	0	0	0	0	0	0	0	0	0	0	0	0
ENSMUSG00000026434	110	410	274	228	62	228	92	46	100	237	420	48	10	212	454	92	40	369	74	188	458	0	340	532	270	629	30	132	248	241	348	4	0	28	506	194	0	2	96	0	238	14	98	8	65	134	6	306	58
ENSMUSG00000026435	0	0	0	0	0	0	0	0	0	0	0	0	0	0	0	0	0	0	0	0	0	0	0	0	0	0	0	0	0	0	0	0	0	0	0	0	0	0	0	0	0	0	0	0	0	0	0	0	0
ENSMUSG00000026436	62	67	0	30	0	305	92	0	2	320	0	34	90	47	2	84	99	0	0	46	50	0	174	46	0	277	0	0	0	9	0	94	2	4	8	0	0	0	292	0	0	42	6	0	0	2	0	0	290
ENSMUSG00000059149	346	991	186	406	266	547	2	582	212	751	235	34	48	284	244	544	622	2	2	44	531	2	588	202	0	1013	2	298	322	496	12	76	0	2	623	3	2	0	4	0	845	0	627	2	88	416	6	3	0
ENSMUSG00000026437	0	0	0	0	190	0	0	0	0	0	0	0	0	130	0	0	0	0	14	0	0	0	0	180	0	0	4	0	0	0	0	0	2	0	0	0	0	0	0	0	0	50	0	0	98	0	0	0	2
ENSMUSG00000079330	97	0	138	54	0	0	0	8	0	98	0	0	0	0	2	0	0	0	0	80	0	0	0	60	0	0	0	254	2	186	0	22	0	0	0	0	0	0	0	2	16	0	393	0	61	0	0	0	0
ENSMUSG00000066936	0	0	0	0	0	0	0	0	0	0	0	0	0	0	0	0	0	0	0	0	0	0	0	0	0	0	0	0	0	0	0	0	0	0	0	0	0	0	0	0	13	0	0	0	0	0	0	0	0
ENSMUSG00000042115	0	220	0	40	0	0	0	130	0	0	0	0	206	0	0	0	0	0	0	0	0	0	0	0	0	0	0	0	0	0	0	0	0	0	0	0	0	0	0	0	124	2	0	2	0	0	0	0	0
ENSMUSG00000009772	0	0	0	2	0	222	0	0	0	0	0	0	0	0	0	0	0	0	0	0	0	0	0	0	0	0	0	0	0	0	0	0	0	0	0	0	0	0	0	0	0	0	0	0	0	0	0	0	0
ENSMUSG00000042066	31	356	0	22	0	0	50	278	0	136	316	200	28	276	294	62	20	0	0	0	184	2	22	202	134	20	2	0	0	14	0	52	154	0	146	254	308	176	6	0	268	6	608	0	256	186	406	38	0
ENSMUSG00000042046	0	184	318	96	592	2	92	163	0	316	0	16	12	68	6	0	36	256	0	2	154	2	28	166	64	111	4	0	295	34	26	0	0	0	299	108	8	4	88	0	424	122	18	16	104	58	2	2	308
ENSMUSG00000026439	172	0	20	50	159	212	266	270	280	88	167	26	96	274	8	439	16	906	2	88	0	0	272	140	246	302	2	64	176	356	456	61	0	0	264	242	260	4	0	2	336	61	752	0	118	96	6	0	244
ENSMUSG00000048174	0	0	0	0	113	0	0	0	0	0	0	0	0	0	0	0	0	0	0	0	0	0	0	0	0	0	0	0	0	0	0	0	0	0	8	0	0	0	0	0	0	0	0	0	0	0	0	0	0
ENSMUSG00000053024	144	216	402	244	0	0	90	437	0	74	148	2	35	2	152	32	570	1426	0	0	0	0	0	334	4	298	8	0	236	542	76	34	0	72	352	254	0	0	0	0	0	346	2	4	51	0	28	294	46
ENSMUSG00000026442	341	558	4	549	479	618	560	679	287	303	2	368	34	356	866	22	350	16	42	644	6	26	819	725	4	1379	38	28	430	440	1218	140	0	584	820	156	89	4	104	2	326	724	786	6	352	559	247	429	70
ENSMUSG00000026443	496	790	2	800	318	2	592	470	958	562	0	2	2	982	162	190	254	0	0	94	190	0	1246	192	374	748	6	2	1052	1261	56	194	4	0	962	500	614	2	394	0	246	334	1046	2	220	472	0	2	600
ENSMUSG00000054387	186	357	4	183	14	78	148	264	508	238	998	106	13	193	12	205	498	0	0	258	192	0	16	2	138	617	0	273	190	97	308	708	0	34	176	308	0	2134	274	0	397	131	280	0	318	537	62	0	364
ENSMUSG00000026447	12	167	0	8	2	0	2	0	0	4	0	0	0	8	10	5	0	0	0	2	0	0	441	24	2	43	4	0	36	66	0	0	0	44	40	0	0	0	0	0	0	44	0	0	0	0	0	0	0
ENSMUSG00000046062	112	38	2	136	0	346	0	391	58	60	0	2	72	6	0	0	46	0	0	0	0	0	0	82	128	0	0	2	4	0	38	26	0	0	334	2	2	0	0	2	0	0	220	0	0	0	8	8	200
ENSMUSG00000041757	44	434	8	381	214	4	158	274	26	354	0	38	88	565	376	93	284	0	24	20	50	0	255	180	12	124	2	4	318	442	182	12	0	148	370	175	451	0	6	2	562	374	436	2	176	303	108	2	172
ENSMUSG00000103421	0	0	0	0	0	0	0	0	0	0	0	4	4	0	0	0	0	0	0	0	0	0	0	0	0	0	0	0	18	0	0	0	0	0	0	127	0	0	0	0	0	0	0	0	0	0	0	0	0
ENSMUSG00000102367	0	0	0	0	0	2	0	0	0	2	0	0	0	1	0	0	0	0	0	0	0	0	0	0	0	0	0	0	0	0	0	0	0	0	0	0	0	0	0	0	0	0	0	0	0	0	0	0	0
ENSMUSG00000098306	0	0	0	0	0	0	0	0	0	0	0	0	0	0	0	0	0	0	0	0	0	0	0	0	0	0	0	0	0	0	0	0	0	0	0	0	0	0	0	0	0	0	0	0	0	0	0	0	0
ENSMUSG00000070645	0	0	0	0	0	0	0	0	0	0	0	0	0	0	0	0	0	0	0	0	0	0	0	0	0	0	0	0	0	0	0	0	0	0	0	0	0	0	0	0	0	0	0	0	0	0	0	0	0
ENSMUSG00000070644	116	0	0	2	166	0	0	0	0	0	0	2	0	0	22	18	0	0	0	0	0	0	0	318	0	30	0	0	0	236	3	0	0	0	202	268	0	0	0	0	0	46	38	0	0	0	0	0	0
ENSMUSG00000070643	0	0	0	0	0	0	0	0	0	0	0	0	0	0	0	0	0	0	0	0	0	0	0	0	0	0	0	0	0	0	0	0	0	0	0	0	0	0	0	0	0	0	0	0	0	0	0	0	0
ENSMUSG00000090553	124	148	242	124	262	286	135	120	422	120	320	22	14	200	60	218	38	0	2	124	312	0	150	178	61	222	24	2	106	98	278	37	2	0	206	150	101	0	144	0	74	40	198	60	76	444	2	96	0
ENSMUSG00000102976	6	0	0	9	4	0	1	6	0	0	0	31	3	15	0	0	0	0	0	1	4	4	10	3	20	69	0	0	3	23	1	0	0	0	16	0	1	0	0	0	0	0	11	0	10	0	0	2	0
ENSMUSG00000094410	0	0	0	0	4	0	0	0	0	0	0	0	0	4	0	0	0	0	0	4	0	0	0	2	4	0	0	0	0	0	0	0	0	0	27	0	0	0	0	1	0	0	0	0	0	0	0	0	0
ENSMUSG00000102049	0	0	0	0	0	0	0	0	0	0	0	0	0	0	0	0	0	0	0	0	0	0	0	0	0	0	0	0	0	0	0	0	0	0	0	0	0	0	0	0	0	0	0	0	0	0	0	0	0
ENSMUSG00000051998	0	0	0	0	0	0	0	0	0	0	0	0	0	0	0	0	0	0	0	0	0	0	0	0	0	0	0	0	0	0	0	0	0	0	0	0	0	0	0	0	0	0	0	0	0	0	0	0	0
ENSMUSG00000026463	0	0	0	100	362	0	0	6	0	0	0	1	2	619	354	758	0	0	106	14	670	2	454	28	746	10	2	0	40	615	0	2	58	0	342	706	0	774	0	2	0	66	16	16	0	779	0	4	0
ENSMUSG00000010311	0	0	0	0	0	0	0	0	0	0	0	0	0	0	0	0	0	0	0	0	0	0	0	0	0	0	0	0	0	0	0	0	0	0	0	0	0	0	0	0	0	0	0	0	0	0	0	0	0
ENSMUSG00000041577	0	0	0	0	0	0	0	0	0	0	0	0	0	0	0	0	0	0	0	0	0	0	0	0	0	0	0	0	42	0	0	0	0	0	0	0	0	0	0	0	0	0	0	0	0	0	0	0	0
ENSMUSG00000041559	0	0	0	0	0	0	0	0	0	0	0	0	0	0	0	0	0	0	0	0	0	0	0	0	0	0	0	0	0	0	0	0	0	0	0	0	0	0	0	0	0	0	0	0	0	0	0	0	0
ENSMUSG00000020423	46	0	2	146	0	184	2	0	1677	1	2	6	0	2	12	42	2	0	0	0	0	0	0	18	40	306	0	0	0	50	0	0	0	18	24	274	0	0	0	0	140	28	0	0	18	218	2	2	0
ENSMUSG00000026450	0	0	0	0	0	0	0	0	0	0	0	0	0	0	0	0	0	0	0	0	0	0	0	0	0	0	0	0	0	0	0	0	0	0	0	0	0	0	0	0	0	0	0	0	0	0	0	0	0
ENSMUSG00000064246	0	0	0	0	0	0	150	0	0	0	0	4	0	0	0	0	0	0	0	0	0	0	2	46	0	0	2	0	0	0	0	0	0	0	0	0	0	0	0	0	79	0	43	0	0	0	0	0	0
ENSMUSG00000042451	0	0	0	0	0	0	0	10	0	0	0	35	0	0	0	0	0	0	0	0	0	0	0	0	0	0	0	0	0	0	0	0	0	0	0	0	0	0	0	0	0	0	0	0	0	0	0	0	0
ENSMUSG00000042429	710	1521	818	461	145	2316	816	1359	1396	1459	0	696	457	138	410	360	1223	274	62	501	6	0	1183	1513	0	1712	5	1996	386	237	414	177	12	52	762	6	1716	4	148	4	1502	377	1271	4	655	20	36	1497	1480
ENSMUSG00000026459	0	0	0	0	0	0	0	0	0	0	0	0	0	2	0	0	0	0	0	0	0	0	0	0	0	0	0	0	0	0	0	0	0	0	0	0	0	0	0	0	0	0	0	0	0	0	0	0	0
ENSMUSG00000026458	156	2	270	222	84	2	0	2	0	58	134	6	10	174	158	225	286	0	75	310	399	0	11	176	0	2	10	170	324	6	46	8	0	640	828	208	0	0	4	0	0	2	0	0	176	0	26	4	4
ENSMUSG00000042305	346	346	0	247	346	168	594	114	0	6	390	6	0	80	0	0	164	0	0	2	0	0	73	54	0	83	4	240	122	248	244	114	649	0	604	710	442	0	0	0	0	6	15	366	194	4	228	0	130
ENSMUSG00000050526	0	0	0	0	0	0	0	0	0	0	0	0	0	0	0	0	0	0	0	0	0	0	0	0	0	0	0	0	0	0	0	0	0	0	0	0	0	0	0	0	0	0	0	0	0	0	0	0	0
ENSMUSG00000026456	128	238	2	0	0	0	114	2	0	0	0	2	18	120	4	0	0	0	0	0	0	0	0	118	0	0	6	0	0	0	0	4	0	0	0	0	0	0	0	0	22	0	280	0	0	0	0	0	238
ENSMUSG00000026457	342	154	0	538	534	424	604	112	0	290	740	4	170	1200	240	134	0	0	20	64	818	0	1150	70	202	940	68	500	290	228	10	40	2	186	830	774	264	2	106	4	494	210	354	4	357	1134	4	750	292
ENSMUSG00000026455	312	400	4	117	50	2	234	2	314	0	0	6	2	174	304	486	56	0	4	26	0	2	690	274	0	112	2	2	262	114	40	0	2	2	172	1272	0	2	2	0	558	245	178	58	14	506	35	2	0
ENSMUSG00000042229	2	4	380	204	114	4	433	412	0	0	0	244	0	212	266	219	132	0	2	0	398	0	214	288	388	0	8	120	146	375	518	2	0	0	225	500	0	2	88	0	284	14	0	2	132	69	0	2	106
ENSMUSG00000046367	0	0	0	0	0	0	0	0	0	0	0	7	0	0	0	0	0	0	0	0	0	0	0	0	0	0	0	0	0	0	0	0	0	0	0	0	0	0	0	0	0	0	0	0	0	0	0	0	0
ENSMUSG00000042207	667	494	8	279	170	960	148	32	0	113	0	6	22	488	430	421	140	4	38	286	174	0	98	180	86	126	40	644	502	302	72	48	1380	0	455	60	116	0	132	0	472	397	182	0	66	473	8	248	0
ENSMUSG00000026452	0	0	0	0	0	0	1284	196	60	0	0	4	1156	0	0	2	0	0	16	0	0	0	0	462	0	0	2	0	92	0	124	2	0	0	3	0	0	0	20	0	0	0	0	2	200	0	2	0	2
ENSMUSG00000073557	90	2	206	134	130	665	236	108	0	180	0	200	16	156	108	476	280	148	8	16	748	0	292	148	334	514	30	224	294	98	46	76	1484	78	250	692	330	2	2	2	202	148	456	0	236	332	2	14	42
ENSMUSG00000026429	0	164	0	8	0	0	0	0	0	0	0	0	0	0	0	0	0	0	0	0	0	0	0	0	70	0	0	0	0	0	0	0	0	0	0	0	0	0	0	0	138	0	0	0	0	0	0	0	0
ENSMUSG00000042793	0	0	0	39	0	118	0	0	0	2	0	10	0	0	0	14	1	0	0	0	0	0	0	0	0	0	0	0	4	5	0	0	0	28	0	0	0	0	4	0	0	0	0	0	0	0	0	0	0
ENSMUSG00000031506	0	0	0	0	0	0	0	0	0	0	0	0	0	0	0	0	0	0	0	0	0	0	0	0	0	0	0	0	0	0	0	0	0	0	0	0	0	0	0	0	0	0	0	0	0	0	0	0	0
ENSMUSG00000026426	188	246	228	128	184	348	474	434	264	102	0	0	8	282	150	184	249	2	32	96	112	0	392	400	134	256	10	176	176	83	100	212	0	101	489	42	32	2	0	0	8	246	84	6	22	368	270	162	10
ENSMUSG00000026424	16	68	0	0	506	382	548	190	922	106	0	66	2	130	10	331	0	2	28	2	302	2	80	236	2	40	10	6	1663	338	410	10	12	148	604	0	4	0	4	2	2	76	24	68	96	4	708	2	68
ENSMUSG00000003051	0	0	0	0	0	0	0	0	0	0	0	0	0	0	0	0	0	0	0	0	0	0	0	0	0	0	0	0	0	0	0	0	0	0	0	0	0	0	0	0	0	0	0	0	0	0	0	0	0
ENSMUSG00000041926	148	0	10	515	204	110	4	130	492	174	0	0	0	236	23	120	320	0	0	0	380	0	176	90	276	0	0	2	202	72	356	14	2	0	396	496	0	4	2	2	431	0	128	0	134	58	2	0	4
ENSMUSG00000062580	182	126	176	312	186	654	700	452	346	282	200	390	2	398	459	344	34	0	0	28	534	4	418	492	313	488	4	314	388	138	232	28	1180	18	838	592	210	2	42	0	686	32	352	132	380	408	170	0	92
ENSMUSG00000048096	0	0	0	0	0	0	0	0	4	0	0	0	0	0	0	2	2	0	0	0	0	0	0	0	0	0	0	0	0	0	0	0	0	0	0	0	0	0	0	0	0	0	0	0	0	135	0	0	0
ENSMUSG00000041889	832	674	408	1027	1292	1199	742	1416	336	985	446	16	276	935	492	802	691	28	16	498	618	2	1179	622	466	1330	42	68	1355	1315	1394	314	998	4	2179	1384	311	0	26	2	1478	284	952	2	754	340	164	192	283
ENSMUSG00000041879	441	365	210	782	774	490	642	1404	158	226	22	246	238	644	638	144	100	460	52	0	312	0	391	912	302	1426	0	92	806	1150	618	14	2	650	998	202	0	6	138	6	985	4	199	0	118	66	133	590	959
ENSMUSG00000009418	596	256	98	540	802	264	566	618	474	548	2	264	226	550	724	74	192	0	1100	384	892	2	693	940	514	248	34	0	164	847	348	52	18	52	529	672	2	134	499	2	275	1238	796	0	10	332	136	174	24
ENSMUSG00000026421	56	146	0	0	390	68	2	68	286	4	26	12	54	0	0	148	148	0	0	0	30	0	74	15	0	92	66	0	132	44	196	0	10	116	330	0	0	0	20	0	254	188	2	0	192	14	0	68	0
ENSMUSG00000041801	277	0	168	26	2	538	350	390	0	0	942	0	148	0	0	120	2	4	0	6	0	0	0	210	112	46	0	0	202	132	88	2	0	4	192	12	0	748	0	2	386	0	0	2	0	20	0	0	178
ENSMUSG00000026418	0	0	0	0	0	0	0	0	0	0	0	34	0	0	0	0	0	0	0	0	0	0	0	0	0	0	0	0	0	0	0	0	0	0	0	0	0	0	0	0	0	0	0	0	0	0	0	0	0
ENSMUSG00000041782	0	0	0	0	0	0	0	0	0	0	0	0	0	0	0	0	0	0	0	0	26	0	0	0	0	0	0	0	0	0	0	0	0	0	0	0	0	0	92	0	0	0	0	0	0	0	0	0	0
ENSMUSG00000026414	0	0	0	0	0	0	0	0	2	0	0	101	88	0	0	0	0	0	0	0	0	0	158	0	0	136	0	0	0	0	0	0	0	0	0	0	0	0	0	0	0	0	0	0	0	0	0	0	0
ENSMUSG00000026413	0	0	0	0	0	0	0	0	0	0	0	9	0	0	0	0	0	0	0	0	0	0	0	0	0	0	0	0	0	0	1	0	0	0	0	0	0	0	0	0	0	0	0	0	0	0	0	0	0
ENSMUSG00000051985	92	0	352	0	0	0	0	0	0	0	0	2	0	0	64	0	34	0	0	0	0	0	0	0	0	0	0	22	176	77	468	0	0	0	0	0	0	2	0	2	0	0	0	0	0	0	2	0	0
ENSMUSG00000026411	424	112	242	435	252	452	976	258	526	190	496	12	0	528	274	338	0	0	2	116	682	2	490	220	232	454	16	235	186	576	0	4	4	4	330	484	0	0	14	2	1286	29	588	2	2	304	1	1456	0
ENSMUSG00000097918	0	0	0	0	0	0	0	0	0	0	0	0	0	0	0	1	0	0	0	0	0	0	1	0	0	0	0	0	0	0	0	7	0	0	0	0	15	0	0	0	0	0	0	0	0	0	10	0	0
ENSMUSG00000026407	0	0	0	0	0	0	0	0	0	0	0	0	0	0	0	0	0	0	0	0	0	0	0	0	0	0	0	0	0	0	0	0	0	0	0	0	0	0	0	0	0	0	0	0	0	0	0	0	0
ENSMUSG00000041642	236	44	4	269	574	196	58	410	0	299	392	163	33	110	52	154	258	227	0	10	972	0	651	334	240	34	4	0	363	520	62	172	0	304	328	556	4	0	0	2	2	377	0	2	650	48	4	6	0
ENSMUSG00000087230	0	0	0	0	0	0	0	0	0	0	0	0	0	0	0	0	0	0	0	0	0	0	0	0	0	0	0	0	0	0	0	0	0	0	0	0	0	0	0	0	0	0	0	0	0	0	0	0	0
ENSMUSG00000041605	0	0	0	0	4	0	0	0	0	0	0	0	0	0	0	0	0	0	0	0	0	0	0	0	0	0	0	0	0	2	4	0	0	0	0	0	2	0	0	0	0	0	0	0	0	0	0	0	0
ENSMUSG00000052759	10	0	0	3	11	10	13	0	0	0	0	0	0	2	0	4	0	0	0	0	23	0	0	4	0	8	0	0	0	7	0	0	0	0	9	2	0	0	0	0	0	0	2	0	0	9	0	0	0
ENSMUSG00000041570	181	32	152	264	234	478	357	388	242	258	20	40	254	126	284	478	44	6	4	40	174	0	358	358	342	306	18	162	198	438	256	44	729	4	610	598	6	84	28	2	429	36	434	46	125	598	217	2	13
ENSMUSG00000026404	136	0	0	0	0	0	156	12	0	0	0	0	52	0	0	0	0	0	0	0	0	0	0	90	166	0	0	0	0	0	0	0	0	0	0	0	0	0	0	0	0	0	0	0	0	0	0	0	0
ENSMUSG00000041498	0	0	0	0	0	0	0	0	2	0	0	0	0	0	0	0	0	0	0	0	0	0	0	0	0	0	0	0	0	0	0	0	0	0	0	14	0	0	0	0	0	0	0	0	0	0	0	0	0
ENSMUSG00000041483	344	266	18	295	86	36	172	328	74	0	0	22	0	112	0	44	94	0	227	26	368	0	606	150	60	2	46	0	60	516	60	68	2	0	602	24	0	0	0	0	0	188	544	16	0	178	126	2	24
ENSMUSG00000026398	0	0	0	0	0	0	0	0	0	0	0	0	0	0	0	0	0	0	0	0	0	0	0	0	0	0	0	0	0	0	0	0	0	0	0	0	0	0	0	0	0	0	0	0	0	0	0	0	0
ENSMUSG00000026395	0	0	0	26	0	34	0	0	0	0	0	15	3	0	0	0	0	0	0	0	0	0	0	0	0	0	0	0	0	0	0	0	0	0	0	0	90	0	0	0	2	68	0	0	36	12	0	0	128
ENSMUSG00000026394	0	0	0	0	0	0	0	0	0	0	0	0	0	0	0	0	0	0	0	0	0	0	0	0	0	0	0	0	0	0	0	0	0	0	0	0	0	0	0	0	0	0	0	0	0	0	0	0	0
ENSMUSG00000026393	0	0	0	59	236	0	314	0	6	0	0	0	0	8	0	172	10	2	0	0	0	0	4	0	0	0	2	0	0	0	24	0	0	7	250	0	0	0	2	2	0	12	222	0	33	49	18	0	112
ENSMUSG00000019230	0	0	0	0	0	0	0	0	0	0	0	0	0	0	0	0	0	0	0	0	0	0	0	0	0	0	0	0	0	0	0	0	0	0	0	0	0	0	0	0	0	0	1	0	0	0	0	0	0
ENSMUSG00000079283	0	38	0	0	102	56	0	62	190	20	0	32	36	20	60	0	74	0	0	0	294	0	0	108	0	0	2	0	0	40	0	0	0	0	54	56	2	342	0	0	40	0	54	0	0	70	0	0	0
ENSMUSG00000056268	56	1	0	19	0	0	12	7	0	62	0	12	72	0	0	38	0	0	0	4	60	0	3	0	0	2	0	0	0	26	0	0	0	4	70	44	0	0	2	0	2	0	0	0	117	8	0	0	0
ENSMUSG00000063681	0	0	0	0	0	0	0	0	0	0	0	0	0	8	0	0	0	0	0	0	0	0	0	0	0	0	0	0	0	0	0	0	0	0	0	0	0	0	0	0	0	0	0	0	0	0	0	0	0
ENSMUSG00000033964	28	0	0	46	72	0	0	26	0	0	0	0	0	70	4	55	50	0	2	0	0	0	266	135	16	62	0	0	64	4	0	7	0	0	284	76	0	0	0	0	0	0	306	54	16	2	0	0	2
ENSMUSG00000033952	0	0	0	0	0	0	0	0	0	0	0	0	0	0	0	0	0	0	0	0	0	0	0	0	0	0	0	0	0	0	0	0	0	0	0	0	0	0	0	0	0	0	0	0	0	0	0	0	0
ENSMUSG00000026368	0	0	0	0	0	0	0	0	0	0	0	0	0	0	0	0	0	0	0	0	0	0	0	0	0	0	0	0	0	0	0	0	0	0	0	0	0	0	0	0	0	0	0	0	0	0	0	0	0
ENSMUSG00000057037	0	0	0	0	0	0	0	0	0	0	0	0	0	0	0	0	0	0	0	0	0	0	0	0	0	0	0	0	0	0	0	0	0	0	0	0	0	0	0	0	0	0	0	0	0	0	0	0	0
ENSMUSG00000070594	0	0	0	3	0	0	0	0	0	0	0	0	0	0	0	0	0	0	0	0	0	0	0	0	0	0	0	0	0	0	0	0	0	0	0	0	0	0	0	0	0	0	0	0	2	0	0	0	0
ENSMUSG00000033898	0	0	0	5	0	0	0	0	0	0	0	0	0	0	0	0	0	0	0	0	0	0	0	0	0	0	0	0	0	0	0	0	0	0	2	0	0	0	0	0	0	0	0	0	12	0	0	0	0
ENSMUSG00000026365	0	0	0	154	0	53	0	0	0	0	0	0	0	0	0	0	0	0	0	0	1	0	0	2	0	0	2	0	0	0	0	0	0	0	0	0	24	0	0	0	0	0	8	0	99	10	0	0	5
ENSMUSG00000052726	10	622	0	116	56	160	30	104	114	48	0	36	4	36	0	148	0	56	0	0	54	0	6	8	184	10	0	18	276	40	6	104	0	2	84	0	368	0	0	0	24	22	296	0	98	29	2	0	0
ENSMUSG00000026361	8	0	62	48	32	84	0	0	78	36	0	28	20	72	0	6	42	0	6	0	2	0	0	12	63	0	0	2	55	14	42	0	2	0	6	0	218	0	256	0	9	32	3	2	118	0	22	0	40
ENSMUSG00000033849	137	0	0	0	103	0	82	12	0	2	0	6	82	0	34	0	0	0	8	172	118	0	140	62	0	833	0	0	2	0	15	24	0	0	113	0	0	0	0	0	186	0	0	86	175	68	4	4	0
ENSMUSG00000018196	46	186	108	146	156	150	282	374	154	64	2	36	56	70	28	238	60	0	54	16	244	0	196	160	72	224	0	0	106	212	96	47	0	0	290	44	0	2	0	2	50	224	0	0	4	198	2	2	246
ENSMUSG00000018199	56	206	0	70	110	160	268	2	20	26	0	48	26	74	10	146	18	2	0	6	34	0	205	384	120	874	6	0	64	38	384	16	268	259	44	4	2	0	0	0	64	0	64	2	44	266	10	2	34
ENSMUSG00000018189	126	634	0	126	83	112	386	200	0	252	0	54	34	346	248	128	180	4	0	0	322	0	158	274	86	532	12	224	93	348	118	146	0	20	287	78	0	0	2	4	493	0	187	0	78	88	0	304	14
ENSMUSG00000026360	280	128	84	152	204	1485	302	124	36	138	328	42	114	310	48	192	126	156	80	266	312	2	204	182	352	372	2	224	354	162	66	4	0	342	318	386	192	0	2	2	340	142	440	0	494	78	0	94	0
ENSMUSG00000051079	0	0	0	0	0	0	0	0	0	0	0	0	0	0	0	0	0	0	0	0	0	0	0	0	0	0	0	0	0	0	0	0	0	0	0	0	0	0	0	0	0	0	0	0	0	0	0	0	0
ENSMUSG00000026358	0	0	0	18	0	86	0	0	2	0	0	2	0	0	0	0	0	0	0	0	0	0	0	0	0	0	0	0	0	0	0	0	0	0	0	0	0	0	0	0	0	0	0	0	0	0	0	0	0
ENSMUSG00000098509	0	0	0	0	0	0	0	0	0	0	0	0	0	0	0	0	0	0	0	0	0	0	0	0	0	0	0	0	0	0	0	0	0	0	0	0	0	0	0	0	0	0	0	0	0	0	0	0	0
ENSMUSG00000026357	0	0	0	0	0	0	0	0	0	0	0	0	0	0	0	0	0	0	0	0	0	0	0	0	0	0	0	0	0	0	0	0	0	0	0	0	0	0	0	0	0	0	0	0	0	0	0	0	0
ENSMUSG00000035131	277	843	716	456	102	279	274	257	218	1422	0	50	68	252	180	290	169	58	10	372	0	2	140	233	7	949	0	104	1029	86	427	140	0	15	380	4	1579	3	10	2	744	17	220	0	370	26	10	0	190
ENSMUSG00000056220	16	0	0	19	4	0	0	0	0	0	0	0	0	0	0	0	0	0	0	0	0	0	0	0	0	0	0	0	0	0	0	0	0	0	0	0	0	0	0	0	0	0	0	0	0	0	0	0	0
ENSMUSG00000032487	76	0	0	0	0	114	0	92	0	0	0	0	0	163	0	0	0	0	0	0	0	0	16	0	0	316	0	0	186	41	0	0	0	0	232	560	0	0	0	0	0	0	0	0	0	0	0	0	0
ENSMUSG00000006007	0	0	0	0	0	0	0	0	0	0	0	0	0	0	0	0	0	0	0	0	0	0	0	0	0	0	0	0	0	0	0	0	0	0	0	0	0	0	0	0	0	0	0	0	0	0	0	0	0
ENSMUSG00000006010	112	2	0	41	51	102	194	80	0	38	434	23	2	94	40	75	0	6	16	0	86	0	74	80	2	182	2	8	162	142	100	14	0	132	184	22	0	214	0	0	0	50	108	0	132	4	0	0	40
ENSMUSG00000006005	158	251	363	200	159	78	215	283	53	243	36	106	336	183	42	302	170	0	121	185	459	0	263	373	20	176	2	16	166	260	121	120	0	172	305	656	376	0	6	2	213	195	292	4	188	172	10	708	7
ENSMUSG00000006014	0	0	0	0	0	0	0	0	0	10	0	0	0	0	0	0	0	0	0	0	0	0	4	0	0	0	0	0	36	0	0	0	0	0	0	0	0	0	0	0	0	6	0	0	0	0	0	0	0
ENSMUSG00000066842	0	0	0	0	0	0	0	0	0	0	0	0	0	0	0	0	0	0	0	0	0	0	0	0	0	0	0	0	8	0	0	0	0	0	0	0	0	0	0	0	0	0	0	0	0	0	0	0	0
ENSMUSG00000023150	570	691	873	1130	604	268	294	514	584	350	0	4	2	679	308	366	162	4	6	26	394	0	498	409	196	108	6	548	179	273	456	18	0	112	856	341	538	2	446	0	269	422	1292	24	133	768	12	408	302
ENSMUSG00000052748	12	0	0	52	0	0	28	36	0	94	0	42	0	100	15	0	0	0	0	0	0	0	76	5	8	71	0	0	8	34	0	70	0	0	20	0	0	0	0	0	16	5	330	0	1	37	0	0	0
ENSMUSG00000053286	128	138	46	205	179	71	7	183	1	49	2	6	19	26	86	162	147	3	36	11	0	0	0	70	78	500	2	3	275	128	1	179	5	32	132	40	7	3	1	4	192	5	26	4	16	39	3	4	1
ENSMUSG00000026484	4	132	0	172	29	543	78	104	186	36	2	8	2	74	28	0	20	0	2	2	0	4	455	82	94	47	0	10	72	221	268	0	0	116	396	282	48	0	0	2	122	2	88	0	32	24	0	0	0
ENSMUSG00000026483	0	0	0	0	0	0	0	0	0	0	0	23	0	0	0	0	0	0	0	0	0	0	0	10	0	0	0	0	0	0	0	0	0	0	0	0	0	0	0	0	52	0	0	0	0	0	0	0	0
ENSMUSG00000043019	0	4	0	46	116	0	154	36	0	2	0	56	0	174	8	0	0	18	0	2	20	4	208	21	0	134	6	0	0	35	264	2	0	0	182	50	1	2	18	2	248	4	2	0	34	0	0	0	2
ENSMUSG00000032666	70	176	258	88	167	261	237	140	62	188	2	184	20	26	164	258	255	0	0	6	450	0	128	166	18	182	26	2	110	102	226	2	242	31	290	150	204	106	6	2	130	0	274	26	36	264	16	18	2
ENSMUSG00000014980	152	288	2	80	130	212	0	88	8	116	0	94	110	162	78	156	83	2	0	0	26	0	212	116	18	32	0	0	244	90	0	0	0	0	178	224	0	4	0	0	146	43	140	0	2	174	0	0	270
ENSMUSG00000032649	0	0	0	0	0	0	0	0	0	0	0	0	0	29	0	0	0	0	0	0	0	0	0	6	0	0	12	0	0	39	0	0	0	0	24	0	0	0	0	0	32	0	0	0	0	0	0	0	0
ENSMUSG00000026482	104	777	10	789	464	294	338	276	250	398	460	278	22	850	256	294	224	4	0	450	898	0	496	350	471	83	0	248	208	449	76	54	10	0	530	584	126	2	10	0	1077	111	616	0	20	464	0	0	2
ENSMUSG00000055547	0	0	0	0	0	0	0	0	0	0	0	0	0	0	1	2	0	0	0	0	0	0	0	0	0	0	0	0	0	0	0	0	0	0	0	0	0	0	0	0	0	0	0	0	0	0	0	0	0
ENSMUSG00000008475	142	472	2	336	254	628	74	160	118	90	0	2	2	704	706	140	274	2	4	2	454	0	1289	164	542	14	2	6	310	511	244	0	2	0	718	596	2	2	32	4	376	225	202	2	0	500	0	60	90
ENSMUSG00000026480	0	0	0	86	0	0	0	0	0	0	0	0	0	46	0	0	0	0	0	0	188	0	0	30	0	0	0	0	0	7	0	0	0	0	88	0	0	0	0	0	2	0	0	0	0	0	0	0	142
ENSMUSG00000042772	8	8	152	628	292	34	16	156	188	298	0	77	37	269	49	200	264	31	0	176	338	0	34	472	386	268	10	0	316	476	74	248	1384	0	918	222	129	0	216	2	46	109	558	36	51	196	0	4	4
ENSMUSG00000042751	232	254	0	530	936	660	672	910	64	624	512	14	388	311	544	578	620	4	12	130	1036	0	1276	424	709	258	8	2	681	570	223	112	554	0	1277	960	128	340	597	4	422	273	758	4	310	615	196	12	1049
ENSMUSG00000026479	0	0	0	0	0	0	0	112	2	0	0	6	0	2	0	0	0	0	0	0	0	0	0	0	0	0	0	2	0	0	0	0	0	0	0	0	0	0	0	2	0	0	0	0	4	0	0	0	0
ENSMUSG00000026478	0	0	0	22	118	0	18	0	0	24	0	41	58	1	4	478	2	0	0	0	0	0	0	156	0	2	0	0	0	0	0	2	0	0	0	0	0	0	0	0	0	0	0	0	0	0	0	0	0
ENSMUSG00000042708	0	0	0	0	0	0	0	0	0	0	0	0	0	0	0	0	0	0	0	0	0	0	0	0	0	0	0	0	0	38	0	0	0	0	2	0	0	0	0	0	0	0	0	0	0	0	0	0	0
ENSMUSG00000042699	52	0	0	43	61	56	23	2	0	16	12	4	4	197	14	314	118	0	0	4	136	0	46	84	290	200	0	538	153	216	0	54	0	0	50	0	0	0	34	5	12	117	4	0	18	0	284	70	60
ENSMUSG00000042684	0	12	0	14	2	156	78	0	0	0	28	82	0	0	0	0	0	0	2	0	0	0	18	0	92	0	0	0	0	4	0	0	0	0	33	0	0	0	0	2	4	0	0	2	0	0	0	0	0
ENSMUSG00000042671	0	0	2	244	68	0	36	2	0	2	0	0	0	986	4	0	0	2	24	0	824	0	4	20	404	2	0	0	136	581	0	2	672	0	54	0	0	0	0	0	0	47	0	0	2	652	0	0	2
ENSMUSG00000026475	0	0	0	0	0	0	0	0	0	0	0	0	0	0	0	0	0	0	0	0	284	0	0	16	0	0	0	0	0	0	0	0	0	0	0	0	0	0	0	0	0	0	0	0	0	0	0	0	0
ENSMUSG00000066800	0	2	0	0	0	0	30	2	0	0	0	0	84	229	0	0	0	0	0	12	0	0	0	0	151	2	0	0	8	0	0	0	0	2	86	533	1	0	0	0	0	0	0	0	0	0	0	0	0
ENSMUSG00000042641	0	0	0	0	0	0	0	0	0	0	0	2	61	0	0	0	2	0	0	0	0	0	0	0	0	0	0	0	0	43	0	0	0	0	0	0	0	0	0	0	492	2	0	2	0	0	66	0	0
ENSMUSG00000045968	0	0	0	28	64	14	0	21	0	12	0	6	1	9	0	45	20	0	0	12	1	0	0	31	20	8	0	2	0	1	0	0	0	0	0	0	0	0	0	0	307	20	102	0	8	0	29	0	0
ENSMUSG00000043282	0	0	0	0	0	2	0	0	0	0	2	0	0	0	0	1	0	0	0	0	0	0	0	0	0	0	0	0	0	0	0	0	0	0	0	0	0	0	0	0	0	0	0	0	42	0	0	0	0
ENSMUSG00000047053	0	0	0	0	0	0	0	0	0	0	0	0	0	0	0	0	0	0	0	0	0	0	0	0	0	0	0	0	0	0	0	0	0	0	0	0	0	0	0	0	0	0	0	0	6	0	0	0	0
ENSMUSG00000026473	96	305	58	308	3092	875	939	428	773	57	616	1290	164	218	254	760	147	32	44	10	2529	4	857	354	127	549	315	134	436	693	348	268	2880	210	993	538	278	2173	339	0	424	418	756	578	762	609	1769	1603	96
ENSMUSG00000066797	1	2	0	43	0	0	0	0	0	127	0	0	0	0	76	0	0	0	0	0	0	0	134	0	0	0	0	205	91	2	0	0	0	0	22	116	0	0	0	0	0	0	0	0	0	0	0	296	0
ENSMUSG00000004110	757	1247	4	593	880	1042	384	1410	1187	1057	60	552	289	929	1024	279	418	66	30	76	246	4	746	295	1308	1493	18	558	971	1672	922	707	4	189	1634	2004	66	16	286	4	2572	654	2057	3	567	1470	28	4	170
ENSMUSG00000056708	514	184	208	58	62	184	272	124	22	304	558	54	2	24	148	94	32	2192	0	2	0	2	134	502	2	163	0	2	330	98	18	2	2	0	326	130	2	0	16	0	96	60	0	0	622	0	0	2	46
ENSMUSG00000026471	0	0	0	0	0	236	0	0	0	0	0	0	0	0	0	0	0	0	4	0	0	0	0	0	0	0	0	0	4	66	0	0	0	0	0	0	0	0	0	0	0	0	2	0	0	0	0	0	0
ENSMUSG00000026470	406	918	174	727	344	546	564	428	830	696	0	50	62	460	142	225	166	0	2	0	320	3	864	352	789	678	2	68	674	910	702	12	2	2	558	569	332	0	8	2	191	326	884	0	126	0	202	124	474
ENSMUSG00000033722	130	28	0	0	0	10	0	0	0	170	0	4	0	0	0	0	0	2	0	0	0	0	0	0	0	0	0	0	0	2	249	0	0	0	0	0	0	0	0	0	0	0	0	4	28	0	0	0	0
ENSMUSG00000026469	200	297	211	130	20	0	32	83	80	260	0	18	18	137	88	226	44	0	79	2	64	2	50	174	240	164	66	4	2	318	70	214	0	2	304	43	0	0	188	0	242	358	471	2	401	331	14	25	12
ENSMUSG00000033701	166	210	112	142	180	350	152	254	294	142	0	8	0	192	238	127	6	0	0	0	104	0	592	252	174	316	0	84	276	404	244	100	0	0	248	298	0	186	120	2	300	81	456	4	214	212	206	236	158
ENSMUSG00000026468	2	0	0	0	0	0	0	0	0	0	0	16	0	0	0	0	0	0	0	0	0	0	0	0	0	0	0	0	0	0	0	0	0	0	0	0	0	0	0	0	0	0	0	0	0	0	0	0	0
ENSMUSG00000033684	0	2	4	228	49	74	20	6	6	0	0	18	203	0	0	184	0	0	0	2	176	0	0	118	0	246	0	0	64	68	0	0	0	0	40	2	0	0	0	0	0	0	0	0	10	0	2	6	0
ENSMUSG00000033671	78	190	4	102	0	92	70	66	4	162	0	26	0	118	18	182	0	6	448	406	8	0	104	90	2	20	0	0	178	132	134	192	0	72	158	514	0	2	2	2	0	4	366	2	134	0	0	564	0
ENSMUSG00000026466	0	1	2	91	10	0	7	24	16	7	2	0	0	0	38	25	0	1	1	0	0	0	0	2	0	2	0	1	1	11	2	0	9	1	122	0	3	0	0	0	0	2	155	0	17	218	13	1	182
ENSMUSG00000050565	72	2	280	392	179	220	404	398	2	70	0	52	6	258	312	4	557	0	4	232	480	0	0	128	82	524	4	0	340	9	201	18	2	0	175	408	44	20	392	0	460	2	5	0	312	0	0	0	2
ENSMUSG00000015484	0	0	0	0	453	0	0	0	0	0	0	0	0	0	0	0	0	0	0	0	318	0	0	0	0	0	0	242	57	214	0	0	0	0	0	0	2	0	0	0	0	0	0	0	0	0	0	0	0
ENSMUSG00000060985	0	0	0	0	0	0	23	31	0	33	0	0	6	0	0	2	0	0	0	0	0	0	0	0	0	0	0	0	0	0	0	0	0	0	0	0	0	2	0	0	0	0	0	0	0	0	0	0	0
ENSMUSG00000026602	0	0	0	0	0	0	0	0	0	0	0	0	0	0	0	0	0	0	0	0	0	0	0	0	0	0	0	0	0	0	0	0	0	0	0	0	0	0	0	0	0	0	0	0	0	0	0	0	0
ENSMUSG00000026601	0	0	0	0	0	0	0	0	0	0	0	0	0	0	0	0	0	0	0	0	0	0	0	0	42	0	0	0	0	0	0	0	0	0	0	0	0	0	0	0	0	0	0	0	0	0	0	0	0
ENSMUSG00000078193	154	136	46	168	322	352	350	276	230	102	262	34	44	254	90	181	278	264	4	78	480	0	232	190	100	242	18	100	190	200	98	46	330	88	208	166	52	378	126	2	284	120	242	14	142	62	60	132	330
ENSMUSG00000026600	0	0	20	2	0	68	84	0	0	40	0	108	40	0	0	238	0	0	0	0	152	0	0	114	78	174	4	2	8	74	0	2	0	0	38	2	0	2	0	0	327	69	6	0	6	4	8	0	0
ENSMUSG00000101523	86	240	26	172	146	118	156	274	0	52	94	0	0	196	20	68	22	2	0	182	112	0	108	148	182	158	28	90	228	154	226	26	0	0	326	48	0	4	56	0	202	20	82	8	10	198	52	86	120
ENSMUSG00000026596	192	0	0	111	90	224	0	2	244	2	0	82	2	28	8	144	36	0	38	352	162	0	114	30	29	232	0	4	118	8	68	12	0	38	2	154	0	2	0	0	0	232	0	2	92	88	0	36	0
ENSMUSG00000060519	0	0	0	142	0	2	0	0	0	0	0	22	0	0	0	0	0	2	0	0	0	0	18	0	0	0	0	0	0	132	88	0	0	0	0	0	0	0	0	0	388	167	0	2	24	0	132	0	35
ENSMUSG00000033557	38	33	0	439	80	6	171	282	30	86	0	2	0	156	66	136	44	0	24	72	138	0	92	180	160	198	0	0	344	94	52	18	0	6	298	100	0	0	176	0	79	110	354	2	102	536	0	160	24
ENSMUSG00000026594	64	0	0	45	16	4	250	36	0	100	0	24	0	94	0	76	10	0	0	0	0	0	0	58	114	70	0	0	130	76	0	0	0	0	110	64	0	0	0	0	34	94	0	0	373	332	0	2	0
ENSMUSG00000033544	0	0	0	0	0	0	0	0	0	0	0	0	0	0	0	0	0	0	0	0	0	0	0	0	0	0	0	0	2	0	0	0	0	0	0	0	0	0	0	0	12	0	0	0	0	0	0	0	176
ENSMUSG00000026592	0	0	0	0	0	0	0	0	0	0	0	0	0	12	0	0	0	0	0	0	0	0	0	0	0	0	0	0	0	0	0	0	0	0	0	0	0	0	0	0	0	0	0	0	0	0	0	0	0
ENSMUSG00000070565	35	243	62	427	517	2	50	606	258	465	34	41	36	600	149	176	34	10	194	381	585	0	361	234	174	144	14	124	278	340	430	75	0	192	960	488	322	8	0	0	549	144	155	80	212	173	24	312	6
ENSMUSG00000033488	0	0	0	0	0	0	0	0	374	0	0	0	0	10	0	0	0	0	0	1	234	0	0	0	0	0	0	0	56	0	0	0	0	0	54	0	0	0	0	0	0	0	0	0	0	0	0	0	0
ENSMUSG00000026589	0	0	0	0	0	2	0	0	0	0	0	0	0	0	0	155	0	0	0	0	0	0	0	0	0	0	0	0	0	132	0	0	0	0	0	0	0	0	0	1	1	0	0	0	0	0	0	0	0
ENSMUSG00000004031	703	938	240	953	998	552	386	766	1724	334	586	120	880	1283	418	619	1190	10	0	312	432	0	748	122	461	776	30	968	1072	1070	818	204	8	90	1186	1678	130	224	110	2	2270	387	1028	2	354	1242	4	50	688
ENSMUSG00000026587	266	436	308	1268	754	318	600	280	191	908	4	201	346	1638	1152	900	666	2	0	172	426	8	1305	256	1085	12	0	148	1038	985	1630	496	2846	2	1472	2550	732	18	560	2	1044	437	898	2	408	912	73	2	442
ENSMUSG00000073530	0	0	0	0	0	0	0	0	0	14	0	0	0	0	0	0	0	0	0	0	0	0	0	0	0	0	0	2	0	0	0	0	0	0	0	0	0	0	0	0	0	0	0	0	0	0	0	0	0
ENSMUSG00000040782	76	50	10	38	250	8	158	47	32	124	0	0	58	247	338	96	30	0	12	204	328	2	196	102	0	2	0	272	10	258	84	16	2	10	293	144	0	2	0	0	208	262	372	108	300	14	0	14	106
ENSMUSG00000015829	425	63	3	164	168	10	1023	516	8	290	76	170	172	389	924	239	112	0	38	514	4	0	460	326	22	156	2	4	491	529	10	92	12	10	670	0	92	18	4	4	435	291	104	4	148	324	563	220	2
ENSMUSG00000090394	0	0	0	0	0	0	0	0	0	0	0	0	0	0	0	0	0	0	0	0	0	0	0	0	0	0	0	0	0	0	0	0	0	0	0	1	0	0	0	0	0	0	0	0	0	0	0	0	0
ENSMUSG00000026725	0	0	0	0	0	0	0	0	0	0	0	0	0	0	0	0	0	0	0	0	0	0	0	0	0	0	0	0	0	116	0	0	0	0	0	0	0	0	0	0	0	0	0	0	0	0	0	0	0
ENSMUSG00000058267	244	414	76	209	114	56	352	118	125	82	0	46	150	280	52	144	148	0	2	84	216	0	124	346	90	187	2	166	462	306	142	138	392	2	300	336	0	6	30	0	144	112	222	2	209	0	60	2	188
ENSMUSG00000014226	255	790	12	435	644	314	186	474	445	112	760	2	68	556	66	577	290	138	12	8	298	2	664	412	304	858	26	196	216	440	352	0	134	0	533	780	196	0	354	2	580	76	188	0	216	436	88	838	74
ENSMUSG00000026721	139	139	276	312	211	65	118	326	2	309	229	51	20	395	421	62	226	4	6	134	22	0	482	89	250	959	38	186	190	293	94	146	702	238	434	991	0	370	2	6	429	142	531	2	342	213	669	82	130
ENSMUSG00000040423	45	2	3	168	2	382	80	150	574	50	652	14	8	360	82	220	94	2	0	4	62	0	263	102	21	340	6	318	34	98	26	120	0	4	154	0	0	2	76	1	48	57	0	0	100	374	60	0	476
ENSMUSG00000026715	0	0	0	0	0	0	0	0	0	0	0	0	0	0	0	0	0	0	0	0	0	0	0	0	0	0	0	0	0	0	0	0	0	0	0	0	0	0	0	0	0	0	0	0	0	0	0	0	0
ENSMUSG00000043467	4	0	0	38	0	0	120	76	0	65	0	56	0	0	87	0	0	0	0	2	0	0	0	0	0	0	0	0	2	0	0	0	0	0	0	0	0	0	0	0	0	0	0	0	42	22	0	2	0
ENSMUSG00000026709	2	0	24	56	0	0	0	0	0	0	0	0	0	0	0	2	0	0	0	0	0	0	0	0	15	0	0	0	4	110	0	0	0	2	118	2	0	0	328	0	0	81	0	0	0	0	0	0	262
ENSMUSG00000026708	0	0	0	0	2	0	144	0	0	0	0	0	0	96	0	0	0	0	0	47	0	0	0	0	0	0	0	0	0	0	70	0	0	0	0	0	0	0	0	0	0	0	26	0	0	0	0	0	0
ENSMUSG00000026705	0	0	0	34	92	0	0	0	302	2	426	22	22	30	0	80	0	0	0	15	0	28	0	86	0	12	0	0	122	18	0	0	0	0	0	0	0	0	2	0	0	0	0	0	82	48	14	0	2
ENSMUSG00000044835	172	31	385	165	2	278	40	286	1148	52	861	72	0	0	244	272	312	2	4	48	124	0	20	34	17	538	2	0	268	130	112	0	0	0	190	0	2	0	0	2	356	0	0	2	235	2	35	0	12
ENSMUSG00000026701	270	374	0	612	2422	514	839	346	620	152	236	252	132	174	84	1222	278	810	86	198	1124	2	600	298	746	434	6	2	1086	402	130	432	2	2	766	164	0	0	0	0	888	568	644	280	202	432	1165	6	226
ENSMUSG00000026700	0	0	0	0	0	0	0	0	0	0	0	0	0	0	0	0	0	0	0	0	0	0	0	0	0	0	0	0	0	0	0	0	0	0	0	0	0	0	0	0	0	0	0	0	0	0	0	0	0
ENSMUSG00000066755	0	0	0	0	0	0	0	0	0	0	0	0	0	0	0	0	0	0	0	0	0	0	0	0	0	0	0	0	0	0	0	0	0	0	0	0	0	0	0	0	0	0	0	0	0	0	0	0	0
ENSMUSG00000000817	0	0	0	0	0	0	0	0	0	0	0	0	0	0	0	0	0	0	0	0	0	0	0	0	0	0	0	0	0	0	0	0	0	0	0	0	0	0	0	0	0	0	0	0	0	0	0	0	0
ENSMUSG00000040297	3	42	0	45	18	0	68	0	8	23	258	2	0	105	0	214	84	2	0	46	0	0	114	34	4	340	0	0	0	0	0	2	0	43	2	102	0	0	0	0	10	28	4	20	2	45	0	0	0
ENSMUSG00000086277	0	0	0	0	0	0	0	0	0	0	0	0	0	0	0	0	0	0	0	0	0	0	0	0	0	0	0	0	0	0	0	0	0	0	0	0	0	0	0	0	0	0	0	0	0	0	0	0	0
ENSMUSG00000026698	60	396	0	36	0	228	48	0	0	0	0	0	0	2	0	56	142	0	0	0	0	0	192	92	278	0	2	0	132	98	0	22	0	0	414	184	0	0	0	0	0	0	0	0	0	304	0	0	0
ENSMUSG00000040265	304	1538	530	662	134	380	470	578	488	608	0	162	362	360	104	408	558	352	17	464	428	0	350	564	30	1078	24	740	11	478	178	267	370	23	126	185	1	5	547	3	1195	291	791	3	479	65	185	64	173
ENSMUSG00000026694	0	82	36	0	0	0	56	0	0	281	0	2	0	0	258	2	0	0	0	0	0	0	0	58	0	6	14	0	10	28	6	0	0	0	92	342	0	0	0	0	0	0	268	0	0	0	0	0	0
ENSMUSG00000026696	149	161	0	140	146	393	84	294	218	114	233	2	10	300	70	272	8	2	0	6	134	2	471	285	86	1534	2	22	117	118	186	22	0	50	442	290	0	308	256	0	142	13	30	2	218	491	142	4	84
ENSMUSG00000026697	0	0	0	0	0	0	0	0	0	0	0	0	0	0	0	0	0	0	0	0	78	0	0	0	0	0	0	0	0	0	0	0	0	0	0	0	0	0	0	0	0	0	0	0	0	0	0	0	0
ENSMUSG00000091060	0	0	0	0	0	0	0	0	0	0	0	0	0	0	0	0	0	0	0	0	0	0	0	0	0	0	0	0	0	0	0	0	0	0	0	0	0	0	0	0	0	0	0	0	0	0	0	0	0
ENSMUSG00000040225	760	363	146	424	292	1048	344	702	390	432	316	248	292	438	504	680	156	78	70	390	632	0	698	512	504	548	16	12	622	829	900	74	552	30	968	652	52	869	506	4	972	478	486	11	274	980	662	142	574
ENSMUSG00000026692	0	0	0	0	0	0	0	0	0	0	0	18	0	0	0	0	0	0	0	0	0	0	0	0	0	0	0	0	0	0	0	0	0	0	0	0	0	0	0	0	0	0	0	0	0	0	0	2	0
ENSMUSG00000040181	0	0	0	0	16	0	3	0	0	0	0	0	0	1	0	1	0	0	0	0	0	0	0	0	2	0	0	0	0	0	0	0	0	0	0	4	0	0	0	0	0	0	0	0	0	0	0	0	0
ENSMUSG00000040170	0	0	0	0	0	0	0	0	0	0	0	0	0	0	0	0	0	0	0	0	0	0	0	0	0	0	0	0	0	0	0	0	0	0	0	0	0	0	0	0	0	0	0	0	0	0	0	0	0
ENSMUSG00000095576	0	0	0	0	0	0	0	0	0	0	0	0	0	0	0	0	0	0	0	0	0	0	0	0	0	0	0	0	0	0	0	0	0	0	0	0	0	0	0	0	0	0	0	0	0	0	0	0	0
ENSMUSG00000026691	0	0	0	0	0	0	0	0	0	0	0	0	0	0	0	0	0	0	0	0	0	0	0	0	0	0	0	0	0	0	0	0	0	0	0	0	0	0	0	0	0	0	0	0	0	0	0	0	0
ENSMUSG00000071890	0	0	0	0	0	0	0	0	0	0	0	0	0	0	0	0	0	0	0	0	0	0	0	0	0	0	0	0	0	0	0	0	0	0	0	0	0	0	0	0	0	0	0	0	0	0	0	0	0
ENSMUSG00000026586	8	0	0	0	0	0	0	0	2	0	0	70	0	0	0	12	0	0	0	0	0	0	0	0	0	0	0	0	16	0	6	0	0	0	55	0	0	0	0	0	0	0	0	0	0	42	1	0	0
ENSMUSG00000040124	0	0	0	12	0	68	0	0	0	104	0	0	0	39	0	0	68	0	0	0	0	0	0	42	0	0	0	0	78	14	0	0	0	0	154	0	0	0	0	0	0	0	0	0	0	0	0	0	0
ENSMUSG00000040113	0	0	0	0	0	0	0	0	0	0	0	0	0	0	0	0	0	0	0	0	0	0	0	0	0	0	0	0	0	0	0	0	0	0	0	0	0	0	0	0	0	0	0	0	0	0	0	0	0
ENSMUSG00000026585	606	1536	1068	1442	1114	914	772	1418	192	630	92	110	396	1438	923	1462	704	6	64	514	1080	2	1078	1417	532	1128	26	1718	978	1423	484	176	1486	138	2180	1655	68	362	282	10	406	529	1166	472	548	952	138	206	362
ENSMUSG00000026584	3	57	2	75	0	0	21	360	1	46	0	4	143	120	1	2	399	1	32	30	3	0	2	34	79	2	0	0	136	10	299	24	0	2	28	272	0	0	0	2	217	72	0	2	40	0	0	14	1
ENSMUSG00000041406	0	0	0	0	0	0	0	2	0	0	0	7	0	0	0	0	0	0	0	0	2	0	0	0	0	0	0	0	0	0	0	0	0	0	0	0	0	0	0	0	0	0	0	0	0	0	0	0	0
ENSMUSG00000041396	0	0	0	0	0	128	64	0	0	0	0	0	0	0	0	0	0	0	0	0	96	0	0	0	0	0	0	0	0	38	0	0	0	0	0	0	0	0	0	0	0	0	0	0	0	0	0	0	0
ENSMUSG00000026582	0	0	0	0	0	0	0	0	0	0	0	0	0	0	0	0	0	0	0	0	0	0	0	0	0	0	0	0	0	0	0	0	0	0	0	0	0	0	0	0	0	0	0	0	0	0	0	0	0
ENSMUSG00000026581	0	0	0	0	0	0	0	0	0	0	0	0	0	0	0	0	0	0	0	0	0	0	0	0	0	0	0	0	0	0	0	0	0	0	0	0	0	0	0	0	0	0	0	0	0	0	0	0	0
ENSMUSG00000026580	0	0	0	0	0	0	0	0	0	0	0	0	0	0	0	0	0	0	0	0	0	0	0	0	0	0	0	0	0	0	28	0	0	0	0	0	0	0	0	0	0	0	0	0	0	0	0	0	0
ENSMUSG00000026579	0	0	0	0	0	0	0	0	0	0	0	0	0	0	0	0	0	0	0	0	0	0	0	2	0	0	0	0	0	0	0	0	0	0	0	1	0	0	0	0	0	0	0	0	0	0	0	0	0
ENSMUSG00000040918	0	0	0	0	100	0	2	24	2	28	0	58	0	224	0	0	0	0	0	274	0	2	192	0	192	0	0	0	0	10	0	2	0	0	130	404	0	0	0	0	0	0	0	0	0	0	0	2	0
ENSMUSG00000026578	2	94	0	113	44	132	132	134	0	10	37	18	0	186	295	0	2	2	0	0	24	0	12	54	90	166	8	0	97	32	480	4	184	0	132	22	4	7	0	0	140	0	82	0	0	16	0	2	0
ENSMUSG00000026577	88	0	0	54	196	0	99	98	0	122	0	18	0	0	0	0	0	0	0	0	350	18	35	146	0	438	0	466	176	128	266	0	0	0	62	98	0	0	470	2	4	504	96	0	0	24	282	0	236
ENSMUSG00000026575	64	0	1	240	0	158	0	66	301	29	258	0	21	87	0	161	0	0	0	0	0	0	74	44	164	6	0	0	57	101	0	0	0	0	4	2	0	127	0	2	2	2	224	2	53	244	2	0	0
ENSMUSG00000026576	3530	7664	2538	5936	5504	5720	11553	7916	5333	3163	491	223	3675	5404	4097	3292	2599	30	78	641	5641	2	10482	5007	4395	8323	217	1991	6433	6167	3187	1779	384	292	8028	7108	2220	129	4382	54	7011	1995	5123	32	3608	2725	615	2307	4144
ENSMUSG00000026574	0	0	0	0	0	0	0	0	0	0	0	0	0	0	0	0	0	0	0	0	0	0	0	0	0	0	0	0	0	0	0	0	0	0	0	0	0	0	0	0	0	0	0	0	0	0	0	0	0
ENSMUSG00000026573	0	0	0	0	0	0	0	0	0	0	0	0	0	0	0	0	0	0	0	0	0	0	0	0	0	0	0	0	0	0	0	0	0	0	0	0	0	0	0	0	0	0	0	0	0	0	0	0	0
ENSMUSG00000026572	0	0	0	0	0	0	0	0	0	0	0	0	0	0	0	0	0	0	0	0	0	0	0	0	0	0	0	0	0	0	0	0	0	0	0	0	0	0	0	0	0	0	0	0	0	0	0	0	0
ENSMUSG00000040848	0	0	0	0	2	476	4	0	0	6	0	0	0	132	0	0	0	0	0	0	170	0	312	0	0	0	0	0	240	142	28	0	0	0	118	18	46	0	0	0	0	8	0	0	16	8	0	34	0
ENSMUSG00000040843	124	162	2	262	583	124	70	138	276	104	2	6	2	587	36	848	120	86	6	6	174	0	344	178	354	224	13	296	294	158	0	0	610	0	622	1050	0	0	4	2	150	2	104	0	145	118	2	424	174
ENSMUSG00000040836	0	0	0	16	0	0	0	0	0	0	0	0	2	0	0	0	0	0	0	0	0	0	0	0	0	0	0	0	0	0	0	0	0	0	0	0	0	0	0	0	0	0	0	0	0	0	86	0	0
ENSMUSG00000026571	76	192	0	154	360	162	124	134	18	14	4	2	10	141	4	263	10	0	2	36	246	2	476	68	297	104	2	8	60	375	28	0	16	47	277	110	68	0	136	0	54	279	10	4	102	56	2	79	222
ENSMUSG00000026568	413	660	194	526	579	450	742	426	184	236	88	6	258	750	222	640	404	2	52	120	992	0	784	692	748	432	4	100	532	911	528	6	46	0	926	424	150	0	240	0	612	232	412	252	67	526	58	8	238
ENSMUSG00000026567	0	0	0	0	0	0	0	0	0	0	0	0	0	10	0	0	0	0	0	0	0	0	0	0	0	0	0	0	0	0	0	0	0	0	0	0	0	0	0	0	0	0	0	0	0	26	0	0	0
ENSMUSG00000026566	0	0	0	0	0	0	0	0	0	0	0	0	0	290	0	0	0	0	224	30	0	0	0	0	0	2	0	0	0	100	338	0	0	0	76	0	2	2	0	0	166	0	17	0	0	354	0	0	0
ENSMUSG00000040723	86	0	0	2	0	458	0	0	0	0	0	0	0	0	0	2	4	2	0	0	0	0	0	0	0	0	0	0	2	0	0	0	0	0	0	0	2	0	0	0	0	70	2	0	9	10	0	0	2
ENSMUSG00000040713	170	166	122	82	92	196	138	236	0	20	0	90	308	84	68	148	324	30	0	0	225	0	324	0	56	808	0	0	0	106	0	10	1488	0	194	0	0	0	0	4	0	0	0	0	0	116	0	0	0
ENSMUSG00000005763	1	0	0	0	0	0	0	0	0	0	0	0	0	0	0	0	0	0	0	0	0	0	0	0	0	0	0	0	0	0	0	0	0	0	0	0	0	0	0	0	0	0	0	0	0	0	0	0	0
ENSMUSG00000026565	20	0	0	84	79	0	8	2	0	59	0	2	2	0	86	0	68	8	0	0	66	0	101	8	115	0	31	0	20	54	14	34	0	0	28	0	0	0	0	0	18	12	0	0	0	0	9	2	251
ENSMUSG00000026564	0	0	0	0	0	0	0	0	0	0	0	0	0	0	0	0	0	0	0	0	0	0	0	0	0	0	0	0	0	0	0	0	0	0	0	0	0	0	0	2	0	0	0	0	0	0	0	0	0
ENSMUSG00000000544	0	0	0	0	0	0	0	0	0	0	0	0	0	0	0	0	0	0	0	0	0	0	0	0	0	0	0	0	0	0	0	0	0	0	0	0	0	0	0	0	0	0	0	0	0	0	0	0	0
ENSMUSG00000040629	0	0	0	0	0	0	0	0	0	0	0	0	0	0	0	0	0	0	0	0	0	0	0	0	0	0	0	0	0	0	0	0	0	0	0	0	0	0	0	0	0	0	0	0	0	0	0	0	0
ENSMUSG00000040612	94	1074	72	450	274	188	0	114	522	727	0	284	102	178	686	292	274	36	114	509	212	0	484	496	424	20	2	200	362	878	254	311	202	42	713	238	2	2	118	0	276	128	356	130	175	767	0	66	202
ENSMUSG00000026563	133	96	0	142	121	141	152	167	0	69	1	0	95	62	80	119	87	2	0	6	183	2	388	183	35	189	8	0	102	383	13	0	0	0	137	6	0	0	0	0	151	2	209	0	0	258	0	0	0
ENSMUSG00000040596	0	30	0	64	24	0	0	46	0	62	0	0	74	186	301	2	148	0	0	0	0	0	52	0	2	2	6	0	58	34	600	0	2	50	188	12	0	0	280	0	28	38	0	0	532	516	0	0	339
ENSMUSG00000086056	0	0	0	0	0	0	0	0	0	0	0	0	0	0	0	0	0	0	0	0	0	0	0	0	0	0	0	0	0	0	0	0	0	0	0	0	0	0	0	0	0	0	0	0	0	0	0	0	0
ENSMUSG00000051081	0	0	0	0	0	0	0	0	0	0	0	0	0	0	0	0	0	0	0	0	0	0	0	0	0	0	0	0	0	0	0	0	0	0	0	0	0	0	0	0	0	0	0	0	0	0	0	0	0
ENSMUSG00000026560	0	0	0	0	0	0	0	0	0	0	0	0	0	0	0	0	0	0	0	0	0	0	0	0	0	0	0	0	0	0	0	0	0	0	0	0	0	0	0	0	0	0	0	0	0	0	0	0	0
ENSMUSG00000060568	0	72	0	88	191	0	46	104	494	296	0	22	44	2	2	26	0	0	2	91	0	0	70	310	110	46	42	0	106	66	6	12	2	4	155	380	2	0	0	0	302	117	154	0	286	6	0	648	2
ENSMUSG00000026558	248	0	342	166	6	4	422	136	0	98	0	84	0	2	58	48	226	0	2	2	6	0	0	164	76	282	0	0	54	164	0	34	4	0	292	268	264	0	200	0	246	52	446	64	186	112	0	2	274
ENSMUSG00000052428	26	217	0	186	0	94	248	204	80	148	44	8	0	401	0	0	60	0	0	2	44	0	226	130	102	198	6	42	244	96	106	18	0	0	218	482	2	0	2	0	54	8	0	2	1	2	57	0	0
ENSMUSG00000026687	0	0	0	58	284	0	58	0	0	0	0	0	20	44	0	32	6	0	0	0	108	0	424	10	0	0	2	0	2	35	0	0	0	0	4	192	0	0	0	0	250	0	0	0	0	0	0	0	0
ENSMUSG00000026688	380	574	656	1190	992	962	1236	1054	636	391	2	86	474	1049	320	573	616	1030	0	262	354	2	1992	1302	518	672	8	4	1210	1226	485	28	722	331	746	1068	148	963	2	0	1363	118	1124	2	182	774	2	4	774
ENSMUSG00000040485	0	0	0	0	0	0	0	0	0	0	0	0	0	0	0	0	0	0	0	0	0	0	0	0	0	0	0	0	0	0	0	0	0	0	0	0	0	0	0	0	0	0	0	0	0	0	0	0	0
ENSMUSG00000015843	0	0	0	0	0	0	0	0	0	0	0	0	0	0	0	0	0	0	0	0	0	0	0	0	0	0	0	0	0	34	0	6	0	0	0	0	0	0	0	0	0	0	0	0	0	0	0	0	0
ENSMUSG00000026686	0	0	0	0	0	0	0	0	0	0	0	0	0	0	0	0	0	0	0	0	0	0	0	0	0	0	0	0	0	0	0	0	0	0	0	0	0	0	0	0	0	0	0	0	0	0	0	0	0
ENSMUSG00000052534	118	188	265	312	162	264	38	262	634	136	0	162	6	244	1136	435	0	170	56	296	316	0	18	88	224	42	82	30	254	199	110	14	2	14	140	224	192	2	90	2	410	200	74	0	14	34	8	0	170
ENSMUSG00000026683	0	0	0	0	0	0	0	0	0	0	0	0	0	0	0	203	0	0	0	0	0	0	0	0	0	0	0	0	0	0	0	0	0	0	0	0	0	0	0	0	0	0	0	0	0	0	0	0	0
ENSMUSG00000026678	42	4	0	0	0	0	0	0	2	0	0	12	2	2	0	0	0	0	0	0	0	0	26	6	0	135	4	0	0	0	0	2	0	2	0	0	0	0	66	0	0	0	0	0	0	0	0	0	40
ENSMUSG00000038530	4658	15313	8660	13173	9118	8296	4019	12990	3836	4689	3992	1258	367	8386	8961	6427	4886	3118	612	1395	590	24	14038	10631	1314	15373	70	3822	7521	6903	5195	1652	430	1278	12355	11274	3059	34	3906	51	9766	772	11405	1352	3428	1970	4612	8880	7514
ENSMUSG00000070532	0	90	0	0	0	0	0	0	0	0	0	2	0	0	0	0	0	0	0	0	114	0	0	0	0	0	0	0	82	0	0	0	2	0	10	0	0	0	0	0	0	0	20	0	0	0	0	0	0
ENSMUSG00000026675	6	194	340	2	0	0	64	0	2	0	0	76	2	238	2	178	0	0	2	136	22	2	37	0	2	240	4	0	62	224	0	32	0	0	82	0	0	2	0	0	368	4	0	0	0	108	2	0	0
ENSMUSG00000026674	0	0	0	0	0	4	0	0	0	0	0	266	0	18	22	0	0	0	0	0	0	0	0	1	0	0	0	0	0	0	0	0	0	0	0	2	0	0	0	0	0	0	0	0	0	0	0	0	0
ENSMUSG00000026670	256	344	2	80	338	524	396	370	0	0	0	18	0	182	4	0	180	2	0	0	246	0	298	338	0	22	0	0	322	128	6	0	946	0	102	204	0	0	227	0	4	8	214	212	110	0	2	0	10
ENSMUSG00000026667	72	426	337	387	814	12	542	626	16	68	0	14	281	182	288	682	118	2	8	156	508	2	298	374	374	348	2	68	385	450	284	12	0	26	162	1004	0	0	50	4	16	292	378	12	88	538	126	0	222
ENSMUSG00000073494	0	0	0	0	0	0	0	0	0	0	0	0	0	0	0	0	0	0	0	0	0	0	0	0	0	0	0	0	0	0	0	0	0	0	0	0	0	0	0	0	0	0	0	0	0	0	0	0	0
ENSMUSG00000102418	0	0	0	0	0	0	0	0	0	0	0	0	0	0	0	0	0	0	0	0	0	0	0	0	0	0	0	0	0	0	0	0	0	0	0	0	0	0	0	0	0	0	0	0	0	0	0	0	0
ENSMUSG00000102752	0	0	0	0	184	0	0	0	0	0	0	0	0	0	0	0	0	0	0	0	0	0	0	0	0	0	0	0	0	0	0	0	0	0	0	2	0	0	0	0	2	0	0	0	0	0	0	0	0
ENSMUSG00000038473	48	116	3	475	284	96	556	343	556	583	0	8	46	217	250	230	40	0	0	447	44	0	558	1377	109	454	2	128	797	748	88	4	32	168	410	236	336	2	36	0	142	486	340	38	56	388	34	50	0
ENSMUSG00000042800	0	0	0	0	0	0	0	0	0	0	0	0	0	0	0	0	0	0	0	0	0	0	0	0	0	0	0	0	0	0	0	0	0	0	0	0	0	0	0	0	0	0	0	0	0	0	0	0	0
ENSMUSG00000038463	176	0	0	0	110	0	0	0	0	0	0	0	2	0	0	0	2	4	0	0	0	0	2	18	0	0	16	0	0	84	6	0	0	0	0	2	0	0	10	0	436	0	0	0	0	0	0	0	0
ENSMUSG00000026663	144	16	2	226	320	182	194	184	24	245	0	0	24	478	302	531	32	0	4	142	112	0	358	86	8	468	4	128	279	153	370	36	0	18	665	761	224	2	121	0	514	323	374	114	214	16	0	115	380
ENSMUSG00000026659	0	0	0	0	47	0	76	162	0	13	274	0	0	47	0	13	0	0	0	14	0	0	92	5	0	99	0	0	128	0	0	0	0	0	76	109	0	2	2	0	187	26	0	0	0	0	0	0	277
ENSMUSG00000096968	0	0	0	0	0	0	0	0	0	9	0	0	0	0	0	0	0	0	0	0	0	0	0	0	0	0	0	0	0	12	0	0	0	0	0	0	0	0	0	0	0	0	0	0	0	0	0	0	0
ENSMUSG00000070524	0	85	0	0	0	0	0	0	123	0	0	0	0	0	0	0	0	0	0	0	0	0	0	0	0	72	0	0	0	0	0	0	0	0	0	0	0	0	0	0	0	0	0	0	0	0	0	0	0
ENSMUSG00000038421	0	0	0	0	0	0	0	0	0	0	0	0	0	0	0	0	0	0	0	0	0	0	0	0	0	0	0	0	0	0	0	0	0	0	0	0	0	0	0	0	0	0	0	0	0	0	0	0	0
ENSMUSG00000026656	0	0	0	9	0	289	2	0	0	0	0	0	0	64	0	2	0	0	0	0	5	0	0	33	10	0	0	0	0	2	0	0	0	44	2	0	0	0	0	0	0	0	0	0	0	0	0	29	0
ENSMUSG00000059089	0	0	0	0	0	0	0	0	0	0	0	0	0	0	0	0	0	0	0	0	0	0	0	0	0	0	0	0	0	0	0	0	0	0	0	0	0	0	0	0	0	0	0	0	0	0	0	0	0
ENSMUSG00000059498	6	0	0	295	0	557	0	30	0	0	2	0	0	8	0	0	0	0	0	0	41	0	0	99	212	0	0	0	0	50	2	0	430	0	90	0	0	0	0	0	2	0	0	0	0	0	0	587	0
ENSMUSG00000026649	0	0	0	0	0	0	0	0	0	0	0	0	0	0	0	0	0	0	0	0	0	0	0	0	0	0	0	0	0	0	0	0	0	0	0	0	0	0	0	0	0	0	0	0	0	0	0	0	0
ENSMUSG00000058076	270	400	790	182	432	510	968	500	248	152	266	102	204	484	248	28	248	660	0	64	852	10	440	292	460	438	0	84	458	430	402	65	256	162	554	526	174	0	0	4	510	24	547	174	164	142	124	174	76
ENSMUSG00000056569	0	0	0	0	0	0	0	0	0	0	0	0	0	0	0	0	0	0	0	0	0	0	0	0	0	0	0	0	0	0	0	0	0	0	0	0	0	0	0	0	0	0	0	0	0	0	0	0	0
ENSMUSG00000038370	48	4	8	0	52	2	2966	4	4	0	0	4	1922	52	96	28	2	2	0	2	1236	0	0	187	100	288	0	0	36	0	0	2	0	2	2	0	2	0	10	0	2	4	2	2	2	0	0	2	0
ENSMUSG00000005677	0	0	0	0	0	0	0	0	0	0	0	0	0	1	0	0	0	0	0	0	0	0	0	0	0	0	0	0	0	0	0	0	0	0	0	0	0	0	0	0	0	0	0	0	0	0	0	0	0
ENSMUSG00000005674	23	73	0	28	133	0	113	111	0	0	1	55	0	121	0	49	0	0	0	0	262	0	279	112	198	115	1	105	111	125	15	0	0	0	122	91	1	0	0	2	183	73	115	84	22	175	11	2	0
ENSMUSG00000005681	0	0	0	0	0	0	0	0	0	0	0	0	0	0	0	0	0	0	0	0	0	0	0	0	0	0	0	0	0	0	0	0	0	0	0	0	15	0	0	0	0	0	12	0	0	0	0	0	0
ENSMUSG00000058715	2	0	0	140	198	816	0	40	0	2	631	0	2	104	30	54	40	0	0	0	64	0	0	30	54	0	0	0	92	0	104	0	0	0	236	68	74	0	0	2	0	70	0	0	0	2	4	0	100
ENSMUSG00000013593	576	882	484	1429	878	972	2430	971	1439	386	2	14	206	1009	392	607	562	4	2	198	1142	2	2229	1220	806	1822	18	360	1062	1580	644	10	2	2	1476	1490	366	2	8	6	1326	542	400	164	746	1344	526	38	1062
ENSMUSG00000006403	10	0	0	0	0	0	0	0	0	0	0	28	0	136	0	0	0	0	0	0	0	0	0	18	0	0	2	0	0	0	0	0	0	0	0	0	0	0	0	0	0	0	0	0	4	0	0	0	0
ENSMUSG00000052423	103	0	0	89	31	0	109	0	0	0	0	0	125	179	34	200	0	2	0	0	154	0	0	0	19	82	0	0	126	17	235	0	0	0	144	139	0	2	0	0	0	30	218	0	0	0	0	0	0
ENSMUSG00000062729	0	0	0	35	0	0	242	0	0	87	0	10	0	212	0	368	0	0	0	410	618	0	246	2	0	0	8	0	0	212	0	2	0	0	90	186	0	0	0	0	0	104	0	0	142	2	0	2	0
ENSMUSG00000053483	64	246	0	206	250	582	0	595	174	90	0	34	76	466	124	270	106	0	8	0	486	2	852	450	530	384	2	144	332	506	350	6	722	0	530	564	478	4	16	4	12	140	318	0	360	548	2	0	378
ENSMUSG00000062963	270	262	430	236	182	164	316	524	170	140	206	50	2	28	152	86	88	0	6	920	452	0	503	240	242	160	10	252	426	292	130	4	0	6	620	642	126	4	12	0	288	0	477	92	118	180	154	332	0
ENSMUSG00000013973	0	28	41	0	21	20	10	10	6	0	0	0	0	22	1	2	0	0	0	0	3	0	32	60	0	0	23	7	25	21	0	0	0	0	25	40	35	0	0	0	0	0	17	0	32	0	0	0	0
ENSMUSG00000013997	228	162	0	222	36	197	320	259	347	168	0	2	30	197	370	230	19	2	0	2	186	0	185	288	254	3	0	0	412	227	0	216	0	2	301	474	0	0	0	2	24	191	531	2	0	243	0	1416	0
ENSMUSG00000006412	168	203	32	133	186	369	301	125	243	94	152	4	2	159	110	53	158	0	124	58	156	2	37	179	115	145	40	40	176	201	110	99	0	80	299	52	162	0	164	6	161	11	60	84	71	16	122	112	60
ENSMUSG00000045259	36	129	0	0	0	0	2	0	0	0	0	0	0	0	0	0	0	0	0	0	0	0	0	0	0	0	0	0	0	60	0	0	0	0	128	0	0	0	0	0	0	0	127	0	15	0	0	0	0
ENSMUSG00000006411	0	243	2	0	0	0	0	0	0	0	0	0	0	0	0	0	0	0	0	0	284	0	0	24	0	0	2	0	106	0	0	0	0	0	0	0	0	0	2	0	2	0	0	0	0	0	0	0	0
ENSMUSG00000048865	0	0	0	0	2	36	0	0	0	0	0	4	0	0	0	0	0	0	0	0	0	0	0	0	0	0	0	0	0	0	0	0	0	0	0	0	0	0	0	0	0	0	0	0	0	0	0	0	173
ENSMUSG00000026641	232	446	0	567	364	938	394	344	0	4	592	2	6	340	86	192	0	0	34	2	238	0	0	554	302	302	6	0	368	590	34	4	4	50	444	654	0	2	4	4	570	676	0	0	0	592	0	2	4
ENSMUSG00000103711	0	0	0	21	39	0	0	0	0	0	0	0	0	0	0	0	0	0	0	0	0	0	0	0	0	0	0	0	0	0	0	0	0	0	0	0	0	0	0	0	1	0	0	0	0	0	0	0	0
ENSMUSG00000038235	0	0	0	104	0	1562	52	0	2	0	0	0	0	18	0	0	0	0	0	0	0	0	0	4	0	0	0	0	0	0	0	0	0	0	8	0	0	0	0	0	0	2	0	0	0	0	2	0	0
ENSMUSG00000060244	0	0	0	0	55	12	0	76	0	0	0	0	0	0	0	42	0	0	0	0	6	0	0	62	0	6	0	0	0	110	0	0	0	0	30	0	0	0	0	0	194	0	0	0	0	0	0	0	0
ENSMUSG00000038209	0	0	0	0	0	0	0	0	0	0	0	0	0	0	0	0	0	0	0	0	0	0	0	0	0	0	0	0	0	0	0	0	0	0	0	0	0	0	0	0	0	0	0	0	0	0	0	0	0
ENSMUSG00000004709	0	0	0	0	0	0	0	0	0	0	0	0	0	0	0	0	0	0	0	0	0	0	0	0	0	0	0	0	0	0	0	0	0	0	0	0	0	0	0	0	0	0	0	0	0	0	0	0	0
ENSMUSG00000004707	0	0	0	0	0	0	0	0	0	0	0	0	0	0	0	0	0	0	0	0	0	0	0	0	0	0	0	0	0	0	0	0	0	0	0	0	0	0	0	0	0	0	0	0	0	0	0	0	0
ENSMUSG00000038179	0	0	0	0	0	0	0	0	0	0	0	0	0	0	0	0	0	0	0	0	1	0	0	0	0	0	0	0	0	0	0	0	0	0	0	0	0	0	0	0	0	0	0	0	0	0	0	0	0
ENSMUSG00000015355	0	0	0	0	0	164	0	0	0	0	0	0	0	0	0	2	0	0	0	0	0	0	0	0	0	0	0	0	0	0	0	0	0	0	0	20	0	0	0	2	0	0	0	0	0	0	0	0	0
ENSMUSG00000015316	0	0	0	0	0	0	0	0	0	0	0	0	0	98	0	0	0	0	0	0	0	0	0	0	0	0	0	0	0	22	0	0	0	0	0	0	0	0	0	0	0	0	0	0	0	0	0	0	0
ENSMUSG00000038147	0	0	0	30	0	137	0	0	0	0	0	0	0	0	0	0	0	0	0	0	0	0	0	0	0	0	0	0	0	0	0	0	0	0	0	0	384	0	0	0	0	0	0	0	0	0	0	0	0
ENSMUSG00000073492	0	0	0	0	0	0	1	0	0	0	0	0	0	0	0	0	0	0	0	0	0	0	0	0	0	0	0	0	0	0	0	0	0	0	0	0	0	0	0	0	0	0	0	0	0	0	0	0	0
ENSMUSG00000015314	0	0	0	0	0	0	0	0	0	0	0	0	0	0	0	0	0	0	0	0	0	0	0	0	0	0	0	0	0	0	0	0	0	0	0	0	0	0	0	0	0	0	0	0	0	0	0	0	42
ENSMUSG00000026556	0	0	0	0	0	0	0	0	0	0	16	0	0	0	0	0	0	0	0	0	6	0	0	0	0	0	0	0	0	168	0	0	0	0	2	8	0	742	0	0	2	0	0	0	0	0	0	0	0
ENSMUSG00000051251	0	0	0	0	0	0	0	0	0	0	0	0	0	0	0	0	0	0	0	0	0	0	0	0	0	0	0	0	0	0	0	0	0	0	0	0	0	0	0	0	0	0	0	0	0	0	0	0	0
ENSMUSG00000003458	127	498	464	340	520	1093	885	683	394	334	0	23	26	401	246	2	128	0	0	612	0	2	467	436	422	601	0	1	322	682	0	18	150	14	432	580	587	2	4	2	1018	2	688	2	352	354	0	0	0
ENSMUSG00000026553	983	2	732	1369	402	2276	1258	1110	752	500	1602	12	30	621	102	1114	264	3256	17	6	718	4	1883	485	252	1250	90	150	803	630	436	32	2	0	1667	968	446	2644	314	2	727	730	824	250	843	840	538	288	420
ENSMUSG00000003464	173	924	4	412	356	178	500	508	572	8	482	172	214	432	564	496	236	26	16	4	658	0	1076	530	610	548	4	0	600	114	80	138	0	22	980	412	484	10	358	0	738	12	180	0	468	384	154	838	0
ENSMUSG00000026554	152	307	0	677	303	788	392	230	910	29	4	14	138	282	150	770	88	22	214	44	0	2	442	837	272	94	98	76	323	1246	80	214	0	22	792	622	0	2	4	0	684	234	1400	6	100	46	0	4	360
ENSMUSG00000013698	495	1401	348	909	3580	414	661	862	955	253	2677	25	36	1795	1227	1299	338	554	2	77	3651	0	2729	243	3453	699	180	98	552	2854	289	44	1807	618	870	3669	502	1318	625	2	656	265	394	2	1124	2324	327	4	419
ENSMUSG00000007122	0	0	0	19	0	0	0	0	0	0	0	0	0	0	0	31	0	0	0	0	0	0	0	0	12	0	0	0	0	0	0	0	0	0	0	0	0	0	0	0	0	0	0	0	0	0	0	0	0
ENSMUSG00000007107	0	1	0	0	2	0	0	3	1	0	9	0	0	9	0	0	1	0	0	0	0	0	0	2	0	2	14	0	6	8	5	0	25	0	3	0	0	0	0	0	2	0	0	0	5	4	0	0	0
ENSMUSG00000038034	352	1112	810	456	398	476	314	326	334	204	0	142	330	966	114	412	1202	14	0	0	1724	0	0	424	1154	523	8	920	1137	627	144	466	6	12	786	458	8	2	228	4	487	233	494	2	467	178	2	452	36
ENSMUSG00000007097	398	705	18	36	961	220	560	698	2822	545	1104	802	98	248	334	618	197	2115	488	20	1350	10	310	556	118	783	111	10	1220	1117	2024	66	2324	560	873	12	8	2	310	10	220	712	202	156	933	1270	892	942	146
ENSMUSG00000038026	832	979	162	470	360	850	1123	1549	554	940	0	248	112	528	519	798	614	469	2	432	166	4	766	396	846	66	2	0	170	1362	296	166	2	2	1009	342	300	2	96	2	1644	40	810	4	150	598	564	722	402
ENSMUSG00000044708	76	32	0	4	20	6	274	2	1240	0	546	145	60	10	42	30	22	0	4	50	856	0	68	150	0	270	14	20	176	147	170	4	46	4	452	0	0	0	22	0	0	2	16	0	316	24	20	4	4
ENSMUSG00000050229	0	134	0	34	0	0	24	0	0	72	0	6	34	0	0	0	0	0	0	92	0	0	216	0	0	0	0	0	6	124	24	0	0	0	10	0	0	0	0	0	0	0	0	0	0	0	0	2	0
ENSMUSG00000026548	0	0	0	114	0	0	0	0	0	0	0	0	0	0	0	0	122	0	0	0	0	0	0	0	0	0	0	0	0	0	0	0	0	0	0	0	0	0	0	0	0	0	0	0	0	14	0	0	0
ENSMUSG00000037995	0	11	0	0	0	0	0	0	500	2	0	0	0	0	98	0	207	0	0	8	0	0	0	0	0	0	0	550	2	0	0	0	0	0	0	0	0	0	0	0	0	82	256	0	0	0	0	0	2
ENSMUSG00000026547	0	172	0	0	0	0	0	0	0	0	0	0	0	0	0	0	0	0	0	246	0	0	0	18	0	0	32	48	150	0	0	0	0	0	0	0	0	0	0	0	0	0	0	0	0	0	0	0	0
ENSMUSG00000026546	0	0	0	0	0	51	0	0	322	0	0	0	0	0	0	0	0	0	0	0	0	0	0	0	108	29	0	0	0	0	0	0	0	0	0	36	0	0	0	0	26	0	0	0	0	226	0	0	31
ENSMUSG00000049598	0	0	0	0	0	0	0	0	0	0	0	0	0	0	0	0	0	0	0	0	0	0	0	0	63	0	0	0	0	0	0	0	0	0	0	0	0	0	0	0	0	0	0	0	0	0	0	0	0
ENSMUSG00000053318	0	0	0	0	0	0	0	0	0	0	0	0	0	0	0	0	0	0	0	0	0	0	0	0	0	0	0	0	0	0	0	0	0	0	0	0	0	0	0	0	0	0	0	0	0	0	0	0	0
ENSMUSG00000070504	0	0	0	0	0	0	0	0	0	0	0	0	0	0	0	0	0	0	0	0	0	0	0	0	0	0	0	0	0	0	0	0	0	0	0	0	0	0	0	0	0	0	0	0	0	0	0	0	0
ENSMUSG00000026544	64	0	0	16	0	102	37	0	0	0	0	5	0	2	0	0	0	0	0	0	0	0	0	0	0	0	2	0	24	0	0	0	0	0	0	0	0	0	16	0	0	0	0	0	0	0	0	0	120
ENSMUSG00000037942	0	0	0	0	0	0	0	0	0	0	0	0	0	0	0	0	0	0	0	0	0	0	0	0	0	0	0	0	0	0	0	0	0	0	0	0	0	0	0	0	0	0	0	0	0	0	0	0	0
ENSMUSG00000026542	0	0	0	0	0	0	0	0	0	0	0	0	0	0	0	0	0	0	0	0	0	0	0	0	0	0	0	0	0	0	0	0	0	0	0	0	0	0	0	0	0	0	0	0	0	0	0	0	0
ENSMUSG00000037924	0	0	0	0	0	0	0	0	0	0	0	0	0	0	0	0	0	0	0	0	0	0	0	0	0	0	0	0	0	0	0	0	0	0	0	0	0	0	0	0	0	0	0	0	0	0	0	0	0
ENSMUSG00000062527	0	0	0	0	0	0	0	0	0	0	0	0	0	0	0	0	0	0	0	0	0	0	0	0	0	0	0	0	0	0	0	0	0	0	0	0	0	0	0	0	0	0	0	0	0	0	0	0	0
ENSMUSG00000058981	0	0	0	0	0	0	0	0	0	0	0	0	0	0	0	0	0	0	0	0	0	0	0	0	0	0	0	0	0	0	0	0	0	0	0	0	0	0	0	0	0	0	0	0	0	0	0	0	0
ENSMUSG00000046643	0	0	0	0	0	0	0	0	0	0	0	0	0	0	0	0	0	0	0	0	0	0	0	0	0	0	0	0	0	0	0	0	0	0	0	0	0	0	0	0	0	0	0	0	0	0	0	0	0
ENSMUSG00000049456	0	0	0	0	0	0	0	0	0	0	0	0	0	0	0	0	0	0	0	0	0	0	0	0	0	0	0	0	0	0	0	0	0	0	0	0	0	0	0	0	0	0	0	0	0	0	0	0	0
ENSMUSG00000005339	0	0	0	0	0	0	0	0	0	0	0	0	0	0	0	0	0	0	0	0	0	0	0	0	0	0	0	0	0	0	0	0	0	0	0	0	0	0	0	0	0	0	0	0	0	0	0	0	0
ENSMUSG00000049605	0	0	0	0	0	0	0	0	0	0	0	0	0	0	0	0	0	0	0	0	0	0	0	0	0	0	0	0	0	0	0	0	0	0	0	0	0	0	0	0	0	0	0	0	0	0	0	0	0
ENSMUSG00000079180	0	0	0	0	0	0	0	0	0	0	0	0	0	0	0	0	0	0	0	0	0	0	0	0	0	0	0	0	0	0	0	0	0	0	0	0	0	0	0	0	0	0	0	0	0	0	0	0	0
ENSMUSG00000037872	293	286	1	118	8	36	130	37	28	478	0	8	20	234	49	135	65	0	76	115	242	0	0	169	52	26	0	275	0	301	238	37	0	0	570	579	12	2	103	0	12	182	2	178	105	26	0	343	252
ENSMUSG00000005338	709	676	604	672	473	527	636	886	266	1282	492	172	358	674	694	503	459	42	230	523	404	4	578	304	368	920	6	379	962	794	451	350	400	395	1402	1026	58	0	151	2	931	811	334	68	259	478	6	124	182
ENSMUSG00000037860	0	0	0	0	0	0	0	0	0	0	0	4	0	0	0	25	0	0	0	0	0	0	0	0	0	0	0	0	2	0	0	0	0	0	0	0	0	0	0	0	0	0	0	0	0	5	0	0	0
ENSMUSG00000037849	0	0	0	0	0	0	0	0	0	0	0	0	0	0	0	0	0	0	0	0	0	0	0	0	0	0	0	0	0	0	0	0	0	0	0	0	0	0	0	0	0	0	0	0	0	0	0	0	0
ENSMUSG00000070501	0	0	0	0	0	0	0	0	0	0	0	0	0	0	0	0	0	0	0	0	0	0	0	0	0	0	0	0	0	0	0	0	0	0	0	0	0	0	0	0	0	0	0	0	0	0	0	0	0
ENSMUSG00000073491	0	0	0	0	0	0	0	0	0	0	0	0	0	0	0	0	0	0	0	0	0	0	0	0	0	0	0	1	0	0	0	0	0	0	0	0	0	0	0	0	0	0	0	0	0	0	0	0	0
ENSMUSG00000043263	0	0	0	0	0	0	0	0	0	0	0	0	0	0	0	0	0	0	0	0	0	0	0	0	0	0	0	0	0	0	0	0	0	0	0	0	0	0	0	0	0	0	0	0	0	0	0	0	0
ENSMUSG00000066677	0	0	0	0	0	0	0	0	0	0	0	0	0	0	0	0	0	0	0	0	0	0	0	0	0	0	0	0	0	0	0	0	0	0	0	0	0	0	0	0	0	0	0	0	0	0	0	0	0
ENSMUSG00000073490	0	0	0	0	0	0	0	0	0	0	0	42	0	0	0	0	0	0	0	0	0	0	0	0	0	0	0	0	0	0	0	0	0	0	0	0	0	0	0	0	0	0	0	0	0	0	0	0	0
ENSMUSG00000073489	0	0	0	0	0	0	0	0	0	0	0	0	0	0	0	0	0	0	0	0	0	0	0	0	0	0	0	0	0	0	0	0	0	0	0	0	0	0	0	0	0	0	0	0	0	0	0	0	0
ENSMUSG00000090272	0	0	0	0	0	0	0	0	0	0	0	0	0	0	0	0	0	0	0	0	0	0	0	0	0	0	0	0	0	0	0	0	0	0	0	0	0	0	0	0	0	0	0	0	0	0	0	0	0
ENSMUSG00000026536	0	0	0	0	0	0	0	0	0	0	0	0	0	0	0	0	0	0	0	0	0	0	0	0	0	0	0	0	0	0	0	0	0	0	0	0	0	0	0	0	0	0	0	0	0	0	0	0	0
ENSMUSG00000039997	2	0	0	0	0	0	0	0	0	0	0	0	0	0	0	0	0	0	0	0	0	0	0	0	0	0	0	0	0	0	0	0	0	0	2	0	0	0	0	0	0	0	0	0	0	1	0	0	0
ENSMUSG00000026535	0	0	0	0	0	0	0	0	0	0	0	0	0	0	0	0	0	0	0	0	0	0	0	0	0	0	0	0	0	0	0	0	0	0	0	0	0	0	0	0	0	0	0	0	0	0	0	0	0
ENSMUSG00000054203	0	0	0	0	0	0	0	0	0	0	0	0	0	0	0	0	0	0	0	0	0	0	0	0	0	0	0	0	0	0	0	0	0	0	0	0	0	0	0	0	0	0	0	0	0	0	0	0	0
ENSMUSG00000045381	0	0	0	0	0	0	0	0	0	0	0	0	0	0	0	0	0	0	0	0	0	0	0	0	0	0	0	0	0	0	0	0	0	0	0	0	0	0	0	0	0	0	0	0	0	0	0	0	0
ENSMUSG00000047048	0	0	0	0	0	0	0	0	0	0	0	0	0	0	0	0	0	0	0	0	0	0	0	0	0	0	0	0	0	0	0	0	0	0	0	0	0	0	0	0	0	0	0	0	0	0	0	0	0
ENSMUSG00000050134	0	0	0	0	0	0	0	0	0	0	0	0	0	0	0	0	0	0	0	0	0	0	0	0	0	0	0	0	0	0	0	0	0	0	0	0	0	0	0	0	0	0	0	0	0	0	0	0	0
ENSMUSG00000049528	0	0	0	0	0	0	0	0	0	0	0	0	0	0	0	0	0	0	0	0	0	0	0	0	0	0	0	0	0	0	0	0	0	0	0	0	0	0	0	0	0	0	0	0	0	0	0	0	0
ENSMUSG00000059371	0	0	0	0	0	0	0	0	0	0	0	0	0	0	0	0	0	0	0	0	0	0	0	0	0	0	0	0	0	0	0	0	0	0	0	0	0	0	0	0	0	0	0	0	0	0	0	0	0
ENSMUSG00000046486	0	0	0	0	0	0	0	0	0	0	0	0	0	0	0	0	0	0	0	0	0	0	0	0	0	0	0	0	0	0	0	0	0	0	0	0	0	0	0	0	0	0	0	0	0	0	0	0	0
ENSMUSG00000051528	0	0	0	0	0	0	0	0	0	0	0	0	0	0	0	0	0	0	0	0	0	0	0	0	0	0	0	0	0	0	0	0	0	0	0	0	0	0	0	0	0	0	0	0	0	0	0	0	0
ENSMUSG00000055033	0	0	0	0	0	0	0	0	0	0	0	0	0	0	0	0	0	0	0	0	0	0	0	0	0	0	0	0	0	0	0	0	0	0	0	0	0	0	0	0	0	0	0	0	0	0	0	0	0
ENSMUSG00000026532	0	0	0	0	0	0	0	0	0	0	0	0	0	0	0	0	0	0	0	0	0	0	0	0	0	0	0	0	0	0	0	0	0	0	0	0	2	0	0	0	0	0	0	0	0	0	0	0	0
ENSMUSG00000050788	0	0	0	0	0	0	0	0	0	0	0	0	0	0	0	0	0	0	0	0	0	0	0	0	0	0	0	0	0	0	0	0	0	0	0	0	0	0	0	0	0	0	0	0	0	0	0	0	0
ENSMUSG00000026531	0	0	0	0	0	0	0	0	0	0	0	0	0	0	0	0	0	0	0	0	0	0	0	0	0	0	0	0	0	0	0	0	0	0	0	0	0	0	0	0	0	0	0	0	0	0	0	0	0
ENSMUSG00000066672	0	0	0	0	0	0	0	0	0	0	0	0	0	0	0	0	0	0	0	0	0	0	0	0	0	0	0	0	0	0	0	0	0	0	0	0	0	0	0	0	0	0	0	0	0	0	0	0	0
ENSMUSG00000059503	0	0	0	0	0	0	0	0	0	0	0	0	0	0	0	0	0	0	0	0	0	0	0	0	0	0	0	0	0	0	0	0	0	0	0	0	0	0	0	0	0	0	0	0	0	0	0	0	0
ENSMUSG00000051509	0	0	0	0	0	0	0	0	0	0	0	0	0	0	0	0	0	0	0	0	0	0	0	0	0	0	0	0	0	0	0	0	0	0	0	0	0	0	0	0	0	0	0	0	0	0	0	0	0
ENSMUSG00000066671	0	0	0	0	0	0	0	0	0	0	0	0	0	0	0	0	0	0	0	0	0	0	0	0	0	0	0	0	0	0	0	0	0	0	0	0	0	0	0	0	0	0	0	0	0	0	0	0	0
ENSMUSG00000028354	172	111	120	84	110	18	214	248	0	63	0	90	42	242	32	41	369	0	4	239	68	0	14	158	0	126	5	200	70	28	174	22	0	57	344	90	0	328	1562	0	4	18	0	0	142	6	366	0	0
ENSMUSG00000050069	0	0	0	10	0	0	0	26	0	0	106	0	82	63	0	22	0	0	6	0	0	0	24	0	26	0	0	0	2	0	0	16	0	0	4	198	0	0	0	0	8	2	0	0	0	0	0	0	0
ENSMUSG00000026527	42	405	442	228	386	242	443	626	481	233	660	27	168	831	204	355	468	2	0	164	597	2	262	792	476	271	18	330	380	548	278	149	998	2	1002	240	392	2726	50	4	536	245	399	76	317	948	454	4	389
ENSMUSG00000026526	182	1147	14	578	394	160	714	910	2	548	0	16	246	369	292	216	319	0	4	160	862	0	666	306	212	369	14	628	175	152	158	84	2	2	598	352	730	2	28	2	0	2	610	128	98	4	518	38	0
ENSMUSG00000039783	0	0	0	0	0	0	0	0	0	2	0	0	0	0	0	0	0	0	0	0	0	0	0	0	0	0	0	0	0	0	0	0	0	0	0	0	0	0	0	0	0	0	0	0	0	0	0	0	0
ENSMUSG00000026525	0	0	0	0	0	0	0	0	0	0	457	2	0	0	0	0	0	0	0	0	0	0	0	0	0	0	0	0	0	0	0	4	0	0	0	0	0	0	0	0	0	2	2	0	0	224	0	0	0
ENSMUSG00000078185	0	0	0	16	0	0	0	6	0	0	0	4	0	0	0	0	20	28	0	0	40	0	0	0	0	0	2	0	0	0	0	2	0	0	0	68	0	0	0	0	0	0	0	0	105	0	66	52	155
ENSMUSG00000026523	0	0	0	0	0	0	0	0	0	0	0	0	0	0	0	0	0	0	0	0	0	0	0	0	0	0	0	0	0	0	0	0	0	0	0	0	0	0	0	0	0	0	0	0	0	0	0	0	0
ENSMUSG00000039748	0	0	0	0	0	0	0	0	0	0	0	0	0	0	0	0	0	0	0	0	0	0	0	0	0	0	0	0	0	0	0	0	0	0	0	0	0	0	0	0	0	0	0	0	0	0	0	0	0
ENSMUSG00000104158	0	0	0	0	0	0	0	0	0	0	0	0	0	0	0	0	0	0	0	0	0	0	0	0	0	0	0	0	0	0	0	0	0	0	0	0	0	0	0	0	0	0	0	0	0	0	0	0	0
ENSMUSG00000055214	236	378	0	171	0	2	108	68	12	352	0	0	2	4	160	2	2	0	0	123	2	0	0	100	0	52	0	382	2	0	236	102	0	0	13	2	0	0	50	2	728	12	0	2	8	2	0	0	0
ENSMUSG00000078184	4	2	0	0	2	2	2	40	0	32	0	0	0	0	0	0	0	0	0	0	2	0	4	2	0	4	0	4	2	2	8	0	2	0	2	0	6	0	0	0	4	0	0	0	0	4	0	6	0
ENSMUSG00000057335	0	271	14	160	22	46	380	546	2	156	0	50	40	21	0	14	24	2	10	329	112	0	111	338	215	284	26	96	356	104	2	295	0	132	350	98	0	0	12	0	150	121	0	2	15	250	274	0	2
ENSMUSG00000026504	21	40	18	27	39	190	27	34	0	49	0	0	0	33	67	44	53	2	14	1	86	0	4	218	91	424	1	73	88	87	8	53	0	75	34	34	0	0	2	0	276	51	537	6	50	90	41	3	58
ENSMUSG00000019699	110	299	0	214	2	238	168	287	0	540	2	150	18	347	170	624	64	0	2	412	204	2	211	409	316	98	2	62	15	163	50	174	0	744	373	116	303	6	562	4	10	843	915	300	176	288	128	8	272
ENSMUSG00000063659	30	184	220	126	148	54	70	190	302	286	162	114	56	264	166	284	128	8	76	36	77	0	243	330	154	326	54	180	129	66	664	80	16	76	275	162	26	4	238	4	78	12	62	114	330	124	170	84	26
ENSMUSG00000015962	0	0	0	0	0	0	0	0	0	0	0	16	0	0	0	0	0	0	0	0	0	0	0	0	0	0	0	0	0	0	0	0	0	0	0	0	0	0	0	0	0	0	0	0	0	0	0	0	0
ENSMUSG00000015961	162	706	8	240	147	198	256	211	272	146	0	6	188	397	524	10	116	2	10	6	246	0	400	349	6	992	0	146	168	282	4	28	2	2	164	230	2	0	2	2	129	17	64	2	50	295	236	2	42
ENSMUSG00000091476	0	39	0	1	0	5	0	9	0	0	0	0	18	124	0	0	0	0	4	4	0	0	2	2	1	0	0	0	0	7	3	0	0	0	22	0	0	0	0	0	78	96	0	6	0	2	144	0	0
ENSMUSG00000026502	30	115	74	91	0	89	112	93	2	8	0	12	0	38	0	2	0	0	14	268	134	0	132	254	0	0	2	399	0	95	147	2	0	0	3	2	0	0	12	4	2	38	0	0	0	2	2	2	22
ENSMUSG00000026500	0	0	0	1	0	3	12	0	2	0	0	0	0	0	0	0	3	0	0	0	1	0	0	0	6	10	0	0	5	3	1	0	0	3	3	1	0	5	0	0	0	0	0	0	0	0	0	0	0
ENSMUSG00000039630	280	976	48	305	558	412	63	402	797	354	302	130	174	561	629	252	169	42	68	523	438	0	698	519	378	695	34	453	526	579	1127	87	4	6	564	1260	208	1190	40	4	336	804	796	38	488	930	233	637	123
ENSMUSG00000026495	0	0	0	0	24	0	116	0	0	2	0	0	0	2	0	54	0	0	0	0	0	0	0	112	36	0	0	0	0	100	79	0	0	180	94	30	0	0	0	0	0	0	0	0	4	6	0	0	0
ENSMUSG00000026494	0	0	0	0	12	0	0	0	2	0	0	0	0	0	0	0	0	0	0	0	0	0	0	0	0	0	0	0	0	0	0	0	0	0	0	0	0	0	0	0	0	0	0	0	0	0	0	0	0
ENSMUSG00000055067	40	0	0	106	0	0	0	0	24	22	0	0	0	2	134	30	0	0	0	0	740	0	0	166	0	222	0	0	26	135	0	0	0	5	0	94	105	854	0	2	302	0	125	0	19	0	2	186	210
ENSMUSG00000026492	20	214	0	112	92	2	36	66	2	20	0	2	0	0	192	208	0	0	14	0	46	0	103	246	0	2	0	0	98	60	4	8	0	50	212	488	2	0	2	0	2	20	0	0	110	42	0	0	0
ENSMUSG00000038949	50	0	0	206	0	322	91	236	152	182	15	178	0	352	26	0	0	0	0	6	0	2	82	4	0	102	0	0	48	20	30	0	0	0	2	0	0	0	0	0	232	10	0	0	2	342	0	0	0
ENSMUSG00000038936	351	20	0	186	98	212	220	326	0	0	2	114	0	6	0	144	2	0	0	0	0	0	0	100	94	32	8	2	0	64	26	0	0	0	152	2	0	0	2	0	0	2	0	2	241	36	0	0	0
ENSMUSG00000087236	0	0	0	0	0	0	0	0	0	0	0	0	0	0	0	0	0	0	0	0	0	0	0	0	0	0	0	0	0	0	0	0	0	0	0	0	0	0	0	0	0	0	0	0	0	0	0	0	0
ENSMUSG00000026491	131	194	197	165	45	204	4	223	0	181	0	32	8	347	92	253	108	2	0	2	0	0	660	174	188	3	0	0	100	146	630	54	0	0	249	0	2	2	0	0	126	99	284	2	17	470	136	0	70
ENSMUSG00000073486	0	0	0	0	0	0	0	0	0	0	0	0	0	0	0	0	0	0	0	0	0	0	0	0	0	0	0	0	0	0	0	0	0	0	0	0	0	0	0	0	0	0	0	0	0	0	0	0	0
ENSMUSG00000026490	417	318	407	548	267	590	495	802	248	435	4	595	275	569	591	647	62	10	36	239	376	0	385	726	109	699	4	164	865	537	250	105	1142	65	942	1120	396	56	34	4	1317	539	233	80	305	547	6	1174	305
ENSMUSG00000026489	0	68	0	486	90	256	86	0	12	96	0	0	0	212	492	76	0	0	0	140	0	0	538	156	246	0	0	2	0	128	2	2	0	0	206	6	0	2	2	2	0	0	310	0	0	8	0	928	0
ENSMUSG00000010609	0	0	0	100	6	0	400	164	0	10	0	86	0	178	0	188	0	0	0	0	0	0	202	0	0	0	20	0	6	14	0	4	0	0	290	0	0	0	0	0	0	0	4	0	2	0	0	0	0
ENSMUSG00000038855	0	0	0	24	0	0	28	0	0	0	0	132	0	0	0	18	0	0	0	0	0	0	42	14	12	0	0	114	0	10	4	0	0	0	44	28	0	0	0	0	0	0	0	2	0	0	166	0	0
ENSMUSG00000053963	0	10	8	144	214	0	22	82	0	10	2	0	6	260	98	38	0	2	108	2	240	0	272	152	216	22	0	0	140	688	6	0	945	2	110	219	2	2	0	2	12	0	2	16	4	400	18	4	6
ENSMUSG00000026496	370	0	304	199	116	0	270	416	12	226	0	11	12	65	278	341	60	0	4	0	116	0	1061	536	300	124	32	2	572	267	24	2	0	4	648	396	879	0	184	0	0	401	80	26	70	370	0	696	10
ENSMUSG00000058729	0	0	0	4	18	34	0	0	0	0	0	0	0	0	0	95	0	0	0	0	0	0	0	2	0	0	0	0	0	0	0	0	0	0	72	39	0	31	0	0	0	8	0	0	0	12	226	0	0
ENSMUSG00000026497	0	0	0	0	0	0	0	0	0	0	0	0	0	0	0	0	0	0	0	0	0	0	0	0	0	0	0	0	0	0	0	0	0	0	0	0	0	0	0	0	0	0	0	0	0	0	0	0	0
ENSMUSG00000026499	0	44	0	8	50	4	109	98	0	68	24	0	6	0	4	2	4	12	2	134	52	0	266	68	0	424	4	0	0	146	12	0	0	0	150	0	0	2	12	0	0	183	328	0	92	10	12	0	14
ENSMUSG00000060743	188	222	172	494	892	1119	610	478	734	429	310	60	114	579	856	576	416	2	40	566	654	4	1074	638	552	444	196	312	916	860	316	4	4	58	964	1162	114	622	458	0	506	222	420	4	346	382	462	304	159
ENSMUSG00000038806	46	240	182	42	34	308	2	154	2	136	0	0	52	156	4	0	2	2	0	0	142	0	323	124	0	0	0	0	261	106	102	0	1452	0	240	582	94	2	556	0	2	122	342	0	30	58	0	50	140
ENSMUSG00000066652	0	0	0	0	0	0	0	0	0	0	0	0	0	0	0	0	0	0	0	0	0	0	0	0	0	0	0	0	0	0	0	0	0	0	0	0	0	0	0	0	0	0	0	0	0	0	0	0	0
ENSMUSG00000026520	0	82	542	150	100	256	122	20	0	2	2	2	0	144	2	2	0	0	0	0	126	2	418	190	517	314	0	0	8	340	388	0	2	10	460	336	58	0	0	0	266	74	0	0	152	318	380	0	0
ENSMUSG00000038793	0	0	0	0	0	0	0	0	0	0	0	0	0	0	0	0	0	0	0	0	0	0	0	0	0	0	0	0	0	0	0	0	0	0	0	0	0	0	0	0	0	0	0	0	0	0	0	0	0
ENSMUSG00000026519	36	0	0	138	34	294	0	0	0	0	0	0	0	24	0	0	0	0	0	0	0	0	0	92	0	0	4	0	0	0	0	0	0	78	0	0	0	0	0	0	0	0	0	0	20	0	0	14	0
ENSMUSG00000038776	0	0	0	0	76	2	0	0	0	0	0	0	0	0	174	0	0	0	0	0	0	0	2	126	116	0	2	0	306	328	0	0	0	8	42	272	0	0	0	0	160	0	296	0	0	0	0	0	0
ENSMUSG00000038768	0	0	0	0	0	0	0	0	0	0	0	0	0	0	0	0	0	0	0	0	0	0	0	0	0	0	0	0	0	0	0	0	0	0	0	0	0	0	0	0	0	0	0	0	2	0	0	0	0
ENSMUSG00000026516	80	534	12	50	12	94	189	27	674	421	0	184	48	169	171	599	58	0	2	414	18	0	140	214	203	324	0	428	174	313	116	144	2	122	307	128	0	0	0	2	231	502	369	0	117	678	118	602	2
ENSMUSG00000062169	30	144	0	116	114	110	110	4	0	116	0	0	2	90	136	26	86	0	0	2	122	0	324	22	30	8	0	0	198	70	0	0	8	0	2	152	0	0	4	0	0	0	0	2	196	190	0	0	0
ENSMUSG00000038733	46	38	0	171	194	0	374	343	26	116	671	106	210	240	425	0	0	0	2	126	284	0	60	246	240	360	36	2	316	108	260	26	0	24	302	307	0	24	74	0	230	90	200	0	106	218	242	0	72
ENSMUSG00000026514	702	2356	1302	694	606	2392	77	218	1722	1130	550	10	68	214	285	6	1807	521	8	776	4	0	375	202	464	1448	4	1954	4	112	422	725	2	120	2	18	2	1358	776	4	1976	106	188	2	644	0	494	44	1838
ENSMUSG00000050625	0	0	0	0	0	0	0	0	0	0	0	0	0	0	0	0	0	0	0	0	0	0	0	0	0	0	0	0	0	0	0	0	0	0	0	2	0	0	0	0	0	0	0	0	0	0	0	0	0
ENSMUSG00000047369	4	0	0	36	0	0	0	0	0	0	599	0	0	63	41	37	0	0	0	0	0	0	137	0	0	0	0	0	0	0	0	0	0	2	0	0	0	0	0	0	51	0	0	0	0	0	0	0	0
ENSMUSG00000004880	2	0	353	0	90	0	0	0	0	17	0	0	0	0	0	0	0	0	0	0	0	0	0	69	4	0	0	0	0	0	0	0	0	0	0	0	0	0	2	0	0	0	0	0	0	4	0	0	0
ENSMUSG00000022995	42	2	3	4	11	370	524	68	404	298	196	104	124	335	512	317	0	4	14	6	692	4	58	287	112	88	4	114	94	71	340	55	2	183	290	81	0	1002	0	2	57	166	134	2	0	374	748	2	3
ENSMUSG00000026511	238	466	2	228	200	132	546	238	248	110	0	4	174	252	180	478	278	6	4	74	216	2	868	344	404	184	4	206	136	374	406	0	402	358	430	308	274	8	2	2	180	30	0	4	344	79	166	560	356
ENSMUSG00000091013	0	0	0	0	0	0	0	0	0	0	0	0	0	0	0	0	0	0	0	0	0	0	0	0	0	0	0	0	0	0	0	0	0	0	0	0	0	0	0	0	0	0	0	0	0	0	0	0	0
ENSMUSG00000038633	94	440	0	224	381	670	404	550	2	54	0	64	90	300	304	286	60	2	2	2	152	2	700	373	310	192	0	0	670	382	280	3	0	2	249	714	2	0	4	0	60	188	506	0	328	528	0	0	352
ENSMUSG00000047539	67	0	155	52	214	158	62	324	22	18	0	0	0	237	0	624	2	0	0	20	0	0	334	434	110	50	2	0	240	68	0	2	334	86	310	410	0	1052	136	0	2	2	842	0	128	0	0	4	4
ENSMUSG00000026510	0	0	0	0	16	0	0	12	10	26	564	66	0	52	18	190	208	0	8	0	0	0	0	32	0	4	0	0	0	0	182	0	0	116	4	378	0	0	0	0	0	0	0	0	6	0	0	0	0
ENSMUSG00000026509	12	188	0	152	0	20	24	0	518	0	0	11	268	0	0	152	20	8	0	0	0	0	292	62	0	88	6	0	250	85	16	0	0	0	309	260	0	0	0	2	0	36	211	191	2	0	0	0	650
ENSMUSG00000038599	0	0	0	0	0	0	0	0	0	0	0	0	0	0	0	0	0	0	0	0	0	0	0	0	0	0	0	0	0	0	0	0	0	0	0	0	0	0	0	0	0	0	0	0	0	0	0	0	0
ENSMUSG00000043429	0	0	0	0	0	0	0	0	0	0	0	0	0	0	0	0	0	0	0	0	0	0	0	18	0	0	0	0	0	0	0	0	0	0	0	0	0	0	0	0	0	0	0	0	0	0	0	0	0
ENSMUSG00000038576	653	232	418	575	52	382	308	918	272	612	792	40	74	341	158	514	168	0	12	446	1016	0	788	602	568	673	0	572	732	800	702	68	0	72	848	542	470	490	102	0	1246	4	586	16	150	378	208	18	214
ENSMUSG00000079164	0	0	0	0	0	0	2	0	0	0	0	0	0	0	0	0	0	0	0	0	0	0	0	0	0	0	0	0	0	0	0	0	0	0	0	0	0	0	0	0	0	0	0	0	0	0	0	0	0
ENSMUSG00000030768	166	0	0	2	0	99	0	0	2	0	0	4	0	0	0	0	0	2	0	0	0	0	0	144	210	0	0	0	122	148	0	0	0	0	0	0	0	0	0	0	0	42	0	0	9	0	0	0	0
ENSMUSG00000046836	84	2	12	99	296	291	236	153	2	0	400	0	2	301	2	463	66	2	0	0	361	2	489	0	305	36	0	0	369	222	2	0	0	176	410	300	0	0	0	0	0	96	229	0	256	252	0	0	560
ENSMUSG00000042901	34	2	0	14	26	32	98	50	0	0	0	0	0	29	0	10	102	22	0	0	0	0	56	28	75	124	0	147	0	66	26	0	0	0	86	78	130	0	0	2	78	2	0	0	1	0	2	0	0
ENSMUSG00000056050	4	157	0	158	170	348	10	361	40	244	2	38	55	229	230	17	41	14	4	250	560	0	406	24	181	30	8	42	36	406	138	440	0	6	184	452	0	448	68	0	355	12	184	0	158	60	2	0	0
ENSMUSG00000072258	0	379	0	26	0	204	0	0	0	0	0	63	0	0	0	0	0	0	0	0	0	0	0	0	2	0	0	0	0	0	128	0	0	0	28	26	0	0	0	0	0	0	0	0	0	74	0	0	0
ENSMUSG00000053461	0	0	0	0	0	0	0	0	0	0	0	0	0	0	0	0	0	0	0	0	0	0	0	0	0	0	0	0	0	0	0	0	0	0	0	0	0	0	0	0	0	0	0	0	0	0	0	0	0
ENSMUSG00000039384	0	0	0	0	0	0	111	0	0	0	0	30	0	0	2	0	0	0	0	0	0	0	0	0	0	0	0	0	0	94	0	0	0	0	0	0	0	0	0	0	0	0	0	0	0	0	0	0	0
ENSMUSG00000044854	0	0	0	0	0	0	0	0	0	0	0	0	0	0	0	0	0	0	0	0	30	0	0	0	0	0	0	0	0	0	0	0	0	0	0	0	0	0	0	0	0	0	0	0	0	0	0	0	0
ENSMUSG00000039377	0	0	0	0	0	0	0	0	0	0	0	0	0	0	0	0	0	0	0	0	0	0	0	0	0	0	0	0	0	0	0	0	0	0	0	0	0	0	0	0	0	0	0	0	0	0	0	0	0
ENSMUSG00000026621	0	0	0	0	0	0	0	0	0	0	0	0	0	0	0	0	0	0	0	0	0	0	0	0	0	0	0	0	0	0	0	0	0	0	0	0	0	0	0	0	0	0	0	0	0	0	0	0	0
ENSMUSG00000073481	460	428	342	470	238	388	222	337	134	0	0	174	0	714	74	124	362	0	38	338	70	0	1261	118	854	200	0	98	377	638	427	6	118	24	433	628	354	0	436	0	1264	30	958	4	278	26	192	0	328
ENSMUSG00000039349	0	242	0	0	0	144	28	454	38	0	0	36	0	0	0	0	60	0	0	0	0	0	32	120	0	36	2	237	88	226	70	0	0	144	76	0	84	0	0	0	40	2	0	0	64	0	0	2	0
ENSMUSG00000026620	206	267	2	193	52	682	300	474	8	485	0	324	142	273	194	219	12	2	40	162	0	0	209	184	75	306	2	104	210	144	194	166	0	0	162	116	0	2	1144	2	76	129	100	2	72	150	154	6	256
ENSMUSG00000039318	24	0	98	332	92	0	344	304	48	98	1057	170	323	142	121	10	20	0	0	18	371	0	445	126	80	225	2	6	154	137	405	4	0	46	802	0	0	0	2	0	0	124	8	100	52	4	533	18	4
ENSMUSG00000026618	32	0	0	82	171	60	38	54	610	0	0	0	18	302	22	0	0	0	0	110	2	2	535	146	338	14	0	0	46	146	0	0	0	0	42	452	7	0	0	4	0	0	4	0	108	16	0	2	0
ENSMUSG00000026617	238	278	0	305	128	492	210	674	32	0	536	202	12	408	10	111	192	0	0	0	550	0	148	406	198	1030	2	226	150	448	426	60	128	22	656	451	638	0	8	2	240	2	2	0	8	420	34	0	0
ENSMUSG00000026615	34	72	170	283	952	150	341	130	548	138	4	76	15	246	18	4	134	34	58	100	398	2	292	480	112	362	4	2	254	788	0	28	2	44	748	356	144	0	98	2	916	457	404	4	522	112	216	0	266
ENSMUSG00000026614	0	0	0	129	0	0	0	0	2	0	0	25	0	133	0	0	0	0	2	0	0	6	194	0	0	0	0	0	6	156	306	0	0	0	38	0	0	0	0	0	0	0	0	2	0	130	0	0	0
ENSMUSG00000039246	0	14	0	34	130	316	0	0	0	0	0	0	0	0	0	0	0	0	0	0	0	0	0	58	0	6	0	0	0	69	0	0	0	0	6	0	0	0	0	0	0	0	0	0	0	244	0	0	0
ENSMUSG00000039239	122	0	0	0	126	0	0	0	0	0	0	0	0	0	0	0	0	0	0	0	0	74	0	0	0	0	0	0	0	0	0	0	0	0	114	0	0	0	0	0	8	0	0	0	0	30	0	0	0
ENSMUSG00000001305	0	6	0	57	0	0	0	0	0	36	0	2	0	50	0	4	0	0	0	0	0	0	0	0	0	2	2	0	133	0	64	0	0	0	78	0	0	0	0	0	0	4	0	0	0	0	34	0	0
ENSMUSG00000039224	0	0	0	0	0	0	0	0	0	0	0	0	0	0	0	0	0	0	0	0	0	0	0	0	0	0	0	0	0	0	0	0	0	0	0	0	0	0	0	0	0	0	0	0	0	0	0	0	0
ENSMUSG00000026611	0	0	0	0	0	0	0	56	0	0	0	0	0	0	0	0	0	0	0	0	0	0	0	0	0	0	0	0	0	0	0	0	0	0	0	0	0	0	0	0	0	0	0	0	0	0	0	0	0
ENSMUSG00000039210	0	0	0	58	90	158	161	46	2	20	0	6	0	5	0	118	0	0	0	0	0	0	0	16	2	0	2	0	68	165	0	0	0	0	20	567	0	0	0	0	240	0	60	2	0	0	0	0	2
ENSMUSG00000026610	0	104	0	0	0	0	193	0	0	0	0	0	189	0	0	138	0	0	0	0	6	0	0	0	0	0	0	0	0	27	0	2	0	0	162	0	0	2	0	0	0	0	0	0	0	0	0	0	0
ENSMUSG00000026609	0	0	4	0	0	0	0	0	0	0	0	8	0	0	0	0	0	0	0	0	0	0	0	0	0	0	0	0	0	0	0	0	0	0	0	0	0	0	0	0	0	19	0	0	0	0	0	0	0
ENSMUSG00000026608	0	6	4	235	398	136	374	154	431	190	0	234	0	259	29	56	0	0	0	696	292	2	474	363	301	746	0	402	340	195	502	6	116	88	586	410	2	0	0	0	810	36	76	0	278	754	0	0	8
ENSMUSG00000037624	123	636	2	10	17	237	0	38	116	546	40	2	6	0	0	4	302	506	0	30	0	0	0	126	0	232	0	140	0	0	10	64	0	0	0	0	0	0	132	2	197	0	0	0	432	0	2	54	0
ENSMUSG00000026605	2	0	0	4	0	0	0	0	0	0	12	0	0	0	0	0	0	0	0	0	0	0	0	0	0	15	0	0	0	4	0	0	0	0	56	2	0	0	0	0	0	0	0	0	0	1	0	0	0
ENSMUSG00000026604	0	0	0	0	168	0	0	0	0	0	2	0	0	90	0	0	2	0	0	0	0	0	0	0	290	0	0	0	2	0	0	0	0	0	0	0	0	0	0	0	2	0	0	0	0	0	0	0	0
ENSMUSG00000026603	827	1058	0	576	452	170	620	606	2	190	568	2	250	320	140	320	2	0	6	428	207	0	86	734	515	172	0	390	434	130	438	12	2	2	444	624	2	0	0	2	804	0	228	6	6	540	437	2	326
ENSMUSG00000010175	0	0	0	0	2	0	0	0	0	0	0	0	0	84	42	50	0	0	0	0	257	0	0	0	0	0	12	0	0	14	171	0	0	0	0	0	0	0	0	0	0	4	0	0	0	0	0	68	0
ENSMUSG00000089872	0	339	248	242	0	2	219	192	2	56	0	0	0	0	574	230	0	14	2	0	0	0	302	2	214	128	0	254	560	284	56	44	0	2	8	976	0	2	0	2	0	0	52	2	28	82	0	2	0
ENSMUSG00000026634	240	12	787	291	123	574	98	146	0	81	0	12	2	156	66	4	68	2	0	218	346	0	421	170	180	932	0	2	642	209	82	0	2	32	314	0	114	0	2	0	343	91	128	0	0	101	82	4	2
ENSMUSG00000037568	0	0	0	0	10	0	0	0	0	0	0	0	2	0	0	0	0	0	0	0	84	0	0	0	2	0	0	0	0	0	0	0	0	0	0	0	0	0	0	0	0	0	0	0	0	0	0	0	0
ENSMUSG00000066595	2	0	0	76	0	0	8	0	38	0	0	0	0	0	0	0	0	0	0	0	2	2	0	8	0	0	0	0	0	0	0	0	0	0	3	0	0	0	0	6	0	0	0	0	22	0	0	0	0
ENSMUSG00000057072	0	0	0	0	0	0	0	0	0	0	0	0	0	0	0	0	0	0	0	0	0	0	0	0	0	0	0	0	0	0	0	0	0	0	0	0	0	0	0	0	0	0	0	0	0	0	0	0	0
ENSMUSG00000026632	0	0	22	20	114	116	0	0	0	0	1	1	0	148	0	0	2	0	14	0	162	0	0	45	0	0	0	0	72	0	0	0	0	0	0	0	0	0	0	0	102	76	163	0	0	89	2	0	0
ENSMUSG00000062510	0	0	0	0	0	0	0	0	0	0	0	2	0	0	0	0	0	0	0	0	0	10	0	0	0	0	0	0	0	0	0	0	0	0	0	0	0	0	0	0	0	0	0	0	0	0	0	0	0
ENSMUSG00000026630	0	0	0	0	0	0	0	0	0	0	0	0	0	0	0	0	0	0	0	0	0	0	0	0	0	0	0	0	0	0	0	0	0	0	0	0	0	0	0	0	2	0	0	0	0	0	0	0	122
ENSMUSG00000091017	0	0	0	0	0	0	0	0	0	0	0	0	0	0	0	0	0	0	0	0	0	0	0	0	0	0	0	0	0	0	0	0	0	0	0	0	0	0	0	0	0	0	0	0	0	0	0	0	0
ENSMUSG00000026628	0	0	0	0	0	0	0	0	0	0	0	0	0	0	0	0	0	2	0	0	0	0	0	0	0	0	0	0	0	2	0	0	0	0	0	0	0	0	0	0	0	442	0	0	0	0	0	0	48
ENSMUSG00000037499	190	389	58	132	176	424	420	409	171	327	294	96	50	300	190	497	214	28	286	2	654	2	370	196	374	291	20	0	366	420	202	36	0	8	570	250	21	706	2	0	132	48	167	332	202	28	0	6	203
ENSMUSG00000026627	76	0	0	16	0	0	76	0	0	92	0	2	0	0	0	2	136	0	0	0	262	0	48	2	0	0	2	2	0	54	0	0	0	0	52	0	563	0	2	2	0	0	220	0	0	0	0	0	0
ENSMUSG00000026626	94	248	26	34	312	2	22	0	413	244	52	7	2	133	167	13	4	67	4	358	18	0	283	0	2	2	0	6	425	342	440	26	0	44	358	162	2	0	534	2	541	233	170	19	266	276	242	34	150
ENSMUSG00000037474	126	480	60	88	0	0	82	40	0	94	0	0	2	0	94	100	8	0	0	0	0	0	0	0	0	2	0	0	232	38	0	2	0	0	272	0	0	2	22	0	132	0	356	0	0	0	0	0	2
ENSMUSG00000037461	186	154	2	191	60	735	246	424	0	174	0	8	2	477	2	40	124	2	40	216	52	0	470	556	338	780	0	148	573	529	172	48	0	104	115	134	126	2	0	0	166	62	160	0	34	258	0	0	0
ENSMUSG00000026623	680	612	227	208	113	535	1152	666	559	569	2	196	114	401	758	557	182	0	30	437	158	0	620	354	34	618	2	624	748	396	782	184	26	358	1089	58	56	6	106	2	124	173	1118	12	50	494	2	82	118
ENSMUSG00000026622	0	0	0	0	0	0	0	0	0	0	0	0	0	0	0	0	0	0	0	13	0	0	0	0	0	0	0	0	0	0	0	0	0	0	0	0	0	0	0	0	0	0	0	0	0	0	0	0	0
ENSMUSG00000037434	44	0	0	12	8	0	6	16	0	40	0	0	0	60	0	70	12	0	0	0	74	0	2	0	54	0	0	0	4	0	0	0	0	0	0	8	0	0	0	0	0	60	0	0	0	14	0	0	0
ENSMUSG00000049353	0	0	0	0	0	0	0	0	0	0	0	8	0	0	0	0	0	0	0	0	0	0	0	0	0	0	0	0	0	9	0	0	0	0	0	0	0	0	0	0	0	0	0	0	0	0	0	0	0
ENSMUSG00000026637	0	0	0	42	0	270	0	0	0	0	0	0	0	0	0	0	0	0	0	0	0	0	0	0	0	0	0	0	0	0	0	0	0	0	0	0	0	0	0	0	0	0	0	0	0	0	0	0	0
ENSMUSG00000037395	84	0	0	6	100	194	122	0	2	20	0	25	2	50	0	142	0	0	0	0	30	0	168	12	128	88	0	0	2	98	0	4	22	0	135	0	0	0	0	0	0	24	0	0	38	40	0	0	0
ENSMUSG00000058248	619	381	52	574	550	848	798	952	10	374	599	451	98	342	336	196	318	46	26	216	238	0	217	392	198	616	20	684	382	606	470	611	0	2	359	432	2	4	272	0	581	188	927	8	267	94	0	458	236
ENSMUSG00000037375	0	0	2	9	0	0	0	15	0	0	0	0	180	0	0	0	0	0	0	0	0	0	0	0	0	0	0	0	0	0	0	0	0	0	3	0	0	0	0	4	0	0	0	0	0	0	0	2	0
ENSMUSG00000016262	6	4	24	30	80	62	1	11	344	0	0	27	0	0	0	0	84	0	0	0	38	0	0	14	0	0	0	0	0	4	36	12	0	0	4	0	0	0	0	0	0	24	2	0	0	0	0	0	0
ENSMUSG00000016200	196	0	2	96	0	0	0	78	0	28	0	78	16	54	0	181	0	522	2	50	80	0	188	0	56	326	0	0	52	102	0	287	0	6	50	22	0	0	208	6	4	273	130	0	14	38	52	0	0
ENSMUSG00000016181	0	36	0	8	4	292	158	103	4	36	0	6	114	4	0	0	120	568	2	130	14	0	266	128	102	0	0	0	16	0	326	16	0	10	204	0	0	0	0	0	0	0	84	8	204	2	0	0	2
ENSMUSG00000026638	0	0	0	0	0	0	0	0	0	0	0	94	0	0	0	0	0	0	0	0	0	0	0	0	0	0	0	0	0	0	0	0	0	0	0	0	0	0	0	0	0	0	0	0	0	0	0	0	0
ENSMUSG00000079144	18	159	0	0	0	0	0	0	14	50	0	0	0	0	0	0	0	0	0	0	0	0	0	0	0	2	0	0	0	111	106	0	0	0	0	6	0	2	0	0	0	0	0	0	0	0	150	0	0
ENSMUSG00000037318	0	0	0	58	0	186	0	0	0	0	0	8	0	0	0	0	0	0	0	0	0	0	0	0	0	0	0	0	0	0	0	0	0	0	0	0	0	0	0	0	0	0	0	0	0	0	0	0	0
ENSMUSG00000026639	0	0	0	0	0	0	0	0	0	0	0	0	0	0	0	0	0	0	0	0	0	0	0	0	0	0	0	0	0	0	0	0	0	0	0	0	0	0	0	0	0	0	0	0	0	0	0	0	0
ENSMUSG00000016194	38	16	0	0	0	0	2	46	0	0	0	6	0	0	0	0	0	2	0	0	0	0	0	0	86	0	2	0	78	10	0	0	0	0	102	202	0	0	0	0	0	4	0	0	0	0	0	0	0
ENSMUSG00000009633	0	0	0	0	0	0	0	0	0	0	0	2	0	0	0	108	0	0	0	0	224	0	0	0	0	0	0	0	2	10	0	0	0	0	42	0	0	0	0	0	0	0	0	0	0	0	0	0	0
ENSMUSG00000016179	148	2	4	466	212	426	274	270	766	278	2	1	0	1065	660	186	226	2	0	958	836	0	1053	84	118	542	12	2	1397	1436	588	2	0	502	680	160	50	10	0	0	0	158	15	0	2	314	49	0	0
ENSMUSG00000026640	174	516	38	563	294	434	120	183	2	363	1047	80	63	40	34	262	98	282	68	331	4	0	557	88	308	38	12	2	556	574	776	56	99	0	641	268	2	0	66	0	929	390	30	190	2	364	260	2	390
ENSMUSG00000016494	2	486	14	698	460	402	502	987	0	164	796	2	7	140	630	370	136	0	48	0	20	0	822	686	160	330	6	194	1299	1530	806	10	32	350	1012	260	400	0	8	2	310	0	1048	4	0	6	98	818	4
ENSMUSG00000016493	4	92	0	78	0	0	54	127	0	222	3	0	8	57	6	82	6	0	378	0	61	0	0	38	56	58	0	0	0	12	0	0	0	0	17	20	0	0	0	0	129	500	38	0	4	328	0	0	0
ENSMUSG00000016481	33	103	0	43	126	100	126	80	8	0	0	83	0	62	198	100	36	0	6	4	172	0	254	110	84	6	0	0	104	245	0	6	0	0	101	2	0	0	0	2	0	0	164	2	125	6	0	0	2
ENSMUSG00000026616	0	0	0	0	0	0	0	0	0	0	0	0	0	0	0	0	0	0	0	0	0	0	0	0	0	0	0	0	0	0	0	0	0	0	0	0	0	0	0	0	0	8	0	0	0	0	0	0	0
ENSMUSG00000050530	324	20	0	154	261	74	80	172	88	132	0	11	0	0	456	0	58	0	0	0	70	0	278	342	150	2	32	18	542	342	8	2	0	0	266	434	0	4	862	0	96	4	330	0	0	34	0	0	0
ENSMUSG00000026643	336	404	455	652	502	428	716	650	380	240	46	66	129	344	385	426	94	2	16	18	122	0	636	544	324	296	8	514	406	472	188	48	1644	2	344	666	48	28	474	0	992	186	732	42	49	64	8	24	130
ENSMUSG00000049950	32	10	0	60	100	0	77	62	0	0	0	14	0	56	0	0	86	0	0	0	0	0	94	78	0	292	0	0	0	93	0	0	0	4	14	0	0	0	2	0	0	2	20	0	0	0	0	0	0
ENSMUSG00000026644	0	0	0	0	0	0	0	18	0	0	0	0	0	0	0	0	0	0	0	0	0	0	0	0	0	0	0	0	0	0	0	0	0	0	0	0	0	0	0	0	0	0	0	0	50	0	0	0	0
ENSMUSG00000026645	0	0	0	0	0	0	0	0	0	0	0	0	0	0	0	0	0	0	0	0	0	0	0	0	0	0	0	0	0	0	0	0	0	0	0	0	0	0	0	0	0	0	0	0	0	0	0	0	0
ENSMUSG00000026650	0	0	0	8	0	0	22	0	0	0	0	0	0	0	26	28	0	0	0	0	0	0	0	0	24	0	0	0	0	0	0	0	0	0	50	0	0	0	0	0	0	0	0	0	0	60	0	0	0
ENSMUSG00000026648	0	0	0	70	0	0	0	0	0	182	0	0	10	8	0	0	0	0	10	0	0	22	8	0	310	338	0	0	0	0	0	0	0	0	171	0	0	0	0	0	0	0	0	0	0	0	0	0	0
ENSMUSG00000026646	0	0	0	0	50	0	0	0	0	0	0	0	0	0	0	0	2	0	0	0	22	0	197	70	0	0	0	0	0	0	0	0	0	0	32	0	0	0	0	0	0	0	33	0	0	0	0	0	0
ENSMUSG00000109865	78	52	298	213	169	0	142	198	0	103	432	18	2	111	0	132	168	0	0	0	2	0	259	94	174	2	0	253	193	68	180	2	0	0	81	7	2	0	1	0	501	1	0	0	108	4	0	0	105
ENSMUSG00000051396	0	13	0	2	116	0	0	0	0	0	0	0	2	0	0	180	0	48	0	42	0	0	0	66	0	0	4	0	2	29	0	0	0	0	71	0	0	0	0	0	0	0	0	0	0	121	0	0	0
ENSMUSG00000039496	0	0	0	0	0	0	0	0	0	0	0	0	0	0	0	0	0	0	0	0	0	0	0	0	0	0	0	0	0	0	0	0	0	0	0	0	0	0	0	0	0	0	0	0	0	0	0	0	0
ENSMUSG00000026655	0	0	0	0	0	0	0	0	0	0	0	0	0	0	0	0	0	0	0	0	0	0	0	0	0	0	4	0	134	106	0	0	0	0	0	0	0	0	0	0	220	0	0	0	0	0	0	0	0
ENSMUSG00000026657	41	2	222	52	0	116	27	198	0	146	0	210	116	415	60	0	0	22	0	14	222	0	0	24	255	334	2	0	171	130	2	2	0	38	248	220	2	2	26	0	209	0	226	0	70	244	0	0	130
ENSMUSG00000039449	214	222	371	357	138	18	80	0	802	100	0	28	0	268	0	80	130	0	20	2	260	2	422	117	186	867	2	0	360	79	0	10	0	28	198	318	1056	2	2	0	36	84	8	120	181	52	0	0	370
ENSMUSG00000048186	0	0	0	0	0	0	0	0	0	0	0	0	0	2	0	0	0	0	0	0	0	0	0	0	0	0	0	0	0	0	0	0	0	0	0	0	0	0	0	0	0	0	0	0	0	0	0	0	0
ENSMUSG00000026662	238	28	0	4	416	8	82	0	190	218	0	80	52	111	0	0	6	0	2	0	0	2	2	158	0	118	2	589	0	413	0	0	2	0	0	166	0	0	0	2	184	0	0	5	130	0	0	0	0
ENSMUSG00000026664	158	274	196	308	610	888	1261	678	515	84	219	30	322	244	0	316	162	0	2	4	268	0	208	770	454	678	10	480	218	676	14	6	6	6	504	306	324	0	0	0	802	132	376	2	186	0	6	0	314
ENSMUSG00000026668	88	0	0	0	0	86	0	0	0	0	0	0	0	0	0	0	0	0	0	0	0	0	0	0	0	0	0	0	2	0	0	0	0	0	0	0	0	0	0	0	0	0	0	0	0	0	0	0	0
ENSMUSG00000026669	0	0	0	0	0	0	0	0	0	0	0	0	0	0	0	0	0	0	0	0	0	2	0	0	0	0	0	0	0	0	0	0	0	0	42	0	0	0	0	0	0	0	0	0	0	0	0	0	0
ENSMUSG00000026672	19	136	0	2	0	109	2	0	0	12	0	20	0	52	0	0	0	0	0	0	0	0	0	46	0	0	0	0	0	0	2	0	0	0	0	132	0	0	0	0	0	0	0	0	0	0	0	0	0
ENSMUSG00000026676	42	913	0	330	146	0	0	336	0	410	2	0	0	197	53	110	192	0	2	30	0	0	216	2	63	116	0	0	80	365	0	122	0	0	259	23	0	0	0	0	0	0	1068	8	2	0	0	0	336
ENSMUSG00000039145	356	230	2	397	114	216	34	326	326	983	2	18	180	448	170	268	106	70	68	488	0	4	2	321	111	142	10	0	234	323	136	10	267	8	266	562	82	2	40	2	196	326	200	178	128	140	265	4	188
ENSMUSG00000039128	202	555	348	402	258	280	188	198	146	136	498	4	167	448	279	258	288	2	2	394	470	2	458	499	294	721	12	248	164	314	738	92	0	2	470	786	319	0	700	0	418	186	92	4	192	244	2	4	8
ENSMUSG00000025817	161	308	0	153	148	83	195	230	0	156	1	96	0	193	89	0	2	0	0	7	0	0	177	152	48	103	0	0	61	299	4	6	0	0	118	0	0	0	0	0	87	101	6	0	2	46	0	0	0
ENSMUSG00000056718	0	0	0	12	2	0	0	0	0	11	0	0	0	0	0	0	48	0	0	0	0	0	0	0	0	0	0	1	0	0	0	0	0	0	0	0	0	0	0	0	0	0	0	0	0	0	0	0	0
ENSMUSG00000025816	219	143	0	133	660	343	2	240	0	124	2	28	2	635	272	366	116	108	2	0	267	2	648	26	193	187	2	611	295	504	0	28	0	0	348	591	0	4	0	0	395	136	119	0	115	151	0	38	0
ENSMUSG00000025815	0	0	0	0	0	0	0	0	0	179	0	0	0	0	0	0	0	0	0	0	0	0	2	0	15	0	0	0	0	0	0	0	1	0	0	0	0	0	0	0	10	0	0	0	2	0	0	0	0
ENSMUSG00000043241	30	0	0	114	90	6	52	4	0	24	0	0	12	14	22	8	0	2	20	26	18	0	186	131	20	370	6	0	230	56	6	8	0	66	294	360	6	0	0	0	16	6	176	0	28	24	20	2	0
ENSMUSG00000045319	0	0	2	0	0	0	0	0	0	0	52	0	0	0	72	134	0	0	0	0	0	0	0	94	0	0	0	0	0	104	4	0	0	0	226	0	0	0	2	0	0	0	0	0	0	0	0	0	0
ENSMUSG00000039063	0	0	0	0	0	0	0	0	0	0	0	0	0	0	0	0	0	0	0	0	0	0	0	0	0	0	0	0	0	0	0	0	0	0	0	0	0	0	0	0	0	0	0	0	0	0	0	0	0
ENSMUSG00000039046	10	9	0	0	0	2	0	0	256	0	0	4	0	66	0	0	100	0	0	0	42	0	0	2	0	0	0	0	0	76	0	0	0	0	50	0	0	2	0	0	0	0	0	0	0	0	2	56	0
ENSMUSG00000002107	568	964	66	1101	340	858	373	1354	800	1250	188	215	370	1176	1416	922	390	861	1036	590	500	4	1107	1196	952	1506	126	318	1651	1013	782	350	168	598	1505	457	54	80	477	6	1141	1625	2352	64	823	1279	229	18	256
ENSMUSG00000015619	0	0	0	0	0	0	0	0	0	0	0	0	0	0	0	0	0	0	0	0	0	0	0	0	0	0	0	0	0	0	0	0	0	0	0	0	0	0	0	0	0	0	0	0	0	0	0	0	0
ENSMUSG00000025783	0	0	0	0	0	0	0	0	0	0	0	0	0	0	0	0	0	0	0	0	0	0	0	0	0	0	0	0	0	0	0	0	0	0	0	0	0	0	0	0	0	0	0	0	0	0	0	0	0
ENSMUSG00000079602	0	0	0	0	0	0	0	0	0	0	0	0	0	0	0	0	0	0	0	0	0	0	0	0	0	0	0	0	0	0	0	0	0	0	0	0	0	0	0	0	0	0	0	0	0	0	0	0	0
ENSMUSG00000025782	260	18	266	78	4	0	204	334	6	124	50	0	30	42	110	0	12	38	0	2	0	0	104	0	66	70	0	4	166	86	164	0	0	12	239	12	210	0	666	0	0	0	0	0	0	210	0	0	0
ENSMUSG00000025781	1028	1242	489	1186	1540	1792	2367	1358	96	660	698	214	508	1154	664	926	696	2	8	62	1254	4	1746	2419	1357	1052	8	484	1908	1486	239	22	400	26	1950	2142	220	1342	166	10	1745	124	876	254	892	621	152	1360	610
ENSMUSG00000037262	0	2	0	41	30	0	0	68	0	0	0	0	0	38	0	0	0	0	0	28	2	0	134	0	0	0	0	0	0	60	0	0	0	10	55	0	154	0	0	2	0	22	58	0	14	0	0	0	0
ENSMUSG00000037254	0	0	0	0	0	0	0	0	0	0	0	0	0	0	0	0	0	0	0	0	0	0	0	0	0	0	0	0	0	0	0	0	0	0	0	0	0	0	0	0	0	0	0	0	0	0	0	0	0
ENSMUSG00000025780	0	0	0	0	0	0	0	0	0	0	0	0	4	104	60	70	0	0	16	2	56	0	0	0	0	0	0	2	0	0	0	12	0	0	0	0	0	0	0	0	0	0	0	0	2	70	0	0	0
ENSMUSG00000061186	0	0	0	0	0	0	0	0	0	0	0	0	0	0	0	0	0	0	0	0	0	0	0	2	0	0	0	78	0	0	0	0	0	0	24	0	0	0	0	0	0	0	0	0	0	0	0	0	0
ENSMUSG00000026778	0	0	0	0	0	0	0	0	0	0	0	19	0	0	0	0	0	0	0	0	0	0	0	0	0	0	0	0	0	0	14	0	0	0	0	0	0	0	0	0	34	0	0	0	10	0	190	0	0
ENSMUSG00000026773	0	0	0	0	108	0	0	0	2	56	0	4	2	0	60	0	0	0	0	0	0	0	0	96	106	10	4	0	14	15	206	0	0	0	0	0	0	0	0	0	0	53	364	0	20	8	0	0	54
ENSMUSG00000037197	216	128	0	290	580	574	218	176	1038	64	344	0	0	168	0	190	140	966	8	82	318	0	684	342	70	722	2	2	164	535	0	0	0	10	558	568	2	2	12	0	78	52	350	4	48	78	0	0	0
ENSMUSG00000091312	0	0	0	0	0	0	0	0	0	0	0	0	0	0	0	0	0	0	0	0	0	0	0	0	0	0	0	0	0	0	0	0	0	0	0	0	0	0	0	0	0	0	0	0	0	0	0	0	0
ENSMUSG00000026770	0	0	0	0	0	0	0	0	0	0	0	0	0	0	0	0	0	0	0	0	0	0	0	0	0	0	0	0	0	0	0	0	0	0	0	0	0	0	0	0	0	0	0	0	0	0	0	0	0
ENSMUSG00000023206	0	0	0	76	0	248	0	0	0	0	0	16	0	8	0	0	88	0	0	166	0	0	0	0	0	0	0	0	0	88	0	0	0	0	233	0	0	0	0	0	2	4	0	0	0	8	0	0	0
ENSMUSG00000058594	102	2	0	771	674	36	280	16	0	18	0	4	0	333	280	186	134	0	2	34	4	0	49	438	256	386	0	2	78	1133	0	110	0	6	458	376	0	0	8	4	2	82	508	316	140	216	0	0	232
ENSMUSG00000047909	16	226	0	280	420	316	32	50	0	103	0	0	0	238	0	422	0	0	0	0	0	0	400	104	0	152	0	542	94	28	274	2	0	0	349	4	6	2	0	2	938	157	36	0	0	324	0	0	0
ENSMUSG00000026768	105	0	0	0	0	0	0	0	0	0	0	0	0	4	0	0	0	0	0	0	0	0	6	0	278	0	0	0	0	33	0	0	0	346	0	360	0	0	0	0	0	0	0	0	0	68	2	0	0
ENSMUSG00000026767	124	33	92	242	71	252	88	23	2	198	0	6	33	121	118	124	128	0	0	130	124	0	190	192	98	144	2	312	280	89	176	0	14	2	64	415	0	0	336	0	76	22	104	0	78	488	2	4	6
ENSMUSG00000026730	84	0	0	77	85	0	0	0	0	21	12	8	4	297	12	232	0	2	2	0	0	0	261	58	50	72	0	0	52	54	0	6	0	120	130	410	0	0	2	4	18	8	0	0	0	28	0	0	0
ENSMUSG00000049630	12	6	0	74	179	26	36	58	0	74	25	4	0	79	98	238	0	4	10	0	46	0	124	45	64	128	0	1	136	118	108	8	116	50	112	293	14	92	0	0	76	20	14	8	124	78	2	2	18
ENSMUSG00000026727	9	469	0	110	64	152	88	242	54	246	2	11	2	76	102	0	0	0	0	2	0	0	44	116	40	8	4	0	22	46	122	4	0	12	94	82	0	0	0	0	160	2	2	0	118	132	8	0	0
ENSMUSG00000026726	0	0	0	0	0	0	0	0	0	0	0	0	0	0	2	0	0	0	0	0	0	0	0	0	0	0	0	0	0	0	0	0	0	0	0	0	0	0	0	0	0	0	0	0	0	0	0	0	0
ENSMUSG00000026723	0	0	0	27	0	0	0	48	0	0	0	0	0	2	0	0	0	0	4	90	178	0	0	18	0	0	0	0	0	0	0	59	0	0	66	116	0	0	0	0	0	54	74	0	12	0	0	0	0
ENSMUSG00000026728	0	2	2	0	94	0	10	2	0	0	0	0	0	4	138	28	0	0	0	0	0	20	0	0	0	0	78	0	0	0	0	0	0	0	0	0	0	0	0	0	0	0	0	2	0	0	0	0	0
ENSMUSG00000003418	0	0	0	0	0	0	0	0	0	0	0	0	0	0	0	0	0	0	0	0	0	0	0	24	0	0	0	0	0	0	0	0	0	0	0	0	0	0	0	0	0	0	0	0	0	0	0	0	0
ENSMUSG00000063275	94	58	0	39	36	2	38	137	0	4	32	4	0	132	14	81	18	0	0	11	2	0	82	36	42	330	10	0	14	100	2	0	0	0	152	0	0	0	132	0	104	0	36	0	0	21	0	0	2
ENSMUSG00000026718	140	57	271	236	134	56	136	2	0	20	2	0	30	221	6	282	112	758	4	20	324	0	248	258	212	236	0	160	144	454	158	16	0	0	390	142	42	0	68	0	228	56	548	0	10	96	2	74	0
ENSMUSG00000061531	0	0	0	0	0	0	0	0	0	0	0	0	0	0	0	0	0	0	0	0	0	0	0	0	0	0	0	0	0	0	0	0	0	0	0	0	0	0	0	0	0	0	0	0	0	0	0	0	0
ENSMUSG00000026712	0	0	0	0	0	0	0	0	0	0	0	0	0	0	0	0	0	0	0	0	0	0	0	0	0	0	0	0	0	0	0	0	0	0	0	0	0	0	0	0	0	0	4	0	0	0	0	0	0
ENSMUSG00000036949	0	450	2	0	42	2	66	0	0	0	0	177	0	0	0	0	0	0	0	0	0	0	336	8	94	76	2	216	144	38	0	170	0	2	88	0	0	2	2	0	0	134	220	0	98	378	0	0	0
ENSMUSG00000057914	71	18	2	54	6	0	0	61	0	118	0	0	56	28	0	229	8	0	26	1	10	0	8	14	0	22	4	0	16	32	162	0	0	0	94	18	92	0	0	1	16	50	12	12	12	85	115	2	0
ENSMUSG00000026707	0	0	0	1	0	0	0	30	0	0	0	0	46	7	6	4	32	0	0	0	0	0	0	2	74	158	0	18	132	12	20	0	0	0	27	0	0	0	0	2	0	0	0	0	0	5	0	0	0
ENSMUSG00000017418	214	300	0	84	128	150	92	100	34	78	0	4	78	76	222	326	146	0	0	0	158	0	70	64	72	201	2	104	58	96	2	2	0	4	182	0	142	2	452	0	242	0	112	0	4	202	0	0	362
ENSMUSG00000075520	0	0	0	0	0	0	0	0	0	0	0	2	0	0	0	0	0	0	0	0	0	0	0	0	0	0	0	0	0	0	0	0	0	0	0	0	0	0	0	0	0	0	0	0	0	0	0	0	0
ENSMUSG00000026748	0	0	0	49	0	398	4	12	0	227	112	4	4	160	4	480	196	0	2	68	0	0	0	8	164	42	10	0	259	7	14	0	0	8	126	0	2	2	8	0	0	0	625	4	0	0	0	24	13
ENSMUSG00000053702	0	262	0	26	141	0	58	116	8	10	0	112	1	48	50	344	62	0	0	0	419	0	48	248	52	0	0	2	190	64	22	0	2	47	124	26	0	2	0	0	354	114	161	0	4	461	0	10	0
ENSMUSG00000062651	0	0	0	0	0	0	0	0	0	0	0	0	0	0	0	0	0	0	0	0	0	0	0	0	0	0	0	0	0	0	0	0	0	0	0	0	0	0	0	0	0	0	0	0	0	0	0	0	0
ENSMUSG00000054057	26	0	37	27	10	0	0	0	0	0	0	0	0	15	0	0	0	0	0	0	0	0	0	0	0	96	2	0	0	34	2	0	0	0	0	30	0	0	6	0	0	0	0	0	0	0	33	0	0
ENSMUSG00000054074	0	0	0	7	0	0	0	39	63	0	0	0	0	9	0	0	0	0	2	0	2	0	0	44	8	0	0	4	96	6	0	0	0	0	0	0	0	0	0	0	29	0	0	2	0	0	0	0	2
ENSMUSG00000026743	50	13	0	26	0	4	34	184	0	38	0	34	188	70	52	51	0	107	0	317	0	0	38	145	25	0	2	192	20	91	0	286	0	246	151	0	6	2	0	4	0	2	0	10	70	2	0	0	8
ENSMUSG00000026740	48	0	0	55	14	2	0	20	0	50	0	38	22	52	82	287	0	104	0	102	82	0	24	0	71	10	16	0	74	32	0	22	0	0	73	126	0	0	210	2	119	172	166	0	17	2	0	0	2
ENSMUSG00000051154	144	260	4	270	422	574	625	434	204	270	0	22	98	86	208	58	88	0	10	0	646	0	728	202	302	224	6	194	438	284	298	0	2	4	540	116	154	2	50	2	110	245	456	140	120	110	2	0	118
ENSMUSG00000026739	132	0	82	19	70	0	23	12	0	0	0	18	45	0	0	0	0	0	0	0	0	0	148	0	66	33	8	0	42	0	5	0	934	0	68	198	0	0	0	0	164	20	0	0	0	24	46	0	174
ENSMUSG00000037708	218	0	0	6	2	46	0	0	0	4	0	0	0	0	0	0	0	0	0	0	0	0	0	26	0	0	0	0	0	0	0	0	0	0	20	0	0	0	0	0	0	0	0	0	0	64	0	0	0
ENSMUSG00000026737	80	182	0	200	204	217	56	164	208	0	0	0	3	168	39	0	6	804	48	22	0	0	34	126	194	36	6	0	2	25	0	232	0	0	122	396	0	0	0	0	0	10	222	4	166	47	34	0	358
ENSMUSG00000026736	0	0	0	6	0	0	0	0	0	0	0	0	0	30	0	0	0	0	0	0	0	0	0	0	0	0	0	0	0	0	0	0	0	0	4	0	0	0	0	0	0	0	0	0	0	0	0	0	0
ENSMUSG00000037683	0	0	0	0	0	0	0	0	0	0	0	0	0	0	0	0	0	0	0	0	0	0	0	0	0	0	0	0	0	0	0	0	0	0	0	0	0	0	0	0	0	0	0	0	0	0	0	0	0
ENSMUSG00000023094	87	0	0	110	60	164	0	208	2	114	0	2	2	114	0	90	152	0	0	0	0	0	578	2	108	146	2	2	192	46	4	0	0	0	112	308	0	0	4	0	0	0	46	0	0	0	0	0	0
ENSMUSG00000026735	0	0	0	0	0	0	0	0	0	0	0	0	0	0	0	0	0	0	0	0	0	0	0	0	0	0	0	0	0	0	0	0	0	0	0	0	0	0	0	0	0	0	0	0	0	0	0	0	0
ENSMUSG00000026734	0	0	0	0	0	0	0	0	0	0	0	0	0	0	0	0	0	0	0	0	0	0	0	0	0	0	0	0	0	0	0	0	0	0	0	0	0	0	0	0	0	0	0	0	0	0	0	0	0
ENSMUSG00000043415	8	0	24	19	66	160	2	36	0	0	0	0	2	90	28	54	35	0	0	0	136	0	136	32	22	38	0	2	68	40	120	0	0	0	63	0	22	0	0	0	2	0	14	0	0	0	56	2	0
ENSMUSG00000036617	567	140	0	179	0	114	178	190	202	685	0	37	53	0	10	28	18	6	0	0	10	0	190	504	14	288	8	34	189	42	14	2	0	132	278	112	0	2	144	4	299	2	276	0	202	2	74	0	382
ENSMUSG00000036591	190	395	83	180	184	2	194	14	38	197	0	100	99	218	687	609	132	46	0	141	24	2	329	285	78	104	6	4	172	62	0	24	0	43	166	388	12	426	24	4	558	140	78	0	240	485	0	4	494
ENSMUSG00000026679	2	108	126	26	0	88	0	0	0	64	0	0	0	38	0	0	0	2	0	0	0	0	0	0	44	0	0	0	0	44	0	0	0	0	6	0	0	0	0	0	0	0	0	0	0	0	0	0	0
ENSMUSG00000048550	54	360	290	20	0	0	2	151	0	4	283	0	36	232	56	242	2	0	66	0	2	0	216	154	24	2	0	2	0	86	276	0	0	0	275	4	2	2	0	0	0	0	174	0	108	10	0	1044	0
ENSMUSG00000045967	248	1812	276	881	164	530	560	964	1172	1364	2	324	4	936	450	260	628	122	974	756	108	2	883	918	118	585	4	616	196	787	556	516	6	492	256	366	4	2	1438	4	1164	258	890	46	538	74	256	690	1220
ENSMUSG00000025716	0	0	0	0	0	0	0	0	0	0	0	0	0	0	0	0	0	0	0	0	0	0	0	0	0	0	0	0	0	0	0	0	0	0	0	0	0	0	0	0	0	0	0	0	0	0	0	0	0
ENSMUSG00000026787	4	0	0	4	0	0	358	0	88	0	2	0	280	0	2	232	0	0	6	0	1399	0	0	22	0	112	0	2	0	248	36	0	0	2	0	0	0	0	2	0	0	0	0	0	156	0	0	0	0
ENSMUSG00000026786	46	0	0	0	0	150	104	0	0	0	42	0	0	54	110	0	0	0	0	0	0	0	0	12	0	2	0	0	0	2	0	0	152	0	0	0	0	0	0	0	0	0	0	4	73	38	0	4	0
ENSMUSG00000026784	2	0	0	18	0	0	0	93	0	11	0	0	0	175	18	276	0	0	0	78	0	0	3	16	23	0	0	0	76	3	0	2	0	0	104	2	0	0	0	0	4	11	5	0	2	0	0	1	0
ENSMUSG00000058835	262	395	14	394	357	224	224	253	350	276	659	96	206	739	44	300	188	624	8	15	240	2	456	597	4	450	68	497	266	128	284	22	0	338	382	1023	2	0	444	2	72	0	580	0	298	155	34	2	82
ENSMUSG00000026781	175	80	60	205	180	14	16	318	94	75	0	20	6	186	140	270	40	0	4	2	6	0	362	18	134	102	0	0	147	194	14	0	4	4	94	2	280	0	624	0	173	55	256	0	4	0	0	2	232
ENSMUSG00000026779	0	0	0	0	0	0	0	0	0	0	0	0	0	0	0	0	0	0	0	0	0	0	0	0	2	0	0	0	0	0	0	0	0	0	6	0	0	0	0	0	0	0	0	0	0	0	0	0	0
ENSMUSG00000026775	108	295	0	150	44	102	166	128	600	240	2	11	120	358	23	238	0	2	8	270	38	0	212	204	187	181	0	8	284	112	18	116	0	28	483	464	56	0	8	2	341	164	359	0	106	236	20	4	14
ENSMUSG00000026774	8	0	0	0	0	0	0	0	0	0	0	0	0	0	0	0	0	0	2	0	0	0	0	0	0	0	0	0	0	0	2	0	0	0	0	0	0	0	0	0	0	0	0	0	0	0	0	0	0
ENSMUSG00000069132	0	0	0	0	0	0	143	0	0	0	0	0	0	0	0	0	0	0	0	0	0	0	0	0	0	0	0	0	0	0	0	0	0	0	0	0	0	0	0	0	0	0	0	0	0	0	0	0	0
ENSMUSG00000026771	28	32	42	43	152	20	40	30	192	56	48	10	14	54	14	78	22	0	0	8	26	0	84	74	34	106	10	26	18	22	68	4	2	6	141	78	16	4	88	0	36	0	178	0	78	44	8	6	76
ENSMUSG00000026986	20	6	292	104	2	160	20	42	124	30	0	0	12	2	95	2	122	0	0	0	0	0	260	76	44	48	0	0	36	0	0	0	0	0	44	34	0	0	4	0	0	2	48	0	88	0	54	0	154
ENSMUSG00000061809	0	0	0	0	0	0	0	0	0	0	0	0	0	0	0	0	0	0	0	0	0	0	0	0	0	0	0	0	0	0	0	0	0	0	0	0	0	0	0	0	0	0	0	0	0	0	0	0	0
ENSMUSG00000026985	0	0	0	0	0	0	0	0	0	0	0	0	0	0	0	0	0	0	0	0	0	0	0	0	0	0	0	0	0	0	0	0	0	0	0	0	0	0	0	0	0	0	0	0	0	0	0	0	0
ENSMUSG00000044103	0	0	0	0	0	0	0	0	0	0	0	2	0	0	0	0	0	0	0	0	0	0	0	0	0	0	0	0	0	0	0	0	0	0	0	0	0	0	0	0	0	0	0	0	0	0	0	0	0
ENSMUSG00000026984	0	0	0	0	0	0	0	0	0	0	0	0	0	0	0	0	0	0	0	0	0	0	0	0	0	0	0	0	0	0	0	0	0	0	0	0	0	0	0	0	0	0	0	0	0	0	0	0	0
ENSMUSG00000026983	0	0	0	0	0	0	0	0	0	0	0	0	0	0	0	0	0	0	0	0	0	0	0	0	0	0	0	0	0	0	0	0	0	0	0	0	0	0	0	0	0	0	0	0	0	0	0	0	0
ENSMUSG00000046845	0	0	0	0	0	0	0	0	0	0	0	0	0	0	0	0	0	0	0	0	0	0	0	0	0	0	0	0	0	0	0	0	0	0	0	0	0	0	0	0	0	0	0	0	0	0	0	0	0
ENSMUSG00000026981	0	0	0	0	0	0	0	0	0	0	0	0	0	0	0	0	0	0	0	0	0	0	0	0	0	0	0	0	0	0	0	0	0	0	0	0	0	0	0	0	0	0	0	0	0	0	0	0	0
ENSMUSG00000026979	0	0	0	0	0	0	0	0	0	0	0	0	0	0	0	0	0	0	0	0	0	0	0	0	0	0	0	0	0	0	0	0	584	0	0	0	0	0	0	0	0	0	0	0	0	0	0	0	0
ENSMUSG00000026976	0	0	0	0	0	0	0	0	0	0	0	0	0	0	0	0	0	0	0	0	0	8	0	0	0	0	0	3	0	0	0	0	0	0	0	0	1	0	0	0	0	0	0	0	0	0	0	0	0
ENSMUSG00000004113	376	139	435	357	126	416	60	396	178	274	2	68	203	245	670	580	88	566	8	80	220	2	153	242	573	406	2	466	427	629	74	343	4	142	584	92	4	0	0	0	557	360	815	52	463	406	0	857	106
ENSMUSG00000036893	36	4	0	87	2	612	90	352	0	164	727	214	10	482	0	515	84	4	2	811	6	2	368	102	541	278	2	0	108	240	216	115	0	4	212	94	0	0	2	2	616	133	360	0	200	241	246	2	0
ENSMUSG00000026972	62	0	0	84	0	508	0	0	2	0	0	0	0	0	0	0	0	0	0	0	0	0	0	0	0	0	0	0	0	8	0	0	0	0	0	0	0	0	0	0	0	2	0	0	158	6	180	0	0
ENSMUSG00000026974	4	0	0	38	224	236	0	0	0	0	48	0	0	30	40	66	0	0	10	0	0	0	2	92	58	330	2	2	24	208	2	2	0	32	246	252	274	0	2	0	0	4	0	0	6	170	0	0	360
ENSMUSG00000026975	248	88	0	284	90	8	302	176	0	83	0	0	0	384	0	74	0	4	0	0	160	0	2	2	57	2	0	0	200	194	2	0	0	358	172	0	0	0	0	0	2	163	0	0	2	0	2	0	352
ENSMUSG00000036850	169	256	104	53	234	651	100	92	0	400	0	45	30	645	86	168	56	0	0	0	430	0	574	360	561	308	3	138	447	239	148	34	0	88	410	415	198	310	0	2	643	0	451	0	320	380	104	6	60
ENSMUSG00000036833	0	0	0	3	4	180	25	0	0	0	0	10	0	0	0	0	0	0	0	0	2	0	0	160	0	0	0	0	4	2	0	0	0	0	0	6	0	0	0	0	0	0	0	0	0	34	0	0	22
ENSMUSG00000006476	716	1098	106	718	2300	1070	300	304	1616	684	1124	1386	621	1088	677	1290	712	1030	16	46	1582	2	1822	438	1222	1046	16	170	1135	1013	232	614	2770	52	1422	824	516	4	115	2	902	398	1049	616	662	1082	1852	8	712
ENSMUSG00000036813	0	0	0	0	0	0	0	0	0	0	0	0	0	0	0	0	0	0	0	0	0	0	0	0	0	0	0	0	0	0	0	0	0	0	0	0	0	0	0	0	0	0	0	0	0	0	0	0	0
ENSMUSG00000036805	0	0	0	0	0	0	0	0	0	0	0	0	0	0	0	0	0	0	0	0	0	0	0	0	0	0	0	0	0	0	0	0	0	0	0	0	0	0	0	0	0	0	0	0	0	0	0	0	0
ENSMUSG00000078202	0	0	0	0	44	0	0	8	0	0	0	0	0	0	10	0	0	544	0	2	0	0	0	4	0	0	0	0	106	0	0	202	0	0	2	0	0	0	0	0	0	0	0	0	0	24	0	0	0
ENSMUSG00000059555	0	0	0	2	0	0	0	0	0	0	0	0	0	0	0	0	0	0	0	0	0	0	0	0	0	0	0	0	0	0	0	0	0	0	0	0	0	0	0	0	0	0	2	0	0	0	0	0	0
ENSMUSG00000013465	8	131	0	417	346	1100	38	442	2	10	0	0	0	230	0	12	16	0	0	0	0	2	0	126	294	0	2	6	448	276	50	0	0	2	266	0	616	0	6	2	199	2	2	0	0	407	2	2	0
ENSMUSG00000036770	0	0	0	0	0	0	0	0	0	0	0	0	0	0	0	0	0	0	0	0	0	0	0	0	0	0	0	0	0	0	0	0	0	0	0	0	0	0	0	0	0	0	115	0	0	0	0	0	0
ENSMUSG00000026969	0	0	0	0	0	0	0	0	0	0	0	0	0	0	0	0	0	2	0	0	0	0	0	0	0	0	0	0	0	0	0	0	0	0	0	0	0	0	0	0	0	0	0	0	0	0	0	0	0
ENSMUSG00000036752	2946	1501	766	2682	3762	3329	2672	4360	1985	1354	2737	257	512	1860	1811	804	1746	8	0	498	1571	10	3025	4321	3420	2147	62	1758	2096	3084	1180	181	7	59	3572	3770	22	685	2	5	3143	812	2445	603	975	2038	744	468	1729
ENSMUSG00000006469	0	0	0	0	0	0	0	0	0	0	0	0	0	0	0	0	0	0	0	0	0	0	0	0	0	0	0	0	0	0	0	0	0	0	0	0	0	0	0	0	0	0	0	0	0	0	0	0	0
ENSMUSG00000089953	0	0	0	0	0	0	0	0	0	0	0	0	0	0	0	0	0	0	0	0	0	0	0	0	0	0	0	0	0	0	0	0	0	0	0	0	0	0	0	0	0	0	0	0	0	0	0	0	0
ENSMUSG00000036731	0	0	0	0	0	0	0	0	0	0	0	0	0	0	0	0	0	0	0	0	0	0	0	0	0	0	0	0	0	0	0	0	0	0	0	0	0	0	0	0	0	0	0	0	0	0	0	0	0
ENSMUSG00000044628	369	632	463	478	530	500	336	797	300	206	833	354	220	393	413	380	437	50	286	188	4	0	746	807	530	516	4	100	279	710	511	22	650	131	598	768	0	0	216	2	479	188	334	225	337	188	57	405	212
ENSMUSG00000006471	0	2	198	244	14	0	188	208	696	48	0	88	0	64	8	0	0	6	0	0	4	0	0	248	0	0	4	0	0	0	2	170	0	710	118	1	0	0	0	0	0	0	282	0	0	272	0	516	2
ENSMUSG00000078201	11	0	0	32	57	2	0	48	163	0	0	16	0	33	34	0	36	0	0	0	0	0	13	8	9	204	1	0	114	134	0	0	0	0	78	0	0	1	0	0	0	0	0	0	0	45	0	0	0
ENSMUSG00000048707	0	0	0	16	0	0	0	0	2	0	0	0	0	71	0	0	0	0	0	0	206	0	0	4	0	0	0	38	0	0	286	0	0	0	38	0	0	0	0	0	0	0	0	2	0	0	0	0	2
ENSMUSG00000026966	130	42	228	170	386	0	650	502	324	2	292	0	4	420	423	70	108	0	2	242	254	0	919	112	56	324	8	258	112	332	418	42	2	0	384	432	0	996	250	0	269	285	80	2	6	320	186	326	528
ENSMUSG00000026965	406	36	376	78	166	850	30	460	782	72	2	314	295	336	576	500	532	0	2	4	282	0	232	469	836	532	2	468	772	680	128	6	0	82	702	1225	626	378	2	2	992	56	404	0	0	35	1186	4	250
ENSMUSG00000026963	1	0	0	0	0	0	0	7	0	0	0	0	0	0	0	0	0	0	0	0	0	0	0	0	0	0	0	0	0	0	0	0	0	0	0	0	0	0	0	0	0	0	0	0	0	0	0	0	0
ENSMUSG00000026961	0	0	0	0	0	0	0	10	0	1	0	2	0	0	28	0	0	0	0	0	0	0	0	0	0	0	0	0	0	0	0	0	0	0	0	0	0	0	0	0	0	0	0	0	0	0	0	0	0
ENSMUSG00000026959	1260	1396	830	1544	1129	594	1036	1467	3230	982	2	313	1010	703	1056	899	1096	193	108	1083	1534	6	1860	1872	992	650	10	548	1455	2380	2393	1372	0	476	1958	1251	136	776	967	2	1424	1725	623	36	1271	1301	12	955	54
ENSMUSG00000036646	55	46	2	93	82	176	58	0	120	62	286	106	2	182	2	0	292	0	0	156	46	0	168	74	6	108	0	0	300	118	0	6	0	2	136	96	70	0	0	2	118	82	48	0	48	108	0	0	0
ENSMUSG00000026958	2	0	0	260	258	276	42	136	134	116	0	0	2	6	4	212	0	0	0	0	0	0	238	0	130	214	2	0	0	106	0	6	0	0	34	0	0	0	0	0	426	0	0	0	2	0	0	0	0
ENSMUSG00000026956	182	198	0	37	0	112	0	0	0	0	672	0	0	0	0	0	0	0	28	0	0	0	182	2	0	0	0	0	236	0	0	0	0	0	30	216	2	0	0	2	0	0	128	2	110	82	0	0	0
ENSMUSG00000026955	0	0	2	0	0	0	0	0	0	0	0	0	0	0	0	0	0	0	0	0	0	0	0	0	0	0	0	0	0	0	0	0	0	0	0	0	0	0	0	0	0	0	0	0	0	0	208	0	0
ENSMUSG00000015085	0	0	0	0	0	0	0	0	0	0	429	0	0	0	0	0	0	0	0	0	0	0	0	0	0	4	0	0	0	0	0	0	0	2	0	0	0	0	0	0	0	0	0	0	0	10	0	0	0
ENSMUSG00000015094	1850	1268	954	2119	936	806	1394	3098	572	878	1170	214	4	1348	968	722	840	2412	6	636	2600	4	2736	1488	1212	1362	6	808	1902	2220	850	792	14	2	2268	1505	1500	4	304	14	2446	700	774	94	522	1016	676	1190	410
ENSMUSG00000036587	0	0	0	0	0	0	0	0	0	0	0	0	0	0	0	0	0	0	0	0	0	0	0	0	0	0	0	0	0	0	0	0	0	0	0	0	0	0	0	0	0	0	0	0	0	0	0	0	0
ENSMUSG00000026944	286	174	2	390	466	422	176	254	14	490	0	263	258	100	354	2	98	298	4	410	766	0	696	1225	174	400	60	168	612	574	30	150	2	12	708	300	0	0	34	2	344	695	272	34	258	70	2	1015	54
ENSMUSG00000047617	0	622	0	26	338	326	2	468	0	14	306	98	68	367	162	0	120	2	2	0	474	0	4	238	296	138	4	0	196	70	112	2	1718	2	214	101	0	2	0	0	0	398	310	212	154	457	222	0	0
ENSMUSG00000015093	0	0	0	0	0	0	0	0	0	0	0	12	0	0	0	0	0	0	0	0	0	0	0	0	0	0	0	0	0	0	0	0	0	0	0	0	0	0	0	0	0	0	0	0	0	0	0	0	0
ENSMUSG00000015090	94	0	0	0	30	0	30	176	0	0	4	2	0	0	0	0	0	32	22	0	24	0	0	144	0	0	26	60	8	126	362	0	0	2	0	2	34	0	2	0	0	0	4	0	128	11	508	8	0
ENSMUSG00000026943	0	0	0	0	0	0	0	0	0	0	0	0	0	0	0	0	0	0	0	0	0	0	0	0	0	0	0	0	0	0	0	0	0	0	0	0	0	0	0	0	0	0	0	0	0	0	0	0	0
ENSMUSG00000015083	0	12	50	86	0	0	0	0	0	0	0	0	0	0	0	35	0	0	0	0	0	0	0	0	39	0	0	0	0	21	0	0	0	0	0	0	0	0	0	2	0	0	0	0	0	0	0	0	155
ENSMUSG00000015095	464	668	268	534	714	748	362	846	570	470	330	8	0	854	566	200	530	44	64	560	630	0	834	676	438	468	4	34	258	850	336	6	4	6	1156	1082	242	230	6	0	316	8	632	6	140	214	782	4	22
ENSMUSG00000026942	104	52	0	0	8	0	0	130	0	231	0	10	0	100	0	0	0	0	0	0	0	0	0	0	174	0	0	0	20	118	0	0	0	0	0	0	0	0	0	0	232	2	0	0	0	0	0	764	0
ENSMUSG00000015092	448	496	830	393	976	992	872	1074	2	382	439	178	334	369	96	428	418	54	4	194	639	2	1341	658	571	710	14	194	738	837	346	390	596	8	1023	662	104	196	174	2	1076	82	1039	0	118	486	222	100	246
ENSMUSG00000026941	0	0	0	0	0	0	0	0	0	0	0	0	0	0	0	0	0	0	0	16	0	0	0	0	0	0	0	0	0	0	0	0	0	0	0	0	0	0	0	0	0	0	0	0	0	0	0	0	0
ENSMUSG00000036504	13	15	4	8	49	61	64	29	11	2	0	18	12	29	18	24	15	0	0	15	57	0	2	30	7	56	0	22	9	18	19	0	2	0	4	14	0	0	0	0	64	18	7	6	2	50	7	0	10
ENSMUSG00000029419	826	620	64	599	784	146	352	360	220	714	896	180	404	460	434	244	348	1274	0	0	682	2	384	280	376	248	2	180	482	516	920	182	838	0	784	220	810	1574	12	4	400	1522	172	112	98	606	552	0	300
ENSMUSG00000015087	104	49	702	403	220	551	494	329	1236	60	306	304	248	265	191	140	196	198	92	266	412	0	1052	542	309	156	4	460	255	548	292	50	0	10	816	506	42	4	570	4	526	275	157	4	216	249	134	4	603
ENSMUSG00000026940	0	0	62	23	0	1	0	0	0	0	0	0	0	6	0	0	0	0	54	0	0	0	0	0	24	0	0	0	0	28	0	0	0	0	0	108	0	0	0	0	0	0	0	0	2	0	0	0	0
ENSMUSG00000026939	100	2	90	63	6	124	2	0	114	78	2	0	108	160	101	52	50	2	0	12	138	0	0	230	86	0	0	0	90	56	24	0	0	0	118	0	2	4	576	0	0	0	182	0	0	416	0	0	0
ENSMUSG00000026938	0	0	0	0	0	0	0	0	0	0	0	17	0	0	0	0	0	0	0	0	0	0	69	0	0	0	0	0	0	0	0	0	0	0	0	0	0	0	0	0	0	0	0	0	0	0	0	0	0
ENSMUSG00000036449	0	0	0	0	0	0	0	0	0	0	0	0	0	0	0	0	0	0	0	0	0	0	0	0	0	0	0	0	0	0	0	0	0	0	0	1	0	0	0	0	0	0	0	0	0	0	0	0	0
ENSMUSG00000026937	0	0	0	0	0	0	0	0	0	0	0	0	0	0	0	0	0	0	0	0	0	0	0	0	0	0	0	0	0	0	0	0	0	0	0	0	0	0	0	0	0	0	0	0	0	0	0	0	0
ENSMUSG00000045684	0	0	0	0	0	0	0	0	0	0	0	0	0	0	0	0	0	0	0	0	0	0	0	0	0	0	0	0	0	0	0	0	0	0	0	0	0	0	0	0	0	0	0	0	0	0	0	0	0
ENSMUSG00000047356	0	0	0	0	0	0	0	0	0	0	0	0	0	0	0	0	0	0	0	0	0	0	0	0	0	0	0	0	0	0	0	0	0	0	0	0	0	0	0	0	0	0	0	0	0	0	0	0	0
ENSMUSG00000062061	0	0	0	0	0	0	0	0	0	0	0	0	0	0	0	0	0	0	0	0	0	0	0	0	0	0	0	0	0	0	0	0	0	0	0	0	0	0	0	0	0	0	0	0	0	0	0	0	0
ENSMUSG00000049086	268	384	120	386	724	528	302	450	662	138	6	38	104	262	92	504	554	2	2	152	390	0	998	390	718	160	2	78	258	428	158	4	0	166	648	296	2	2	0	2	754	20	760	140	354	216	0	2	116
ENSMUSG00000079539	0	0	0	0	0	0	0	0	0	0	0	0	0	0	0	0	0	0	0	0	0	0	0	0	0	0	0	0	0	0	0	0	0	0	0	0	0	0	0	0	0	0	0	0	0	0	0	0	0
ENSMUSG00000026936	0	0	0	0	0	0	0	0	0	0	0	0	0	0	0	0	0	0	0	0	0	0	0	0	0	0	0	0	0	0	0	0	0	0	0	0	0	0	0	0	0	0	0	0	0	0	0	0	0
ENSMUSG00000069080	0	0	0	0	0	0	0	0	0	0	0	0	0	0	0	0	0	0	0	0	0	0	0	0	0	0	0	0	0	0	0	0	0	0	0	0	0	0	0	0	0	0	0	0	0	0	0	0	0
ENSMUSG00000085484	0	0	0	0	0	0	0	0	0	0	0	0	0	0	0	0	0	0	0	0	0	0	0	0	0	0	0	0	0	0	0	0	0	0	0	0	0	0	0	0	0	0	0	0	0	0	0	0	0
ENSMUSG00000036401	0	0	5	0	0	0	0	0	0	0	0	0	0	0	0	0	0	0	0	0	0	0	0	0	0	0	0	0	0	0	0	0	0	0	0	0	0	0	0	0	0	0	0	0	0	0	0	0	0
ENSMUSG00000023210	0	0	0	0	0	0	0	0	0	0	0	0	0	0	0	0	0	0	0	0	0	0	0	0	0	0	0	0	0	0	0	0	0	0	0	0	0	0	0	0	0	0	0	0	0	0	0	0	0
ENSMUSG00000059625	0	0	0	0	0	0	0	0	0	0	0	0	0	0	0	0	0	0	0	0	0	0	0	0	0	0	0	0	0	0	0	0	0	0	0	0	0	0	0	0	0	0	0	0	0	0	0	0	0
ENSMUSG00000058740	768	94	488	400	358	496	60	584	1120	788	4	10	296	10	218	568	78	0	278	426	158	0	1403	385	784	36	6	152	1161	482	866	346	0	0	620	8	136	0	12	0	116	658	782	2	426	756	0	0	254
ENSMUSG00000026933	192	262	34	182	6	353	558	294	138	262	24	50	190	420	202	318	84	0	0	66	346	0	588	680	434	34	0	329	192	371	490	74	0	499	394	50	540	0	30	0	90	22	499	0	210	340	156	2	294
ENSMUSG00000036352	10	0	4	154	56	0	667	218	40	28	0	2	0	2	190	0	296	4	2	406	0	0	248	392	449	0	0	0	115	62	0	0	0	0	215	412	48	0	262	2	0	5	160	18	0	0	4	0	244
ENSMUSG00000026932	34	232	12	72	498	0	858	2	44	2	522	184	538	10	132	204	24	108	0	0	134	0	48	170	0	148	16	0	2	204	4	2	0	26	130	16	34	128	60	0	0	12	322	0	20	134	28	4	2
ENSMUSG00000026934	0	0	0	0	0	0	0	0	0	0	0	0	0	0	0	0	0	0	0	0	0	0	0	0	0	0	0	0	0	0	0	0	0	0	0	0	0	0	0	0	0	0	0	0	0	0	0	0	0
ENSMUSG00000036327	4	0	0	219	40	182	362	62	0	231	0	0	0	282	2	184	0	0	0	0	0	0	356	348	0	0	0	3	180	82	0	0	0	0	80	0	0	0	0	0	270	0	234	0	184	488	0	2	0
ENSMUSG00000048038	0	0	0	0	0	0	0	1	0	0	0	18	0	0	0	0	0	0	0	0	0	0	0	0	0	0	0	0	0	0	0	0	0	0	0	0	0	0	0	0	0	0	0	0	0	0	0	0	0
ENSMUSG00000026930	56	0	0	62	570	0	475	186	0	116	499	0	0	32	78	144	0	0	2	0	230	0	9	41	0	0	0	0	2	256	0	4	0	0	243	260	2	0	0	0	0	2	0	0	26	71	0	115	48
ENSMUSG00000075467	60	54	140	166	139	0	370	244	2	68	186	32	61	271	102	86	254	2	0	246	338	0	610	143	162	40	0	2	200	405	128	4	0	96	192	123	12	0	4	0	246	0	289	64	0	104	0	2	166
ENSMUSG00000026928	0	0	0	9	25	0	0	0	0	0	0	0	0	0	0	0	0	0	0	0	3	0	0	0	0	0	0	0	0	2	0	0	0	0	0	0	0	0	0	0	0	0	0	0	0	0	0	0	0
ENSMUSG00000036281	46	326	0	47	0	0	0	52	2	0	0	216	72	28	7	2	0	1	0	782	0	0	238	58	0	0	0	0	2	38	0	0	2	0	86	2	4	0	10	0	0	540	552	0	0	128	0	0	0
ENSMUSG00000026927	90	224	20	757	243	402	180	880	9	511	0	10	26	545	364	477	160	4	6	399	451	0	30	163	298	0	0	2	512	743	745	12	4	0	338	1335	0	0	4	4	1125	488	0	2	5	664	487	2	830
ENSMUSG00000026926	318	202	212	675	393	366	356	366	0	190	447	0	286	330	0	99	393	2	0	0	33	2	407	236	124	444	12	10	649	373	0	0	0	0	121	797	4	0	0	0	0	0	328	2	109	167	420	2	334
ENSMUSG00000026925	206	2	0	85	0	66	234	299	0	18	0	2	0	0	73	353	77	0	0	0	0	0	99	68	0	12	0	0	0	320	0	0	0	0	82	644	0	0	0	2	462	56	150	0	2	30	0	0	94
ENSMUSG00000026924	20	0	0	126	50	204	82	0	0	368	0	0	2	182	154	162	0	2	0	2	130	0	212	70	138	22	2	0	10	0	0	0	0	8	169	0	510	2	4	0	8	96	0	0	12	178	26	2	0
ENSMUSG00000026923	2	26	0	0	4	80	0	0	460	91	0	24	0	0	2	2	0	0	0	0	88	0	0	73	0	2	2	0	0	6	0	0	2	2	24	0	0	0	0	0	0	2	0	4	0	362	0	0	0
ENSMUSG00000026921	47	131	101	91	147	10	38	93	0	0	0	72	0	51	0	92	0	1	0	2	64	0	84	40	39	82	0	0	0	90	0	4	16	0	300	216	148	0	0	0	0	0	104	0	4	0	0	0	0
ENSMUSG00000092356	0	0	0	0	0	0	0	0	0	0	0	0	0	0	0	0	0	0	0	0	0	0	0	0	0	0	0	0	0	0	0	0	0	0	0	0	0	0	0	0	0	0	0	0	0	0	0	0	0
ENSMUSG00000026922	0	0	0	0	0	0	0	0	0	0	0	0	0	0	0	0	0	0	0	0	0	0	0	0	0	0	0	0	0	0	0	0	0	0	0	0	0	0	0	0	0	0	0	0	51	0	0	207	0
ENSMUSG00000036186	129	574	1	406	276	537	1151	497	957	179	0	81	104	244	11	110	458	0	4	232	622	0	324	191	0	244	2	2	360	528	503	232	0	337	561	674	150	0	4	0	329	349	1156	2	274	22	2	418	1
ENSMUSG00000026919	0	0	0	0	0	0	0	0	0	0	0	0	0	0	0	0	0	0	0	0	0	0	0	0	0	0	0	0	0	0	0	0	0	0	0	0	0	0	0	0	0	0	0	0	0	0	0	0	0
ENSMUSG00000015787	0	0	0	0	0	0	0	0	0	0	0	0	0	0	0	0	0	0	0	0	0	0	0	0	0	0	0	0	0	0	0	0	0	0	0	0	0	0	0	0	0	0	0	0	0	0	0	0	0
ENSMUSG00000036160	0	2	0	160	0	0	478	72	8	4	0	0	0	334	0	0	254	0	128	0	0	0	46	138	0	2	2	0	311	0	14	18	0	4	304	0	0	0	0	0	0	0	294	0	4	0	0	0	0
ENSMUSG00000015776	308	180	0	216	282	837	284	812	1306	78	172	140	0	80	132	598	196	0	230	0	0	0	186	286	234	0	2	0	460	552	418	2	0	0	426	14	0	612	680	4	2	170	188	0	2	108	0	0	300
ENSMUSG00000062647	424	384	380	372	960	518	1082	564	1258	634	4	111	501	684	520	262	440	8	18	18	1180	0	948	872	630	469	0	485	540	574	400	132	1732	4	658	453	252	248	716	2	664	264	240	46	136	402	132	374	333
ENSMUSG00000015790	234	619	112	120	220	166	294	734	92	118	2	146	0	146	82	144	74	0	0	24	2	0	316	292	557	205	2	0	124	40	0	108	864	2	94	596	0	0	4	2	386	175	318	2	108	2	310	0	94
ENSMUSG00000014873	56	0	157	32	81	515	122	236	264	161	0	2	0	139	51	82	0	0	0	0	0	0	436	271	465	112	2	0	23	222	150	1	0	0	4	69	1	0	82	0	145	0	192	2	0	154	2	0	249
ENSMUSG00000014867	310	410	0	461	427	474	707	8	902	263	0	0	210	763	197	191	0	0	0	0	180	0	1212	166	342	163	6	2	408	758	0	0	67	88	404	666	0	0	0	2	355	0	845	2	290	10	0	644	2
ENSMUSG00000049897	0	0	0	0	0	0	0	0	0	0	0	0	0	0	0	0	0	0	0	0	0	0	0	0	0	0	0	0	0	0	0	0	0	0	0	0	0	0	0	0	0	0	0	0	0	0	0	0	0
ENSMUSG00000052406	8	0	2	141	140	364	184	408	0	179	0	87	76	368	32	0	204	2	0	352	267	2	632	376	210	332	6	0	246	319	6	14	0	2	196	422	506	0	0	0	298	84	422	0	2	32	34	0	613
ENSMUSG00000014852	0	0	0	0	0	2	0	0	0	0	0	0	0	0	1	0	0	0	0	0	0	0	224	18	3	72	0	0	0	58	76	0	0	0	36	395	0	0	0	0	0	0	0	0	2	0	0	0	0
ENSMUSG00000015488	200	472	0	324	0	260	196	500	2	226	0	2	38	282	300	4	0	0	0	52	400	0	1764	104	116	92	2	56	26	454	0	168	2830	0	196	2	755	0	0	4	342	264	78	0	188	228	0	0	0
ENSMUSG00000036067	282	274	0	259	188	0	438	102	298	0	0	8	24	144	42	154	86	4	26	0	0	0	596	390	14	344	0	98	0	32	0	28	0	0	480	0	4	2	0	2	898	472	412	0	136	136	4	1176	0
ENSMUSG00000009214	0	0	0	0	0	0	0	0	0	0	0	0	0	0	0	0	0	0	0	0	0	0	0	0	0	0	0	0	0	0	0	0	0	0	0	0	0	0	0	0	0	0	0	0	0	0	0	0	0
ENSMUSG00000036040	0	105	0	360	144	565	0	0	0	0	8	0	0	154	0	162	0	0	0	110	534	0	546	0	2	0	2	0	258	166	282	0	0	0	356	0	0	0	0	0	0	0	458	2	156	372	0	0	0
ENSMUSG00000009216	902	1074	168	732	986	1272	152	1592	1026	808	0	138	580	558	464	669	110	1278	4	78	288	2	1362	332	1342	442	4	174	214	828	434	40	2	364	664	330	1088	2351	1838	0	240	54	40	2	550	992	338	192	452
ENSMUSG00000000889	0	0	161	0	0	154	0	4	0	0	0	0	0	0	0	0	0	0	0	0	0	0	0	0	0	0	0	0	0	0	0	0	0	0	0	0	0	0	0	0	0	0	0	0	0	0	0	0	0
ENSMUSG00000009614	0	0	0	0	0	0	48	0	0	0	0	0	0	0	2	0	0	0	0	0	0	0	0	0	0	0	0	0	0	0	54	0	0	0	0	12	0	1188	0	0	0	2	0	0	6	0	0	0	0
ENSMUSG00000009621	0	0	0	0	34	0	38	0	0	0	0	0	0	16	0	82	0	0	0	0	10	0	0	0	0	0	0	0	0	0	0	0	0	0	0	0	0	0	0	0	0	0	0	0	0	0	60	0	0
ENSMUSG00000109946	352	12	32	24	458	0	272	300	0	78	2	0	4	260	0	322	4	4	0	2	104	0	514	234	326	686	0	0	2	189	640	2	0	0	470	100	2	64	2	0	1010	2	246	2	44	0	2	2	4
ENSMUSG00000026918	190	206	438	249	190	408	174	140	6	110	0	48	40	408	26	124	190	875	0	38	680	0	70	85	124	870	10	0	176	284	176	12	2	258	266	8	781	178	2	0	232	10	60	114	74	94	39	84	12
ENSMUSG00000026917	130	54	0	17	0	612	0	0	612	0	2	0	0	84	0	178	0	0	0	90	0	0	332	142	158	0	2	0	380	334	4	0	0	6	290	0	0	0	0	0	288	0	0	0	132	0	0	0	0
ENSMUSG00000015846	374	32	0	0	0	4	0	48	0	0	0	26	0	0	20	0	0	0	0	48	492	0	0	24	0	0	0	0	0	4	0	0	0	2	0	0	0	0	16	0	0	12	0	0	2	0	6	0	0
ENSMUSG00000026837	0	0	0	0	0	0	0	0	0	0	0	0	20	0	0	0	0	0	0	0	0	0	0	0	0	0	0	0	0	70	0	0	0	0	74	0	0	0	0	0	0	0	0	0	0	0	0	0	0
ENSMUSG00000026835	0	0	0	0	0	0	0	0	0	0	0	0	0	0	0	0	0	0	0	0	0	0	0	0	0	0	0	0	0	0	0	0	0	0	0	0	0	0	0	0	0	0	0	0	0	0	0	0	0
ENSMUSG00000026833	3833	2825	2428	2360	3134	7613	2706	5330	3547	4756	3896	1978	769	3945	2709	2284	3165	2614	410	2078	3478	6	4649	3824	3365	3850	180	3048	4758	7530	4842	2224	1358	1996	5607	3790	2140	948	4487	22	4975	2053	6050	430	3515	5729	798	1783	3132
ENSMUSG00000035829	62	0	0	4	0	2	0	0	740	2	0	0	0	56	400	332	228	0	0	0	0	0	0	0	0	47	0	1	0	0	0	0	0	0	0	0	10	2	2	0	0	4	16	0	0	337	0	8	278
ENSMUSG00000026831	0	8	0	0	38	0	0	0	0	0	0	0	0	16	0	48	0	0	0	0	0	0	0	0	0	29	0	0	0	74	0	0	0	0	0	0	0	0	0	0	0	0	145	0	0	0	0	0	0
ENSMUSG00000035772	220	434	0	184	0	228	316	2	2	206	0	0	0	248	114	26	234	0	0	26	400	0	118	26	100	358	4	0	152	190	12	0	0	0	170	294	0	2	0	0	876	0	0	0	172	96	0	0	408
ENSMUSG00000026829	0	0	0	0	0	0	0	0	0	0	0	0	0	0	0	0	0	0	0	0	0	0	0	0	0	0	0	0	0	0	0	0	0	0	0	0	0	0	0	0	0	0	0	0	0	0	0	0	0
ENSMUSG00000063611	0	0	0	0	0	3	0	0	0	0	0	0	0	0	0	0	0	0	0	0	0	0	0	0	0	0	0	0	0	0	0	0	0	0	0	0	0	0	0	0	0	0	0	0	0	0	0	0	0
ENSMUSG00000026821	264	0	458	124	254	4	86	176	46	210	0	114	330	200	35	32	8	2	0	2	2	0	226	256	0	30	2	460	568	1027	48	0	572	6	404	18	0	2	12	0	0	432	426	0	19	284	0	820	0
ENSMUSG00000026818	0	0	0	0	0	0	0	0	0	0	0	0	0	0	0	0	0	0	0	0	0	0	0	0	0	0	0	0	0	0	0	0	0	0	0	0	0	0	0	0	0	0	0	0	0	0	0	0	0
ENSMUSG00000026816	0	2	0	88	10	2	0	342	280	70	0	0	0	218	19	194	80	0	0	0	0	0	152	62	256	12	0	0	0	0	0	0	2	0	83	2	0	0	38	2	402	353	0	0	0	6	0	0	0
ENSMUSG00000026815	0	0	0	0	0	0	0	0	0	0	0	0	0	0	0	0	0	0	0	0	0	0	0	0	0	0	0	0	0	0	0	0	0	0	0	0	0	0	0	0	0	0	0	0	0	0	0	0	0
ENSMUSG00000026812	232	230	28	117	138	60	206	428	392	377	0	136	183	22	588	0	0	0	0	140	268	0	244	281	58	293	0	7	358	227	16	162	2	0	466	158	0	0	0	0	78	12	0	4	203	266	0	2	28
ENSMUSG00000026809	0	0	0	4	0	0	0	0	0	0	0	0	0	0	0	0	0	0	0	0	0	0	0	0	0	0	0	0	0	0	0	0	0	0	0	0	0	0	0	0	0	0	0	0	0	0	0	0	0
ENSMUSG00000026807	0	0	0	82	0	0	0	24	0	108	0	0	0	44	0	0	15	0	0	0	0	0	0	0	133	0	0	0	72	0	0	0	0	0	99	0	0	0	0	0	0	0	0	0	0	0	0	0	0
ENSMUSG00000035666	0	0	0	50	44	0	0	0	392	2	0	5	4	0	4	0	0	0	0	0	190	2	472	50	36	12	0	0	161	348	0	0	16	10	220	308	0	0	0	0	0	0	254	2	600	64	0	0	2
ENSMUSG00000026806	0	575	0	32	62	0	0	0	510	0	0	0	0	128	10	72	0	0	0	0	0	52	2	2	0	0	2	0	0	0	0	0	2	0	146	0	0	0	0	0	0	0	0	0	0	13	0	0	0
ENSMUSG00000026805	0	0	0	0	0	0	0	0	2	0	0	0	0	0	0	0	0	0	0	1	0	0	0	0	0	0	0	0	0	0	0	0	0	0	0	0	0	0	0	0	0	0	0	0	0	0	0	0	0
ENSMUSG00000079502	0	0	0	0	0	0	0	0	0	0	0	0	0	0	0	0	0	0	0	0	0	0	0	0	0	0	0	0	0	0	0	0	0	0	0	0	0	0	0	0	0	0	0	0	0	0	0	0	0
ENSMUSG00000026803	0	88	0	12	0	120	72	143	20	0	0	22	0	0	52	60	0	0	0	310	210	0	77	4	24	238	2	0	12	5	0	0	2	0	138	2	0	0	0	0	0	2	8	0	4	12	0	0	0
ENSMUSG00000043535	176	92	8	205	59	114	206	46	0	44	0	4	2	124	78	166	158	0	10	56	60	0	288	236	238	16	0	0	292	455	32	12	0	0	388	492	424	2	156	2	337	13	368	0	8	62	206	6	214
ENSMUSG00000035513	296	40	0	62	116	381	26	423	96	234	0	12	2	48	4	100	136	0	0	49	80	0	208	55	174	320	0	54	189	237	32	224	0	0	26	0	0	0	82	0	28	0	120	0	392	8	0	0	0
ENSMUSG00000026799	544	453	226	185	242	310	150	14	315	92	0	2	4	227	238	267	0	4	0	0	0	0	142	182	502	338	2	0	325	576	62	8	0	2	348	538	2	0	1	0	557	76	0	0	152	226	250	0	2
ENSMUSG00000039844	202	35	4	32	76	1106	413	593	1340	246	70	112	64	120	422	30	228	368	6	2	306	0	0	168	172	19	2	2	80	314	514	102	204	12	224	288	0	0	140	0	138	36	8	0	288	108	588	336	34
ENSMUSG00000079497	0	0	0	0	0	0	0	0	0	0	0	0	0	0	0	0	0	0	0	0	0	0	26	0	0	0	0	0	0	12	0	0	0	0	21	0	0	0	0	0	0	0	0	0	8	11	0	0	0
ENSMUSG00000075425	0	0	0	0	0	0	0	0	0	0	0	0	0	0	0	0	0	0	0	0	0	0	0	0	0	0	0	0	0	0	0	0	0	0	0	0	0	0	0	0	2	0	0	0	0	0	0	0	0
ENSMUSG00000039826	192	189	0	260	0	2	190	279	0	129	0	22	154	181	2	0	232	0	2	0	789	0	63	236	0	0	0	32	32	145	18	41	2	0	0	0	6	0	0	0	441	3	0	0	0	0	0	0	0
ENSMUSG00000026798	286	168	5	294	85	4	42	2	0	132	0	2	0	206	120	220	2	2	28	312	170	0	0	119	324	135	6	0	193	98	0	140	2	0	221	0	0	2	0	4	2	296	290	0	152	288	0	4	0
ENSMUSG00000059316	128	172	0	162	0	90	184	484	706	18	0	72	10	162	84	110	138	94	4	0	300	26	286	224	291	440	6	570	360	418	12	170	0	0	1058	4	72	2	136	0	1476	132	0	4	84	54	0	701	344
ENSMUSG00000069020	97	26	0	32	84	0	132	41	52	0	90	0	6	110	0	58	60	0	0	0	166	6	224	56	228	108	0	44	2	238	70	24	0	30	88	34	202	262	0	2	122	2	0	0	81	16	0	125	78
ENSMUSG00000039787	0	0	0	0	0	0	0	0	0	0	2	2	0	0	0	0	0	0	0	0	0	2	4	0	0	0	0	0	0	0	0	0	0	0	0	0	0	2	0	0	0	0	0	0	50	220	0	0	0
ENSMUSG00000026790	146	324	0	165	0	0	82	454	266	82	2	111	14	326	9	44	0	240	0	2	198	0	544	28	472	302	10	0	80	209	384	258	0	142	282	10	6	0	360	0	318	531	160	0	55	198	14	340	2
ENSMUSG00000019715	316	887	666	334	548	192	224	84	0	197	0	0	10	696	514	124	556	0	0	2	420	0	2	0	340	4	4	6	162	442	64	149	0	0	240	496	2	0	0	0	2	3	308	0	30	0	2	2	0
ENSMUSG00000057738	1602	1115	406	2179	2141	3182	2514	2453	2312	1694	416	656	1521	2362	1790	1690	1434	32	84	549	3236	2	3565	1593	1585	1752	144	734	1082	2387	866	144	3485	464	1772	2330	612	2	1670	2	1923	1452	1054	328	959	1199	1566	328	1016
ENSMUSG00000039715	236	200	0	238	132	146	28	578	302	160	0	6	0	168	0	78	2	0	0	0	0	0	8	50	660	0	0	116	0	422	0	0	2	0	346	266	0	0	0	2	0	184	14	0	4	4	0	0	0
ENSMUSG00000054766	380	726	284	402	618	350	478	346	184	174	140	246	74	504	154	354	372	0	60	232	320	0	702	466	344	610	16	2	236	458	318	74	664	4	556	258	214	4	338	0	672	114	582	56	523	186	282	7	354
ENSMUSG00000026785	0	0	0	0	0	0	0	0	0	0	0	0	0	0	0	0	0	0	0	0	0	0	0	0	0	0	0	0	0	0	61	0	0	0	0	0	0	0	0	0	0	0	0	0	0	0	0	0	0
ENSMUSG00000015335	0	0	0	38	0	0	6	0	0	0	0	0	0	0	0	0	0	0	0	0	2	0	0	0	87	0	0	0	0	159	0	0	0	0	49	0	0	0	0	0	0	0	132	0	2	0	0	0	0
ENSMUSG00000039686	284	156	74	215	274	204	170	208	154	112	4	205	20	308	80	126	14	2	12	154	0	0	168	224	2	135	2	2	380	148	20	54	1398	4	406	439	2	4	0	2	288	345	186	0	188	257	44	414	60
ENSMUSG00000039678	199	234	58	371	0	112	194	413	22	44	0	0	2	20	0	234	0	0	4	50	40	0	0	18	176	52	0	0	403	408	0	2	0	24	24	2	6	0	4	0	206	284	164	0	31	89	0	0	0
ENSMUSG00000015337	36	85	59	60	21	0	13	0	0	0	1	1	0	47	0	0	66	0	2	0	0	0	126	96	72	22	0	84	72	29	107	0	0	0	84	84	0	0	35	0	107	0	0	0	0	101	179	2	1
ENSMUSG00000039660	77	147	444	241	17	2	530	92	0	250	0	60	2	173	16	2	131	1	0	0	18	2	41	103	157	0	2	0	4	195	0	25	0	0	258	162	0	0	1	6	228	400	280	4	0	2	0	0	811
ENSMUSG00000039648	0	0	0	70	0	0	0	2	0	0	0	0	0	128	0	36	2	0	0	0	0	0	0	6	0	0	0	4	0	0	0	0	0	0	128	0	0	0	0	0	2	210	290	0	2	0	0	0	0
ENSMUSG00000007476	26	138	0	71	42	160	70	164	4	90	50	1	2	100	86	36	0	1366	1	2	86	0	148	140	75	204	6	2	134	246	136	2	0	0	30	190	0	0	0	0	248	0	276	0	16	131	4	247	52
ENSMUSG00000099041	0	0	0	2	0	0	0	0	0	0	0	0	0	0	0	0	0	0	0	0	0	0	0	0	0	0	0	0	0	0	0	0	0	0	0	0	0	0	0	0	0	0	0	0	0	0	0	0	0
ENSMUSG00000079484	0	0	0	9	5	0	0	0	0	0	13	0	0	0	0	1	0	0	0	0	0	0	0	0	0	34	0	0	0	0	0	0	0	0	2	0	0	0	0	0	0	0	0	0	0	0	0	0	0
ENSMUSG00000098794	0	0	0	0	0	0	0	0	0	0	0	0	0	0	0	0	0	0	0	0	0	0	0	0	0	0	0	0	0	0	0	0	0	0	0	0	0	0	0	0	0	0	0	0	0	0	0	0	0
ENSMUSG00000075419	0	0	0	106	66	0	26	322	0	299	2	0	116	320	244	146	166	0	0	0	552	0	0	42	142	126	6	324	218	158	326	382	0	0	182	0	0	0	0	0	34	0	646	8	60	2	2	576	0
ENSMUSG00000052533	2	0	0	55	0	0	0	50	0	42	760	59	6	81	8	0	24	0	2	44	2	2	8	0	0	34	2	0	0	0	0	20	0	0	14	266	52	0	66	2	206	4	0	0	2	0	0	0	2
ENSMUSG00000026860	616	346	1337	989	906	456	452	2066	260	973	3077	151	51	1290	376	313	1027	3	4	314	824	2	1745	901	1050	746	10	0	1094	1258	152	25	1044	268	1396	1722	1878	6	2	0	1216	536	1119	4	308	1793	736	0	540
ENSMUSG00000026858	230	668	0	170	137	396	464	200	64	146	0	7	122	330	517	0	4	886	4	0	253	0	330	470	119	387	2	230	646	176	30	10	0	10	204	110	0	2	4	2	14	0	1074	4	100	0	64	948	436
ENSMUSG00000026856	94	0	589	295	271	0	0	114	6	42	0	2	162	114	0	2	0	0	0	697	0	0	285	110	176	22	4	0	4	72	0	7	0	2	85	250	565	2	0	2	0	109	81	2	194	98	0	0	2
ENSMUSG00000026853	4	172	2	422	218	4	0	8	2	48	0	20	9	3	2	0	226	0	0	0	390	2	568	224	0	0	2	332	236	100	590	0	0	56	157	195	104	0	0	0	639	0	6	328	213	14	0	0	0
ENSMUSG00000039515	256	590	589	637	227	322	610	953	40	490	1777	69	250	196	70	370	412	0	4	280	763	2	778	390	554	280	24	70	427	599	172	30	909	246	507	124	223	126	216	2	745	94	570	238	411	423	310	830	0
ENSMUSG00000089762	0	44	0	10	0	8	30	182	0	32	0	10	0	0	0	0	198	0	0	0	56	0	0	30	0	100	0	0	0	204	0	0	0	14	94	34	0	0	0	0	2	102	50	4	0	26	0	0	0
ENSMUSG00000047363	0	0	0	0	0	0	0	0	0	0	0	0	0	38	0	0	0	0	0	0	0	0	0	0	42	0	0	0	0	0	0	0	0	0	0	0	0	0	0	0	0	0	0	0	0	0	0	0	0
ENSMUSG00000044320	0	0	0	0	0	0	0	0	0	0	0	0	0	0	0	0	0	0	0	0	142	0	0	130	0	0	0	0	0	0	0	0	0	0	0	0	0	0	0	0	0	0	0	0	0	0	2	0	0
ENSMUSG00000026857	287	426	8	62	2	0	588	748	388	12	0	2	30	406	140	213	346	1864	2	69	40	2	522	602	467	166	8	2	396	216	132	2	2	2	456	192	0	0	0	0	362	118	246	2	70	236	0	0	232
ENSMUSG00000039483	0	186	0	306	404	2	110	0	4	212	0	0	0	61	238	76	252	0	0	0	2	2	975	346	0	0	0	0	304	920	0	0	0	0	672	296	0	2	0	0	156	0	760	0	292	399	394	0	468
ENSMUSG00000039476	0	0	0	0	0	0	0	0	0	0	0	0	0	0	0	0	0	0	0	0	0	0	0	0	0	0	0	0	0	0	0	0	0	0	0	0	0	0	0	0	0	0	0	0	0	0	0	0	0
ENSMUSG00000050737	26	0	0	0	0	0	0	0	0	0	0	0	0	0	0	0	0	0	0	0	77	0	0	0	0	0	0	0	0	0	0	0	0	0	0	0	0	0	0	0	0	0	0	0	0	0	0	0	0
ENSMUSG00000026848	206	48	14	6	112	256	54	0	0	36	0	141	12	308	238	280	0	0	0	0	2	0	318	38	188	242	4	0	210	142	8	2	0	0	4	155	0	0	0	0	136	22	12	0	22	442	2	2	42
ENSMUSG00000026849	0	136	4	68	476	584	264	596	6	156	644	0	30	144	254	132	44	0	10	18	0	0	294	164	278	248	2	45	677	219	578	62	2	578	314	265	216	0	14	0	239	0	48	0	2	0	0	408	190
ENSMUSG00000026851	252	413	206	214	196	402	438	919	128	176	128	38	152	576	0	278	150	212	8	184	618	8	626	726	507	284	2	100	564	692	242	4	4	0	544	2	2	17	430	2	254	61	346	8	108	254	2	0	140
ENSMUSG00000026854	76	704	772	336	476	12	54	788	134	188	0	24	84	312	109	198	4	0	0	738	337	0	2	330	2	188	2	1400	96	304	44	0	2	0	224	352	136	0	38	0	556	50	0	442	4	354	0	6	20
ENSMUSG00000075415	274	434	0	62	366	480	16	74	2	30	0	174	202	0	226	68	2	14	0	16	56	0	285	202	0	73	4	0	563	64	22	162	0	158	48	4	0	0	0	0	0	201	275	2	491	170	140	2	0
ENSMUSG00000000194	2	478	0	270	140	1	0	64	0	134	0	66	28	72	1	0	32	24	14	0	0	2	0	46	132	0	2	2	142	493	288	0	0	0	70	0	0	0	2	0	4	80	174	0	8	832	0	430	0
ENSMUSG00000062661	105	2	418	477	640	180	558	468	158	174	298	224	326	448	303	396	184	2	6	0	398	0	886	550	750	298	8	6	12	1074	352	10	26	6	406	610	60	52	899	6	12	54	20	2	230	340	686	0	26
ENSMUSG00000055632	0	0	0	0	0	0	0	0	0	0	0	0	0	0	0	0	0	0	0	0	0	8	0	0	0	0	0	0	0	0	154	0	0	0	0	0	0	0	0	0	0	0	0	0	0	0	0	0	0
ENSMUSG00000076441	0	0	0	0	26	0	274	0	0	0	0	0	24	0	0	114	0	0	0	0	382	0	0	0	0	0	0	0	0	44	2	0	0	6	6	0	0	0	0	0	0	0	0	0	0	0	0	0	0
ENSMUSG00000026843	30	4	0	250	122	2	2	154	0	0	0	130	52	218	405	0	0	0	0	34	0	2	58	204	116	8	2	0	112	12	0	0	2	0	22	48	2	0	0	1	123	14	189	19	0	316	0	2	28
ENSMUSG00000079466	0	0	0	0	0	0	0	0	0	0	0	0	0	0	0	0	0	0	0	0	0	0	0	0	140	0	0	0	0	0	0	0	0	0	0	0	0	0	0	0	0	0	0	0	0	0	0	0	0
ENSMUSG00000039356	50	144	0	26	0	1	0	49	0	10	0	79	0	134	1	107	42	2	0	252	0	0	227	173	144	1	0	0	126	250	0	0	1454	0	243	196	2	2	0	0	1	117	0	1	1	279	301	0	0
ENSMUSG00000026842	0	52	0	38	0	0	0	0	0	0	0	3	2	0	0	202	0	0	0	0	2	6	0	50	76	2	0	0	0	138	0	0	0	0	222	0	0	0	0	8	0	0	0	0	68	68	0	0	0
ENSMUSG00000043102	0	0	0	0	0	0	0	0	0	0	0	0	0	0	0	0	0	0	0	0	0	0	0	0	0	0	0	0	0	0	0	0	0	0	0	0	0	0	0	0	0	0	0	0	0	0	0	0	0
ENSMUSG00000026841	0	0	0	116	0	0	10	0	0	0	0	0	0	162	98	0	0	0	72	0	464	0	548	0	0	0	0	2	0	386	0	0	0	0	0	0	0	0	0	0	0	0	0	0	0	355	0	0	0
ENSMUSG00000026840	0	0	0	0	0	0	0	0	0	0	0	0	0	0	0	0	0	0	0	0	0	0	0	0	0	0	0	0	0	0	0	0	0	0	0	0	0	0	0	0	0	0	0	0	0	0	0	0	0
ENSMUSG00000001864	0	0	0	0	0	0	0	0	0	0	0	0	0	0	0	0	0	0	0	0	0	0	0	0	0	0	18	0	0	0	0	0	0	0	0	0	0	0	0	0	0	0	0	0	0	0	0	0	0
ENSMUSG00000001855	183	3	0	148	90	0	0	127	0	145	0	28	32	301	402	355	0	0	0	2	21	0	22	78	251	148	4	0	6	34	0	0	2	0	262	34	554	0	5	4	0	0	47	0	0	0	0	0	0
ENSMUSG00000050592	0	0	0	61	0	0	0	0	0	274	0	2	3	0	0	92	0	0	0	0	0	0	60	0	0	0	0	0	0	140	0	0	0	0	0	0	0	0	0	0	0	0	158	0	0	0	0	0	0
ENSMUSG00000051373	158	198	80	132	398	364	510	296	256	152	0	0	92	114	112	182	0	0	0	28	540	0	432	122	174	2	0	772	300	436	846	44	0	0	346	476	0	0	0	6	0	4	728	4	0	0	0	364	134
ENSMUSG00000039262	798	1152	274	801	374	760	348	492	1498	864	14	566	624	1056	1434	560	356	2	21	910	184	2	964	961	440	1216	26	578	318	1162	560	164	520	12	1012	1474	332	580	163	6	292	813	818	2	906	713	384	756	757
ENSMUSG00000039254	176	85	0	81	0	118	0	6	0	186	1	0	10	173	2	0	2	2	4	44	0	0	0	190	220	0	0	252	142	228	2	12	0	306	377	0	532	0	0	0	2	18	126	0	0	0	0	14	0
ENSMUSG00000002550	374	471	0	144	254	178	34	142	0	98	701	0	264	284	218	4	425	0	0	0	2	0	40	168	372	28	0	6	148	142	510	0	0	2	54	0	724	0	14	2	410	0	254	6	172	224	2	84	380
ENSMUSG00000044627	447	556	403	586	510	666	1124	686	348	334	10	54	157	658	349	447	402	724	32	2	262	0	1150	846	758	812	2	226	318	934	460	48	312	294	852	456	308	142	527	4	558	76	274	4	412	388	4	232	158
ENSMUSG00000002546	0	264	4	188	20	380	240	138	6	534	2	6	58	208	2	134	18	28	12	0	0	8	502	10	113	180	0	4	394	372	62	8	0	2	432	114	0	0	4	2	378	42	168	134	226	2	0	14	46
ENSMUSG00000026825	1637	1607	1006	913	1246	2100	3213	2900	1813	2573	478	258	1034	1310	829	687	1312	1132	534	1101	1621	13	1414	1770	1705	1440	116	1492	1758	1892	1388	454	1804	558	1951	946	904	648	612	14	1208	591	1751	158	993	1105	1098	864	1083
ENSMUSG00000039205	235	259	0	170	105	3	143	0	315	118	0	133	6	91	4	80	0	0	0	0	0	0	218	192	182	42	0	0	467	195	394	0	0	0	63	8	0	2	0	0	46	316	337	2	211	118	0	0	8
ENSMUSG00000039195	1343	760	786	487	1266	2166	1576	3442	1000	1149	1060	334	184	608	362	711	1908	582	108	160	2268	8	2337	2227	392	2178	16	995	2288	1517	1976	377	6	198	3683	808	635	498	364	6	2485	372	1962	170	522	540	167	538	1545
ENSMUSG00000026822	0	0	0	0	0	0	0	0	0	0	0	0	0	0	0	0	0	0	0	0	0	0	0	0	0	0	0	0	0	0	0	0	0	0	0	0	0	0	0	0	0	0	0	0	0	0	0	0	0
ENSMUSG00000026820	172	2	70	118	195	310	468	85	0	85	186	4	2	94	272	4	30	0	2	2	338	0	202	270	348	0	0	282	434	18	344	0	0	251	164	450	412	972	0	4	330	0	480	212	116	572	0	2	2
ENSMUSG00000026819	260	0	118	70	186	0	480	0	0	161	0	6	90	363	670	150	272	2	0	0	472	0	133	274	531	14	16	36	731	171	0	0	4	0	105	1126	98	0	0	0	753	8	727	0	4	571	0	0	440
ENSMUSG00000039164	0	2	0	130	4	0	0	0	50	0	396	0	7	0	247	0	0	0	0	2	146	0	0	0	0	140	0	0	24	128	0	0	0	0	2	2	0	0	0	0	0	0	0	0	8	0	438	18	0
ENSMUSG00000039157	78	4	34	120	232	34	186	8	0	211	0	130	0	116	0	172	388	0	4	18	534	0	20	2	12	50	2	8	656	2	0	2	2	0	126	0	2	0	0	0	68	226	0	0	242	184	0	0	0
ENSMUSG00000026810	108	231	360	284	260	144	349	407	764	160	639	0	260	347	62	143	240	0	0	945	216	2	837	156	250	2	4	346	324	441	48	2	0	4	342	330	0	1016	4	2	527	411	452	0	380	166	376	2	138
ENSMUSG00000075405	0	0	0	0	0	0	3	0	0	0	0	0	0	0	0	0	0	0	0	0	0	0	0	0	0	0	0	0	0	0	0	0	0	0	0	0	0	0	0	0	0	0	0	0	0	0	0	0	0
ENSMUSG00000046854	0	0	0	56	0	0	0	0	0	0	0	0	0	0	0	0	0	0	0	0	0	0	8	0	0	0	0	0	0	129	0	0	0	8	0	0	0	0	0	0	0	0	0	0	0	0	0	0	0
ENSMUSG00000079442	486	236	2	146	2	32	322	0	6	0	0	0	0	0	60	0	0	122	4	0	0	0	0	234	492	22	0	0	578	0	0	0	0	52	372	318	4	0	2	0	0	2	0	0	0	12	0	0	219
ENSMUSG00000026811	124	324	98	154	0	306	78	2	82	0	0	132	340	82	236	118	222	0	26	4	264	0	0	100	304	36	4	136	32	6	224	0	0	4	224	14	280	920	0	0	10	0	98	0	58	266	180	28	10
ENSMUSG00000026817	560	82	76	442	850	498	726	374	428	240	580	66	334	526	276	508	370	1310	220	2	938	0	618	348	994	684	4	0	190	910	856	98	1000	44	1016	896	752	0	1342	2	755	364	588	2	298	206	2	44	2
ENSMUSG00000026814	81	0	0	16	0	32	0	0	0	0	0	0	0	205	0	96	0	0	0	0	0	0	0	42	3	0	2	0	2	2	0	0	0	4	120	0	42	0	0	0	0	0	0	0	0	148	152	0	0
ENSMUSG00000009566	0	0	0	0	0	0	0	0	0	0	0	0	0	0	0	0	0	0	0	0	0	0	0	0	0	0	0	0	0	0	0	0	0	0	103	0	0	0	0	0	0	71	0	0	0	0	0	0	0
ENSMUSG00000009555	142	14	316	36	14	146	72	180	0	387	2	124	60	34	126	6	144	0	22	4	0	0	636	244	116	2	0	74	18	152	42	78	976	0	184	252	0	0	2	2	0	218	6	0	94	76	0	2	316
ENSMUSG00000059013	94	590	0	66	4	0	0	0	0	0	0	0	0	115	46	200	18	0	0	0	0	2	148	6	256	2	0	0	398	0	112	2	0	0	324	252	2	0	0	0	0	0	34	0	16	9	0	462	0
ENSMUSG00000009551	0	0	0	0	0	0	0	0	32	0	0	0	0	45	0	0	0	0	2	0	0	0	0	0	0	13	0	0	0	0	0	0	0	0	0	0	0	0	0	0	0	1	0	0	0	0	0	0	9
ENSMUSG00000039021	0	0	0	0	0	0	0	0	0	0	0	0	0	0	0	0	0	0	0	0	0	0	21	0	0	0	0	0	0	0	0	0	0	0	0	0	0	0	0	0	0	0	0	0	0	0	0	0	0
ENSMUSG00000009563	46	0	0	71	90	78	317	0	0	67	0	0	4	384	161	183	0	0	0	0	193	0	104	208	116	2	0	260	151	290	0	0	0	0	95	330	333	0	34	0	272	91	0	0	8	0	299	0	2
ENSMUSG00000053746	0	0	0	53	0	0	0	19	0	0	0	0	0	88	0	11	0	0	0	0	0	0	0	0	0	0	0	0	0	0	0	0	0	0	0	11	0	689	0	0	0	0	2	0	0	0	0	0	0
ENSMUSG00000038987	0	0	0	11	0	0	0	0	0	0	0	0	0	20	0	0	0	0	0	0	0	0	0	9	0	0	0	0	0	0	0	12	0	0	0	0	0	0	0	0	0	0	0	0	0	0	0	0	0
ENSMUSG00000026797	5213	7428	3161	9957	7747	6123	5154	9678	4599	4422	1582	845	2304	8236	5010	5231	3217	20	183	1336	3641	8	11542	5900	4608	8934	170	5622	4912	8996	3276	392	4565	894	8449	6239	4012	110	2630	28	11444	1266	5473	640	3829	4254	2508	2307	4412
ENSMUSG00000026796	0	0	26	0	0	0	2	10	0	0	0	30	0	0	99	0	326	0	0	0	0	0	11	0	0	4	0	2	42	0	0	0	2	0	0	48	0	0	114	0	391	0	0	122	32	0	2	0	0
ENSMUSG00000026792	195	0	0	80	2	0	14	197	584	99	0	0	142	80	2	0	200	0	0	68	0	2	302	0	0	0	4	0	2	133	0	0	0	0	188	0	0	0	0	0	0	0	333	0	9	0	171	0	110
ENSMUSG00000038900	229	522	234	242	462	728	573	664	556	334	428	122	59	314	333	72	334	1520	4	468	220	12	450	334	390	306	10	100	416	488	464	74	366	142	416	108	6	318	142	0	486	344	202	88	170	830	134	188	478
ENSMUSG00000026791	138	0	730	508	60	372	0	0	0	500	2	0	274	520	160	470	2	0	0	0	2	0	272	625	566	238	4	52	0	352	2	0	0	0	184	220	0	0	0	0	0	228	222	0	12	174	0	2	0
ENSMUSG00000038860	6	421	0	622	472	292	276	686	0	176	0	60	122	169	172	278	605	0	24	12	71	2	406	224	19	18	4	11	326	430	2	44	0	0	150	106	0	0	28	0	41	202	542	4	275	18	132	2	2
ENSMUSG00000038831	91	218	0	226	547	0	228	405	0	64	0	14	273	254	309	560	15	2	0	0	114	0	0	194	38	201	2	96	467	224	18	150	655	353	150	274	336	0	0	2	525	375	410	0	22	45	0	48	0
ENSMUSG00000004105	0	0	0	8	8	0	0	0	0	91	0	0	0	0	0	0	0	0	0	0	0	0	0	0	0	0	0	0	0	0	12	0	0	0	0	0	0	0	0	0	44	0	0	0	0	0	0	0	0
ENSMUSG00000068966	2	168	0	84	274	246	54	46	0	6	0	0	0	138	8	251	2	2	0	0	0	0	0	166	140	0	4	4	0	2	10	10	0	0	104	0	0	0	20	2	92	286	212	0	132	0	0	0	66
ENSMUSG00000026788	126	6	0	268	114	414	200	0	658	210	0	54	150	61	192	186	4	20	0	0	0	0	338	262	10	208	0	6	0	174	4	16	0	0	213	211	4	0	2	0	0	0	30	2	20	412	0	0	2
ENSMUSG00000038765	0	0	0	0	0	0	0	0	0	0	0	0	0	0	0	0	0	0	0	0	0	0	0	0	0	0	0	0	0	0	0	0	0	0	0	0	0	0	0	0	0	0	0	0	0	0	0	0	0
ENSMUSG00000038740	126	0	54	6	86	34	18	12	242	92	0	38	8	24	144	0	10	0	0	0	0	0	162	142	44	121	0	0	56	2	96	34	586	62	58	0	2	0	0	0	0	0	34	0	124	2	90	0	2
ENSMUSG00000038718	0	10	0	0	0	0	0	0	0	0	0	48	0	0	0	0	0	0	0	0	0	0	0	0	3	0	12	0	0	0	0	0	0	0	0	2	0	272	0	0	0	0	0	0	0	2	0	0	0
ENSMUSG00000038696	30	26	4	120	8	309	31	119	162	114	0	10	94	379	0	0	76	2	106	136	256	0	782	294	140	0	16	0	281	280	644	48	2	44	440	83	0	2	14	0	0	123	363	2	0	514	2	0	46
ENSMUSG00000026867	172	74	316	284	72	202	160	98	0	66	0	80	68	166	738	310	152	0	0	43	48	0	20	174	106	335	8	196	48	334	428	13	0	10	336	368	3	0	16	1	95	36	416	0	26	394	318	2	4
ENSMUSG00000026864	1192	454	576	1113	1876	1332	1634	1700	1654	980	271	54	414	824	1897	1214	548	22	64	404	1180	6	2415	1398	1862	2906	142	344	2100	2223	494	376	907	14	3240	1198	792	10	40	2	2996	120	1188	2	424	604	550	1434	1620
ENSMUSG00000070953	227	2	158	73	70	2	499	146	0	144	354	38	148	166	164	20	0	0	0	8	2	2	178	264	58	4	2	0	0	162	0	0	0	0	192	180	2	480	148	2	364	153	197	4	0	0	0	0	30
ENSMUSG00000035949	210	450	381	913	440	1977	181	335	14	222	1580	2	144	595	1009	364	150	4	390	335	859	2	1116	1020	488	510	0	174	534	782	60	164	0	132	856	2002	0	4	568	4	434	266	660	4	466	684	8	4	434
ENSMUSG00000107167	0	0	0	0	0	0	0	0	0	0	0	0	0	0	0	0	0	0	0	0	0	0	0	0	0	0	0	0	0	0	0	0	0	0	0	0	0	0	0	0	0	0	0	0	0	0	0	0	0
ENSMUSG00000026869	290	2	174	270	67	0	156	216	0	0	0	15	328	298	200	171	180	1066	2	4	80	4	478	354	495	462	2	372	188	112	2	6	554	0	230	296	2	0	326	4	18	98	248	2	268	286	2	2	0
ENSMUSG00000026870	0	0	0	0	0	0	0	0	0	0	0	0	0	0	0	0	0	0	0	0	0	0	0	0	0	0	0	0	2	0	0	0	0	0	0	0	0	0	0	0	0	0	0	0	0	0	0	0	0
ENSMUSG00000026873	0	0	0	0	0	0	0	0	0	0	0	0	0	0	0	98	0	0	0	0	0	0	0	0	0	0	0	0	0	0	0	0	0	0	0	0	0	0	0	0	0	0	0	0	0	0	0	0	0
ENSMUSG00000026875	0	0	0	0	0	0	0	0	0	0	0	0	0	0	0	0	0	0	0	0	0	0	0	0	0	0	0	0	0	0	0	0	0	0	0	0	0	0	0	0	0	0	0	0	0	0	0	0	0
ENSMUSG00000026874	9	0	0	0	0	0	0	0	0	0	0	0	0	0	0	0	0	0	0	0	0	0	0	0	0	0	0	0	0	0	0	0	0	0	0	0	0	0	0	0	0	0	0	0	0	0	0	0	0
ENSMUSG00000035875	0	0	0	0	0	0	0	0	0	0	0	0	0	0	0	0	0	0	0	0	0	0	0	0	0	0	0	0	0	0	0	0	0	0	0	0	0	0	0	0	0	0	0	0	0	0	0	0	0
ENSMUSG00000057110	0	15	0	24	0	2	2	0	0	0	0	17	0	0	4	74	12	130	0	0	14	0	144	87	108	3	0	0	0	91	0	0	0	0	0	0	0	0	0	2	88	0	0	0	0	31	0	0	0
ENSMUSG00000026878	559	1042	528	1093	952	1176	1046	552	234	531	172	432	108	1580	596	1072	604	1379	100	344	1244	2	1658	1236	532	2684	137	2469	492	636	720	292	2	20	1504	1464	514	192	302	6	768	257	582	72	458	390	460	122	326
ENSMUSG00000026879	98	0	0	70	0	0	0	154	0	0	0	0	0	0	0	168	0	0	0	0	2	0	0	352	0	0	70	2	0	0	0	0	0	0	238	0	0	0	0	0	0	0	0	0	204	0	0	68	0
ENSMUSG00000026880	0	0	0	0	0	0	0	0	0	0	0	0	0	0	0	0	0	0	0	0	0	0	0	0	0	0	0	2	0	0	0	0	0	0	0	0	0	0	0	0	0	0	0	0	0	0	0	0	0
ENSMUSG00000026882	0	0	0	0	0	0	0	0	0	0	0	0	0	0	0	0	0	0	0	0	0	0	0	0	0	0	0	0	0	0	0	0	0	0	0	0	0	0	0	0	0	0	0	0	0	0	0	0	0
ENSMUSG00000079421	0	0	0	0	0	0	0	0	0	0	0	0	0	0	0	0	0	0	0	0	0	0	0	0	0	0	0	0	0	0	0	0	0	0	0	0	0	0	0	0	0	0	0	0	0	0	0	0	0
ENSMUSG00000035778	0	0	0	128	0	0	0	0	0	10	0	0	0	0	0	2	0	0	0	0	0	0	0	0	0	0	0	0	0	0	0	0	0	0	0	0	0	0	0	0	0	0	0	0	0	0	0	0	0
ENSMUSG00000026883	420	126	0	62	50	8	234	81	2	254	56	6	78	396	222	552	212	0	8	0	308	0	36	166	2	960	0	406	342	521	400	2	0	28	634	0	0	2	680	2	150	72	6	0	40	258	184	224	8
ENSMUSG00000026885	102	295	0	135	2	0	0	153	0	0	0	0	66	4	270	26	62	0	0	2	0	0	0	82	0	83	0	0	10	250	4	32	0	0	152	216	342	0	0	0	94	0	70	0	185	102	0	556	0
ENSMUSG00000026895	722	268	388	520	1060	256	1098	738	444	446	280	0	468	524	374	668	544	565	0	0	540	0	1256	852	1010	662	6	402	716	792	68	122	2	42	1246	990	616	822	744	2	522	90	478	136	358	876	174	232	218
ENSMUSG00000026894	0	0	0	0	0	0	0	0	0	0	0	0	0	0	104	0	0	0	0	0	0	0	0	0	0	0	0	0	0	0	0	0	0	0	18	0	0	0	0	0	0	0	0	0	0	0	0	0	0
ENSMUSG00000026890	0	0	0	0	0	0	10	0	0	0	0	6	2	0	0	0	0	0	0	0	0	0	0	0	0	0	0	0	0	0	0	0	0	0	2	0	0	0	0	0	0	0	0	0	0	0	0	0	0
ENSMUSG00000026889	195	378	0	388	293	170	605	60	0	124	0	4	0	598	12	545	171	2	8	52	381	2	657	183	182	506	0	0	353	505	455	6	2	0	495	8	176	2	2	2	439	26	354	2	201	0	46	0	268
ENSMUSG00000026887	2	4	0	111	56	0	136	77	306	14	0	2	0	88	28	295	145	0	0	0	0	0	0	204	0	0	4	2	0	47	2	6	0	2	66	0	0	0	130	0	4	0	2	0	4	144	0	0	182
ENSMUSG00000047250	49	0	38	114	0	1056	0	0	0	0	19	2	10	108	2	0	0	6	0	0	8	0	0	36	0	86	0	0	0	6	0	0	0	0	114	0	0	0	0	0	0	0	0	0	0	0	2	0	12
ENSMUSG00000068950	0	0	0	0	0	0	0	0	0	0	0	0	0	0	0	4	0	0	0	0	0	0	0	0	0	0	0	0	0	0	0	0	0	0	0	0	0	0	0	0	0	0	0	0	0	0	0	0	0
ENSMUSG00000094464	0	0	0	0	0	0	0	0	0	0	0	6	0	0	0	0	0	0	0	0	0	0	0	0	0	0	0	0	0	0	0	0	0	0	0	0	0	0	0	0	0	0	0	0	0	0	0	0	0
ENSMUSG00000094266	0	0	0	0	0	0	0	0	0	0	0	0	0	0	0	0	0	0	0	0	0	0	0	0	0	0	0	0	0	0	0	0	0	0	0	0	0	0	0	0	0	0	0	0	0	0	0	0	0
ENSMUSG00000075387	0	0	0	0	0	0	0	0	0	0	0	0	0	0	0	4	0	0	0	0	0	0	0	0	0	0	0	0	0	0	0	0	0	0	0	0	0	0	0	0	0	0	0	0	0	0	0	0	0
ENSMUSG00000111869	0	0	0	0	0	0	0	0	0	0	0	0	0	0	0	0	0	0	0	0	0	0	0	0	0	0	0	0	0	0	0	0	0	0	0	0	0	0	0	0	0	0	0	0	0	0	0	0	0
ENSMUSG00000096822	0	0	0	0	0	0	2	0	0	0	0	0	0	0	0	0	0	0	0	0	0	0	0	0	0	0	0	0	0	0	0	0	0	0	0	0	0	0	0	0	0	2	0	0	0	0	0	0	0
ENSMUSG00000059251	0	0	0	0	0	0	0	0	0	0	0	0	0	0	0	0	0	0	0	2	0	0	0	0	0	0	0	0	0	0	0	0	0	0	0	0	0	0	0	0	0	0	0	0	0	0	0	0	0
ENSMUSG00000094764	0	0	0	0	0	0	0	0	0	0	0	0	0	0	0	0	0	0	0	0	0	0	0	0	0	0	0	0	0	0	0	0	0	0	0	0	0	0	0	0	0	0	0	0	0	0	0	0	0
ENSMUSG00000111863	0	0	0	0	0	0	0	0	0	0	0	0	0	0	0	4	0	0	0	0	0	0	0	0	0	0	0	0	0	0	0	0	0	0	0	0	0	0	0	0	0	0	0	0	0	0	0	0	0
ENSMUSG00000049315	0	0	0	0	0	0	0	0	0	0	0	0	0	0	0	0	0	0	0	0	0	0	0	0	0	0	0	0	0	0	0	0	0	0	0	0	0	0	0	0	0	0	0	0	0	0	0	0	0
ENSMUSG00000111021	0	0	0	0	0	0	0	0	0	0	0	0	0	0	0	0	0	0	0	0	0	0	0	0	0	0	0	0	0	0	1	0	0	0	0	0	0	0	0	0	0	0	0	0	0	0	0	0	0
ENSMUSG00000075384	0	0	0	0	0	0	0	0	0	0	0	0	0	0	0	0	0	0	0	0	0	0	0	0	0	0	0	0	0	0	0	0	0	0	0	0	0	0	0	0	0	0	0	0	0	0	0	0	0
ENSMUSG00000050015	0	0	0	0	0	0	0	0	0	0	0	0	0	0	0	0	0	0	0	1	0	0	0	0	0	0	0	0	0	0	0	0	0	0	0	0	0	0	0	0	0	0	0	0	0	0	0	0	0
ENSMUSG00000075383	0	0	0	0	0	0	0	0	0	0	0	0	0	0	0	0	0	0	0	0	0	0	0	0	0	0	0	0	0	0	0	0	0	0	0	0	0	0	0	0	0	0	0	0	0	0	0	0	0
ENSMUSG00000053146	0	0	0	0	0	0	0	0	0	0	0	0	0	0	0	0	0	0	0	0	0	0	0	0	0	0	0	0	0	0	0	0	0	0	0	0	0	0	0	0	0	0	0	0	0	0	0	0	0
ENSMUSG00000075382	0	0	0	0	0	0	0	0	0	0	0	0	0	0	0	0	0	0	0	0	0	0	0	0	0	0	0	0	0	0	0	0	0	0	0	0	0	0	0	0	0	0	0	0	0	0	0	0	0
ENSMUSG00000055088	0	0	0	0	0	0	0	0	0	0	0	0	0	0	0	0	0	0	0	0	0	0	0	0	0	0	0	0	0	0	0	0	0	0	0	0	0	0	0	0	0	0	0	0	0	0	0	0	0
ENSMUSG00000075380	0	0	0	0	0	0	0	0	0	0	0	0	0	0	0	0	0	0	0	0	0	0	0	0	0	0	0	0	0	0	0	0	0	0	0	0	0	0	0	0	0	0	0	0	0	0	0	0	0
ENSMUSG00000070943	0	0	0	0	0	0	0	0	0	0	0	0	0	0	0	0	0	0	0	0	0	0	0	0	0	0	0	0	0	0	0	0	0	0	0	0	0	0	0	0	0	0	0	0	0	0	0	0	0
ENSMUSG00000055838	0	0	0	0	0	0	0	0	0	0	0	0	0	0	0	0	0	0	0	0	0	0	0	0	0	0	0	0	0	0	0	0	0	0	0	0	0	0	0	0	0	0	0	0	0	0	0	0	0
ENSMUSG00000075379	0	0	0	0	0	0	0	0	0	0	0	0	0	0	0	0	0	0	0	0	0	0	0	0	0	0	0	0	0	0	0	0	0	0	0	0	0	0	0	0	0	0	0	0	0	0	0	0	0
ENSMUSG00000083361	0	0	0	0	0	0	0	0	0	0	0	0	0	0	0	0	0	0	0	0	0	0	0	0	0	0	0	0	0	0	0	0	0	0	0	0	0	0	0	0	0	0	0	0	0	0	0	0	0
ENSMUSG00000075378	0	0	0	0	0	0	0	0	0	0	0	0	0	0	0	0	0	0	0	0	0	0	0	0	0	0	0	0	0	0	0	0	0	0	0	0	0	0	0	0	0	0	0	0	0	0	0	0	0
ENSMUSG00000075377	0	0	0	0	0	0	0	0	0	0	0	0	0	0	0	0	0	0	0	0	0	0	0	0	0	0	0	0	0	0	0	0	0	0	0	0	0	0	0	0	0	0	0	0	0	0	0	0	0
ENSMUSG00000078198	0	0	0	0	0	0	0	0	0	0	0	0	0	0	0	0	0	0	0	0	0	0	0	0	0	0	0	0	0	0	0	0	0	0	0	0	0	0	0	0	0	0	0	0	0	0	0	0	0
ENSMUSG00000059429	0	0	0	0	0	0	0	0	0	2	0	4	0	0	0	0	0	0	0	0	0	0	0	0	0	0	0	0	0	0	0	0	0	0	0	2	0	0	0	0	0	0	0	0	0	0	0	0	0
ENSMUSG00000068947	0	0	0	0	0	0	0	0	0	0	0	0	0	0	0	0	0	0	0	0	0	0	0	0	0	0	0	0	0	0	0	0	0	0	0	0	0	0	0	0	0	0	0	0	0	0	0	0	0
ENSMUSG00000049018	0	0	0	0	0	0	0	0	0	0	0	0	0	0	0	0	0	0	0	0	0	0	0	0	0	0	0	0	0	0	0	0	0	0	0	0	0	0	0	0	0	0	0	0	0	0	0	0	0
ENSMUSG00000009030	78	0	0	140	86	114	164	28	52	62	0	2	23	18	0	0	16	0	0	0	100	0	22	114	176	30	0	0	8	60	6	0	0	16	92	213	0	0	0	0	188	0	166	0	0	154	0	0	0
ENSMUSG00000075376	160	92	4	139	46	82	200	517	342	233	0	4	30	211	253	208	2	46	20	131	12	0	646	278	20	614	74	106	42	150	36	30	0	22	179	2	4	0	46	0	315	130	64	2	179	166	230	520	408
ENSMUSG00000066798	6	0	0	18	2	0	0	0	0	0	2	0	0	0	22	0	0	0	0	0	0	0	0	10	73	354	0	350	56	0	0	0	0	0	66	4	0	0	261	0	0	0	30	0	0	0	0	36	0
ENSMUSG00000050714	0	2	0	18	0	2	0	0	150	0	0	4	0	8	4	80	0	0	0	0	0	0	0	0	18	0	0	0	2	0	0	0	128	0	0	10	0	1410	0	0	0	0	2	0	0	50	0	0	0
ENSMUSG00000035437	205	863	0	332	218	226	0	262	574	283	2	112	70	430	92	231	84	96	10	191	128	0	460	29	259	247	2	0	100	182	202	0	0	0	316	294	4	0	10	2	285	100	96	4	492	69	4	24	319
ENSMUSG00000026915	585	1291	542	1440	198	776	904	1284	721	779	6	208	209	820	618	1124	540	50	8	304	480	0	956	1251	432	2118	58	834	899	898	592	317	806	801	1255	383	8	6	201	6	1109	314	1292	10	1548	303	136	566	943
ENSMUSG00000053164	11	0	0	0	0	176	154	0	0	117	0	25	0	0	0	0	0	0	0	0	0	0	0	20	0	401	0	0	0	42	0	0	0	0	0	0	0	0	0	0	0	0	2	0	0	0	0	0	0
ENSMUSG00000035403	318	0	0	0	0	0	0	0	0	246	0	0	0	0	0	0	0	0	0	0	0	2	0	0	0	10	0	0	0	104	0	0	0	0	0	0	0	0	0	0	2	0	0	0	2	0	0	93	0
ENSMUSG00000035392	21	13	0	94	0	416	139	0	6	0	2	50	26	178	162	189	146	2	0	0	2	0	248	69	2	322	4	0	102	187	0	76	0	0	383	653	0	0	238	0	2	12	16	0	203	10	324	0	0
ENSMUSG00000000247	8	94	0	30	0	0	49	171	0	118	46	8	6	14	0	78	84	2	0	0	94	0	18	80	42	92	40	0	88	114	84	0	6	0	162	22	2	0	2	2	4	476	86	114	18	86	0	0	0
ENSMUSG00000026749	0	214	0	146	426	0	38	0	0	4	0	1	2	92	0	0	0	0	2	2	0	0	0	0	360	0	4	0	2	276	0	2	0	0	134	4	0	0	0	0	0	382	412	0	0	0	2	0	312
ENSMUSG00000026750	161	296	157	273	518	137	251	458	584	47	392	94	208	336	305	235	229	0	0	0	278	0	591	302	358	165	108	104	448	311	249	0	0	0	305	369	142	7	56	4	3	50	80	0	182	167	0	2	257
ENSMUSG00000026751	0	0	0	0	0	0	0	0	0	0	0	0	0	0	0	0	0	0	0	0	0	0	0	0	0	0	0	0	0	0	0	0	0	0	0	0	0	0	0	0	0	0	0	0	0	0	0	0	0
ENSMUSG00000063972	4	0	0	53	0	384	0	222	0	0	0	0	0	0	6	0	138	0	0	0	0	0	0	6	148	0	0	0	10	152	92	8	2	0	0	0	0	0	0	0	0	0	2	0	0	0	0	0	0
ENSMUSG00000046618	0	0	0	0	0	0	0	0	0	0	0	14	0	0	0	0	0	0	0	0	0	0	0	0	0	0	0	0	0	0	0	0	0	0	0	0	0	0	0	0	0	0	344	0	0	0	0	0	0
ENSMUSG00000035295	0	81	0	9	0	0	0	0	0	0	0	0	0	0	0	0	0	0	0	41	0	0	0	0	0	0	0	0	0	19	0	0	0	0	0	0	0	0	0	0	0	0	0	0	40	0	0	0	0
ENSMUSG00000062997	119	105	44	118	271	307	278	209	184	76	187	14	26	191	59	142	256	175	16	68	423	0	193	134	95	209	3	66	148	193	65	48	368	91	198	149	52	272	65	1	218	79	201	0	99	46	61	123	260
ENSMUSG00000026755	334	922	696	901	833	490	687	706	342	198	430	126	0	831	420	476	50	1678	106	354	736	2	538	1155	466	700	8	42	588	722	322	6	0	602	1022	1072	106	717	808	0	766	239	498	0	428	859	146	2	44
ENSMUSG00000026754	42	99	0	57	0	50	76	0	2	356	0	2	4	70	75	42	154	0	0	10	0	0	124	0	30	14	0	114	79	30	118	2	0	2	142	440	44	0	16	0	9	0	246	2	4	30	0	0	160
ENSMUSG00000035236	86	256	196	190	2	82	192	362	228	93	0	186	6	58	448	227	30	0	62	24	14	0	501	196	88	16	4	2	145	200	8	72	0	2	50	374	0	0	104	0	107	0	490	60	282	12	82	0	60
ENSMUSG00000026753	46	49	93	222	469	292	378	361	0	140	0	0	128	128	142	0	144	0	0	16	260	0	474	152	144	566	2	0	220	322	0	106	0	8	348	214	152	0	2	2	328	32	0	0	50	0	0	2	150
ENSMUSG00000049252	374	200	0	229	6	18	104	334	8	160	0	20	106	337	177	441	4	0	0	312	6	0	290	256	0	23	0	0	318	2	240	32	0	28	105	260	2	0	0	0	2	125	107	0	283	248	0	104	0
ENSMUSG00000026866	0	0	0	0	0	0	0	0	0	0	0	4	0	0	0	0	0	0	0	0	0	0	0	0	0	0	0	0	0	0	0	0	0	0	0	0	0	0	0	0	0	0	0	0	0	0	0	0	0
ENSMUSG00000049744	77	110	0	90	72	82	0	96	0	289	0	2	2	206	0	226	4	0	0	6	0	0	10	104	162	544	0	0	313	0	2	0	0	0	208	250	0	0	2	0	101	0	15	97	0	0	0	82	0
ENSMUSG00000036890	422	207	246	370	680	466	244	6	0	228	2	67	0	346	190	208	48	2	30	180	0	0	298	525	208	0	4	90	217	472	6	4	0	4	646	660	2	4	2	2	4	47	744	2	2	204	70	512	294
ENSMUSG00000026872	133	124	568	232	213	0	130	277	283	217	744	26	44	179	188	223	194	12	24	20	60	0	1417	148	645	471	57	696	200	369	502	118	0	72	258	698	522	114	294	2	328	591	408	2	306	358	38	4	18
ENSMUSG00000052155	84	18	66	31	110	331	46	0	414	222	116	4	44	538	2	268	2	8	2	14	12	4	126	12	634	252	0	266	4	59	281	16	166	2	379	4	8	318	6	0	98	178	40	0	4	485	0	2	0
ENSMUSG00000026761	16	2	160	75	142	0	213	65	82	6	392	5	12	238	122	142	185	10	32	6	0	2	737	290	6	245	0	0	72	240	323	0	0	270	439	0	2	2	2	2	20	165	131	0	8	136	170	546	4
ENSMUSG00000036792	2	185	2	153	142	131	200	150	12	142	0	188	78	285	40	10	74	0	10	4	146	0	23	56	192	356	12	34	203	91	0	4	0	170	95	380	0	70	20	0	156	0	0	0	10	42	0	0	0
ENSMUSG00000069495	72	98	0	72	0	558	2	32	4	306	0	115	6	34	18	14	56	6	0	0	76	0	0	56	72	104	0	86	128	94	48	6	0	18	44	2	56	0	44	2	0	208	22	0	130	12	110	4	70
ENSMUSG00000026764	736	1397	853	1728	1444	1976	2446	1054	780	1246	1702	328	924	1186	2430	1132	376	868	26	953	1300	18	1903	1118	430	2466	10	1010	1512	950	1174	234	3518	486	1770	1528	72	8	584	6	1262	1416	2316	512	1384	724	584	626	1150
ENSMUSG00000026765	109	0	0	136	0	0	274	0	0	68	0	2	0	0	0	0	0	2	0	2	0	0	0	449	0	0	0	0	0	64	158	0	0	0	0	0	0	0	0	0	0	0	0	2	210	0	0	0	0
ENSMUSG00000050447	96	0	0	30	184	0	0	0	0	0	0	0	0	0	57	0	0	0	0	0	0	0	0	0	30	0	0	0	84	0	0	0	0	0	0	0	0	0	0	0	0	0	59	0	0	0	0	0	2
ENSMUSG00000026766	18	406	0	306	322	366	386	436	0	136	0	22	18	130	138	88	254	2	6	40	148	0	746	314	126	358	2	404	250	58	12	6	2	0	312	386	0	1016	6	0	664	18	195	70	162	2	244	94	404
ENSMUSG00000017144	16	34	0	4	58	144	14	82	0	74	0	2	2	0	64	37	0	0	0	6	346	0	0	196	0	0	0	0	0	40	52	0	0	0	278	0	0	0	2	16	180	6	14	0	0	2	0	594	0
ENSMUSG00000056115	0	0	0	0	0	0	0	0	0	0	0	0	0	0	0	0	0	0	0	0	0	0	0	0	0	0	0	0	0	0	0	0	0	0	0	0	0	0	0	0	0	0	0	0	0	0	0	0	0
ENSMUSG00000036249	0	38	0	64	150	0	0	228	0	0	0	42	23	105	10	108	0	4	0	6	198	0	324	74	106	344	0	2	0	80	292	2	0	0	60	0	0	0	96	0	34	0	0	0	134	2	50	0	0
ENSMUSG00000026946	0	0	0	0	116	0	0	0	0	0	0	0	0	0	0	0	0	0	0	0	0	0	0	0	0	0	0	0	0	0	0	0	0	0	0	0	0	0	0	0	0	0	0	0	0	0	0	0	0
ENSMUSG00000053475	0	0	0	0	6	0	0	0	0	0	0	0	0	0	0	0	0	0	0	0	0	0	0	0	0	0	0	0	0	0	8	0	0	0	0	0	0	0	0	0	0	0	0	0	0	0	0	0	0
ENSMUSG00000036202	22	4	0	7	0	0	26	60	4	66	0	8	0	68	0	20	4	0	0	0	58	0	0	66	20	4	0	12	0	2	20	2	0	2	14	263	0	0	0	0	0	2	128	0	0	226	0	0	0
ENSMUSG00000026950	0	0	0	0	0	0	0	0	0	0	0	0	0	54	0	0	16	0	0	0	0	0	0	0	2	0	0	0	0	0	0	0	2	0	9	0	0	0	0	0	0	0	0	1	0	0	0	0	0
ENSMUSG00000036093	102	2	42	168	38	4	220	186	14	122	20	8	2	68	389	124	8	762	20	88	196	0	268	135	248	286	16	0	66	214	26	14	28	0	136	152	0	0	504	2	134	0	54	16	0	12	6	0	162
ENSMUSG00000017412	460	1028	1363	709	288	1208	782	2450	506	1633	318	386	87	454	472	580	802	182	116	188	579	2	790	1602	432	1700	10	1730	707	1063	1012	497	4	228	991	596	0	0	2058	8	623	224	784	32	844	292	866	10	688
ENSMUSG00000055371	64	78	0	38	338	196	2	229	0	82	0	0	2	0	0	5	0	0	0	0	32	4	172	4	0	14	0	0	0	217	0	0	0	0	136	576	0	0	0	0	0	0	2	2	4	37	0	0	14
ENSMUSG00000036053	0	6	2	6	8	0	0	4	0	18	2	32	0	48	94	4	38	0	0	0	46	0	0	3	2	42	4	10	10	76	22	164	0	0	30	22	0	1200	4	0	8	24	16	0	2	30	0	0	0
ENSMUSG00000061136	218	140	92	181	118	2	210	223	154	14	0	2	10	116	20	102	20	0	14	10	0	2	190	351	38	184	0	48	19	96	0	0	0	0	118	228	2	2	0	0	79	2	0	246	68	53	40	2	318
ENSMUSG00000026960	0	68	0	2	3	0	70	0	0	4	0	0	0	60	0	3	0	0	0	0	130	0	0	0	0	6	0	0	0	41	0	0	0	0	4	0	0	0	172	2	4	0	0	0	0	96	0	0	0
ENSMUSG00000075334	0	308	176	46	60	0	0	140	0	722	0	119	0	0	2	16	0	0	0	14	402	0	2	0	238	2	6	0	2	68	0	0	0	0	0	14	0	950	0	0	882	0	0	0	135	0	0	0	2
ENSMUSG00000060988	4	2	0	78	2	0	92	18	32	2	0	0	4	58	232	0	2	0	0	0	0	4	0	8	13	0	0	19	4	18	44	16	0	0	199	0	0	0	36	0	138	30	10	0	2	165	0	0	0
ENSMUSG00000026824	49	193	414	321	162	76	307	184	444	316	0	202	73	184	18	116	68	194	4	154	58	2	144	454	134	285	16	3	426	430	231	258	182	64	396	312	6	0	18	2	189	4	412	8	505	344	248	12	18
ENSMUSG00000026826	2	0	0	0	0	0	56	124	0	0	0	0	0	10	0	0	0	0	0	0	0	0	216	90	0	0	6	0	0	140	234	0	138	0	0	0	0	0	0	2	0	0	0	0	2	0	0	0	304
ENSMUSG00000026827	254	0	152	532	364	214	10	344	0	352	0	10	2	374	154	688	35	0	54	24	928	0	346	116	528	184	6	528	98	504	124	0	2	0	460	786	628	2	36	2	0	225	60	0	306	184	62	12	4
ENSMUSG00000026828	0	0	0	0	0	0	0	0	0	0	0	0	0	0	0	0	0	0	0	0	0	0	0	0	0	0	0	0	0	0	0	0	0	0	0	0	0	0	0	0	0	0	0	0	0	0	0	0	0
ENSMUSG00000026830	46	0	0	0	0	0	0	0	18	0	0	0	0	0	0	0	0	0	0	0	0	0	0	118	0	0	0	0	0	0	0	0	0	0	0	0	6	0	0	2	0	0	0	0	69	0	262	405	0
ENSMUSG00000026832	0	0	0	0	0	0	0	0	0	0	0	0	0	0	0	0	0	0	0	0	0	0	0	0	0	0	0	0	0	0	0	0	0	0	0	0	0	0	0	0	0	0	0	0	0	0	0	0	0
ENSMUSG00000026834	0	64	12	24	0	2	6	48	4	94	0	0	0	0	116	0	0	0	0	176	0	0	6	172	30	28	0	0	10	151	0	100	0	0	4	14	2	0	0	0	0	0	0	0	0	2	2	0	292
ENSMUSG00000026836	34	2	228	34	80	0	282	2	110	4	0	2	38	234	28	106	134	0	0	0	0	0	2	26	70	2	0	0	0	0	24	76	0	0	266	0	2	0	0	0	0	5	217	0	0	29	0	0	0
ENSMUSG00000091922	0	0	0	0	0	0	0	0	0	0	0	0	0	0	0	0	0	0	0	0	0	0	0	0	0	0	0	0	0	0	0	0	0	0	0	0	0	0	0	0	0	0	0	0	0	0	0	0	0
ENSMUSG00000026839	0	0	0	0	36	74	0	21	0	45	0	0	0	0	12	0	0	0	0	0	0	0	0	149	0	0	0	0	14	0	0	0	0	0	18	156	0	0	0	0	0	0	0	0	185	0	0	0	0
ENSMUSG00000036641	104	2	0	102	2	0	0	76	0	0	0	0	0	74	84	132	0	0	2	0	16	0	112	0	182	0	0	0	0	0	0	0	0	26	82	6	2	0	324	2	48	4	0	0	0	70	2	0	0
ENSMUSG00000079353	0	0	0	0	0	0	0	0	0	0	0	0	0	0	0	0	0	0	0	0	0	0	0	0	0	0	0	0	0	0	0	0	0	0	0	0	0	0	0	0	0	0	0	0	0	0	0	0	0
ENSMUSG00000026991	65	318	96	180	54	2	28	165	92	288	0	56	382	204	42	20	196	476	2	126	258	0	212	188	430	240	38	92	502	268	436	12	324	94	42	286	2	1960	622	0	0	188	50	6	92	124	68	80	20
ENSMUSG00000026989	0	0	0	0	0	0	0	0	0	0	0	0	0	0	0	0	0	0	0	0	0	0	0	0	0	0	0	0	0	0	0	0	0	0	0	0	0	0	0	0	0	0	0	0	0	0	0	0	0
ENSMUSG00000035168	48	0	0	0	0	0	0	138	32	2	0	0	2	0	130	0	0	0	0	0	0	0	0	153	14	206	2	0	0	0	0	0	0	4	0	26	0	1052	2	0	195	0	2	0	6	2	0	0	0
ENSMUSG00000026988	2	157	0	4	8	10	0	154	0	34	0	0	0	0	0	484	0	0	0	0	0	0	0	2	60	48	0	2	0	0	0	0	0	0	48	178	0	0	0	2	0	20	0	0	0	0	0	0	0
ENSMUSG00000026987	239	42	186	37	62	0	10	175	772	152	2	57	6	139	18	4	36	12	0	228	32	0	544	67	16	42	2	0	10	96	46	0	2	32	126	2	0	0	0	1	13	309	2	2	279	68	292	11	0
ENSMUSG00000026977	82	232	204	179	198	380	412	78	4	130	0	18	0	242	22	2	166	0	64	78	38	0	200	250	317	354	10	66	184	172	8	0	0	8	308	460	0	0	18	0	409	28	0	0	0	542	0	0	0
ENSMUSG00000060703	36	64	0	300	322	134	58	234	6	70	264	2	2	217	330	52	88	0	4	2	212	0	278	150	48	186	0	0	68	154	2	116	0	2	156	88	8	0	32	0	393	1	0	160	101	296	0	2	334
ENSMUSG00000026980	0	0	0	0	0	0	0	0	0	0	0	0	0	0	0	0	0	0	0	0	0	0	0	0	0	0	0	0	0	0	0	0	0	0	0	0	0	0	0	0	0	0	0	0	0	0	0	0	0
ENSMUSG00000054580	0	0	0	0	0	0	0	0	0	0	0	0	0	0	0	0	0	0	0	0	0	0	0	0	0	0	0	0	0	0	0	0	0	0	0	0	0	0	0	0	0	0	0	0	0	0	0	0	0
ENSMUSG00000026971	0	0	0	0	0	0	0	0	0	0	0	0	0	0	0	0	0	0	0	0	0	0	0	0	0	0	0	0	0	0	0	0	0	0	0	0	0	0	0	0	0	0	0	0	0	0	0	0	0
ENSMUSG00000026970	18	165	0	148	203	6	132	5	0	7	0	77	2	0	8	32	87	0	42	12	2	0	72	16	0	78	6	0	66	24	125	54	0	34	4	0	0	0	0	0	16	20	110	4	107	21	0	0	0
ENSMUSG00000064289	50	156	2	48	282	0	90	168	2	22	0	113	0	0	215	0	6	0	0	0	132	0	220	91	0	0	0	0	106	86	0	0	2	12	30	392	0	2	0	0	110	0	212	12	0	26	0	2	2
ENSMUSG00000026914	500	346	118	505	568	348	426	616	128	182	474	2	16	591	598	628	350	4	12	204	408	0	482	794	364	688	18	408	468	538	0	2	0	2	916	630	328	0	2	2	474	13	260	0	348	136	214	12	406
ENSMUSG00000035033	487	222	728	336	156	196	184	306	176	224	76	72	30	80	108	16	322	20	14	102	84	2	156	770	28	692	84	214	220	196	200	4	0	42	438	20	274	0	92	2	832	30	112	26	444	6	0	0	420
ENSMUSG00000026904	184	602	194	642	502	248	202	549	976	306	0	86	12	898	180	11	444	202	8	378	431	2	1417	412	112	1449	8	343	1325	492	241	12	2	2	491	493	2	0	170	2	1465	264	369	8	763	144	9	208	244
ENSMUSG00000035000	0	0	12	46	0	0	0	0	0	28	0	8	0	0	2	0	0	0	0	0	0	0	0	0	0	0	0	0	0	0	35	0	0	0	0	0	0	0	0	0	0	0	0	0	0	0	0	0	0
ENSMUSG00000000394	6	0	0	0	0	0	0	0	0	0	0	0	0	0	0	0	0	0	0	0	0	0	0	4	0	0	0	0	0	0	0	0	0	0	0	0	0	0	0	0	0	0	0	0	1	0	0	0	0
ENSMUSG00000000392	22	0	0	0	0	0	0	0	0	0	0	0	0	0	0	0	0	0	0	0	0	0	0	0	0	6	0	0	0	0	0	0	0	0	0	0	0	0	0	0	0	0	0	0	0	0	0	0	0
ENSMUSG00000026896	0	0	0	0	0	0	0	0	0	0	0	0	0	0	0	0	68	0	0	0	0	0	0	0	0	0	0	0	0	83	0	0	0	2	0	0	0	0	0	0	0	0	0	0	9	46	0	0	120
ENSMUSG00000026893	0	364	0	87	46	0	22	13	0	0	0	0	0	28	4	0	37	0	2	32	0	0	136	29	0	302	2	0	20	91	14	0	24	0	36	42	0	0	2	0	0	0	0	0	0	0	0	348	0
ENSMUSG00000059742	397	717	541	939	332	788	999	730	730	1052	2	180	290	223	1072	276	66	488	20	413	52	4	948	1467	244	1725	2	792	711	649	1245	559	1184	80	779	176	108	2	470	8	913	952	657	36	488	257	112	886	612
ENSMUSG00000075324	8	0	0	0	114	0	0	2	0	0	0	0	0	0	0	0	0	0	0	0	0	0	0	34	0	0	20	0	0	2	2	0	0	2	66	0	0	0	0	2	0	0	0	0	0	0	0	6	0
ENSMUSG00000026888	30	237	0	261	293	0	0	103	0	0	0	0	0	152	14	146	2	0	46	0	0	0	442	264	126	86	0	0	2	298	0	0	0	0	28	365	388	0	0	0	0	34	436	2	0	415	76	0	1
ENSMUSG00000034903	0	0	0	0	0	0	0	0	0	0	0	0	0	0	0	0	0	0	0	0	0	0	0	0	0	0	0	0	0	0	0	0	0	0	0	0	0	0	0	0	0	0	0	0	0	0	0	0	0
ENSMUSG00000061171	0	0	0	0	0	0	0	0	0	0	0	0	0	0	0	0	0	0	0	0	0	0	0	0	0	0	0	0	0	0	0	0	0	0	0	0	0	0	0	0	0	0	0	0	0	0	0	0	0
ENSMUSG00000057182	69	73	349	394	62	28	212	59	72	242	2	56	12	281	78	184	20	0	2	176	114	0	447	18	54	48	6	508	25	116	24	268	2	12	64	454	18	0	32	0	207	145	6	0	75	71	2	0	34
ENSMUSG00000075318	370	1288	544	1328	949	860	330	493	464	1061	0	457	198	1162	1054	1517	304	130	40	1152	1259	0	657	134	877	1067	46	546	1101	1208	1034	818	4	42	1268	449	1076	539	415	4	1026	450	415	28	663	1361	10	37	414
ENSMUSG00000044647	262	808	258	508	184	1171	216	738	1559	777	324	37	246	561	252	711	320	4	6	106	370	4	400	870	575	1016	4	434	502	486	515	70	2	96	1304	947	2	0	220	4	496	212	434	404	548	268	202	8	0
ENSMUSG00000026994	0	0	0	28	0	0	14	0	0	0	0	0	0	0	0	0	0	0	0	0	0	0	67	0	0	0	0	90	0	0	0	0	0	0	6	0	0	0	0	0	0	0	0	0	0	0	0	0	0
ENSMUSG00000034848	21	3	0	2	114	90	0	24	0	72	0	50	18	2	108	2	0	0	0	66	0	0	0	0	0	0	0	0	0	0	0	0	0	0	2	24	0	0	0	0	0	0	39	0	0	43	0	0	0
ENSMUSG00000064329	466	1438	328	705	372	614	846	1323	248	464	0	168	764	248	681	478	396	12	116	276	48	0	126	2606	292	1037	9	400	798	530	497	245	0	676	407	552	14	4	749	2	1863	324	342	8	717	100	2	26	733
ENSMUSG00000075316	17	318	4	6	0	10	155	0	69	37	0	11	7	12	12	4	2	0	0	193	6	0	39	33	8	86	3	12	12	4	4	28	0	4	12	16	4	0	10	0	154	4	12	8	107	30	0	0	6
ENSMUSG00000034810	4	0	0	0	0	0	0	0	0	0	0	0	0	102	0	4	0	0	0	0	0	0	0	0	0	0	0	0	0	0	0	0	0	0	0	0	0	2	0	0	0	0	0	0	0	0	0	0	0
ENSMUSG00000096240	0	0	0	0	0	0	0	0	0	0	0	0	0	0	0	0	0	0	0	0	0	0	0	0	0	0	0	0	0	0	0	0	0	0	0	0	0	0	0	0	0	0	0	0	0	0	0	0	0
ENSMUSG00000097112	0	0	0	0	0	0	0	0	0	0	0	0	0	0	0	0	0	0	0	0	0	0	0	0	0	0	0	0	0	0	0	0	0	0	0	0	0	0	0	0	0	0	0	0	0	0	0	0	0
ENSMUSG00000027022	0	18	0	3	8	6	0	118	26	0	2	0	16	16	0	0	6	0	0	11	0	1	0	7	0	0	0	3	1	18	35	0	0	0	6	0	0	0	0	0	0	0	0	0	2	0	0	0	0
ENSMUSG00000034780	32	87	12	204	76	72	0	28	262	208	0	12	222	195	85	240	138	0	16	0	50	0	82	98	12	94	0	397	188	40	138	30	0	14	259	42	134	0	2	0	68	8	659	4	273	40	36	2	0
ENSMUSG00000027030	88	14	14	96	28	174	2	44	0	6	0	4	2	14	0	4	0	12	2	0	130	0	28	98	0	468	2	0	16	156	374	0	0	134	288	158	0	0	0	0	4	2	56	4	0	0	0	12	0
ENSMUSG00000053896	0	0	0	0	0	0	0	0	0	0	0	0	0	0	0	0	0	0	0	0	0	0	0	0	0	0	0	0	0	0	0	0	0	0	0	0	0	0	0	0	0	0	0	0	0	0	0	0	0
ENSMUSG00000079324	0	0	0	0	0	0	0	0	0	0	0	0	0	0	0	0	0	0	0	0	0	0	0	0	0	0	0	0	0	0	0	0	0	0	0	0	0	0	0	0	0	0	0	0	0	0	0	0	0
ENSMUSG00000027035	306	8	0	339	190	68	462	299	2	94	0	110	0	30	26	18	10	0	2	10	0	0	452	0	152	160	0	0	20	366	536	2	530	278	248	37	222	0	130	0	650	317	0	0	24	8	0	0	238
ENSMUSG00000034738	0	0	0	0	0	2	0	0	0	0	0	0	0	0	0	0	0	0	0	0	0	0	0	0	0	0	0	0	0	0	0	0	0	0	0	0	0	0	0	0	0	0	0	0	0	0	0	0	0
ENSMUSG00000005233	0	0	0	0	0	0	0	0	0	0	0	0	0	2	0	0	0	0	0	0	0	0	0	0	0	0	0	0	0	0	0	0	0	0	0	0	0	0	0	0	0	0	0	0	0	0	0	0	0
ENSMUSG00000005232	0	0	0	0	0	0	0	0	0	0	0	0	0	0	0	0	0	0	0	0	0	0	0	0	0	0	0	0	0	0	0	0	0	0	0	0	0	0	0	0	0	0	0	0	0	0	0	0	0
ENSMUSG00000027048	0	0	0	0	0	0	0	0	0	0	0	0	0	0	0	0	0	0	0	0	0	0	0	0	0	0	0	0	0	0	0	0	0	0	0	0	0	0	0	0	0	0	0	0	0	0	0	0	0
ENSMUSG00000027068	0	0	0	0	0	0	0	0	0	0	0	0	0	0	0	0	0	0	0	0	0	0	0	0	0	0	0	0	0	0	0	0	0	0	0	0	0	0	0	0	0	0	0	0	0	0	0	0	0
ENSMUSG00000027070	0	0	0	0	0	0	0	0	0	0	0	0	0	0	0	0	0	0	0	0	0	0	0	0	0	0	0	0	0	0	0	0	0	0	0	0	0	0	0	0	0	0	0	0	0	0	0	0	0
ENSMUSG00000063145	2	145	212	32	232	240	182	25	334	31	0	0	0	44	98	84	0	0	0	59	0	0	124	54	0	0	0	65	50	50	0	0	0	0	37	168	64	1	0	2	0	0	68	0	0	0	164	6	0
ENSMUSG00000075307	0	0	0	0	0	0	0	0	0	0	0	0	0	0	0	0	0	0	0	0	0	0	0	0	2	0	0	0	0	0	0	0	0	0	0	0	0	0	0	4	0	0	0	0	0	0	0	0	0
ENSMUSG00000027086	148	0	0	0	146	0	0	40	0	0	0	15	2	30	0	140	58	0	6	0	0	0	212	12	0	0	0	0	10	10	206	138	2	70	122	66	0	0	0	0	2	18	8	0	0	0	102	0	0
ENSMUSG00000042133	118	96	27	262	196	206	402	18	326	260	250	66	23	357	37	395	64	6	4	136	12	0	332	178	96	592	6	54	90	116	280	22	0	70	234	256	226	0	0	0	238	100	488	8	100	431	4	0	238
ENSMUSG00000070883	37	41	0	12	0	0	44	24	0	0	0	46	0	0	37	4	0	0	0	0	56	0	40	16	0	4	0	0	0	0	57	0	0	4	22	2	21	2	257	0	0	2	0	0	0	28	0	1	0
ENSMUSG00000027088	15	198	12	52	188	122	2	260	2	0	480	2	0	190	2	46	58	0	0	0	42	0	14	48	82	646	2	0	76	274	2	4	0	0	402	460	0	6	47	0	8	0	0	0	20	0	2	0	80
ENSMUSG00000042155	6	560	346	1196	665	226	216	142	4	146	0	96	48	958	334	971	344	6	1396	8	214	2	492	80	332	84	2	366	368	848	236	28	0	0	1435	672	4	0	64	2	577	246	10	0	0	18	64	2	364
ENSMUSG00000068882	231	328	90	316	108	161	147	373	50	272	187	144	25	411	338	452	106	0	2	2	396	1	486	486	206	375	0	0	275	248	227	0	0	243	514	103	66	0	313	0	81	48	263	2	129	109	0	47	44
ENSMUSG00000051730	24	10	139	59	82	0	0	45	187	18	0	0	2	34	0	0	0	0	0	0	0	0	110	65	0	149	14	0	162	0	160	0	0	0	81	0	0	0	0	0	316	2	0	0	51	0	0	2	0
ENSMUSG00000044308	182	337	214	114	17	48	182	353	704	282	344	20	35	323	46	64	48	0	38	295	0	0	84	370	132	216	24	6	89	115	152	86	0	16	320	268	2	66	210	2	232	64	488	0	70	563	96	4	274
ENSMUSG00000042064	0	0	0	0	0	0	8	0	0	0	0	0	0	0	0	0	0	0	0	0	0	0	0	2	0	0	0	0	0	0	0	0	0	0	0	0	0	0	0	0	0	0	0	0	0	0	0	0	0
ENSMUSG00000075304	0	0	0	0	0	0	0	0	0	0	0	0	0	0	0	0	0	0	0	0	0	0	0	0	0	0	0	0	0	0	0	0	0	0	0	0	0	0	0	0	0	0	0	0	0	0	0	0	0
ENSMUSG00000075302	0	0	0	0	0	0	0	0	0	0	0	0	0	0	0	0	0	0	0	0	0	0	0	0	0	0	0	0	0	0	0	0	0	0	0	0	0	0	0	0	0	0	0	0	0	0	0	0	0
ENSMUSG00000070880	0	0	6	4	0	0	4864	0	8	0	0	50	1936	4	12	147	0	4	64	0	7411	2	0	94	18	6	10	4	2	146	598	4	4330	76	8	4	4	190	10	8	2	132	314	14	270	66	8	0	174
ENSMUSG00000097025	6	2	0	0	0	2	0	0	0	0	2	0	2	0	1	0	0	0	0	0	0	0	0	0	0	0	0	0	0	0	0	0	0	0	0	0	0	0	0	0	0	0	0	0	0	0	0	0	0
ENSMUSG00000014959	519	673	574	733	804	167	963	372	2	274	271	10	165	234	444	517	154	0	0	114	266	0	591	353	602	510	3	328	545	959	358	40	0	2	913	678	2	2	194	2	887	178	74	2	66	408	2	146	2
ENSMUSG00000041997	175	354	18	268	44	46	351	82	96	150	0	121	0	67	74	15	56	0	831	134	865	0	28	87	102	252	0	0	202	175	494	10	0	0	227	360	2	2	0	0	95	212	278	4	21	56	91	2	0
ENSMUSG00000041975	0	188	254	52	130	0	70	19	2	0	0	0	160	0	0	111	0	0	0	0	0	2	0	0	0	0	0	0	0	22	0	2	0	4	4	2	0	2	10	0	0	0	6	0	18	42	0	0	2
ENSMUSG00000041966	17	85	0	19	0	0	2	28	0	0	1	44	35	0	4	164	0	0	0	0	0	0	73	40	80	367	0	0	60	14	0	0	0	0	21	0	0	0	508	0	51	198	19	0	123	3	0	792	0
ENSMUSG00000027015	1	0	0	0	0	0	0	0	0	0	0	0	0	0	0	0	0	1	0	0	0	0	0	0	0	0	0	0	0	0	0	0	0	0	0	0	0	0	0	2	0	8	0	0	0	0	0	0	0
ENSMUSG00000027012	589	514	108	383	506	544	464	666	1074	424	210	162	213	856	545	569	192	2116	584	154	64	0	672	514	784	591	2	356	150	526	350	20	4	7	607	1030	6	2	10	2	342	300	146	32	226	866	0	270	288
ENSMUSG00000027010	1414	648	1593	727	1076	666	2679	1148	1291	229	256	114	296	1400	802	623	638	2302	321	708	666	0	1214	1390	491	1671	2	316	1267	1114	1034	174	8	4	2156	2179	206	2	186	2	474	457	1278	4	510	614	244	150	1944
ENSMUSG00000027018	92	0	0	38	52	96	186	0	0	0	398	0	0	66	0	114	190	0	6	0	130	0	68	126	256	0	2	0	74	0	0	0	0	0	326	0	234	2	0	2	0	23	2	0	0	160	22	0	0
ENSMUSG00000041921	137	144	220	97	76	0	0	5	490	84	0	0	176	154	171	25	0	0	0	88	32	0	110	28	284	0	0	0	168	0	0	0	0	0	0	0	0	0	0	2	0	40	524	0	0	102	0	0	0
ENSMUSG00000041911	0	0	0	0	0	0	472	2	0	2	0	0	22	0	0	16	0	0	0	0	320	0	0	25	4	203	0	0	0	86	56	18	0	0	0	0	0	0	0	0	0	0	216	0	0	206	0	0	0
ENSMUSG00000023391	0	0	0	0	0	0	0	0	0	0	0	0	0	14	0	0	0	0	0	0	118	0	0	0	0	0	0	0	0	0	0	0	544	0	0	0	0	0	0	0	0	0	0	0	0	0	0	0	0
ENSMUSG00000027111	0	0	0	48	0	214	0	0	10	0	0	16	0	2	4	0	0	0	0	0	0	0	0	14	0	0	0	0	0	0	0	0	0	0	36	0	0	0	34	0	0	198	0	0	0	0	16	102	0
ENSMUSG00000006494	232	24	2	260	58	356	2	386	2	32	2	0	4	230	468	2	164	0	0	47	14	2	819	292	229	360	4	4	38	436	456	44	0	10	331	936	2	0	30	0	0	260	514	0	348	119	0	0	2
ENSMUSG00000049044	682	788	21	372	856	808	655	1052	372	500	766	432	307	193	375	869	596	36	92	4	698	0	854	156	188	527	64	4	208	404	645	16	2342	956	628	8	2	844	1539	4	627	585	411	0	482	62	442	212	178
ENSMUSG00000004085	0	0	0	2	0	0	0	0	0	0	0	0	2	54	0	0	0	0	0	0	0	0	0	108	0	0	0	0	0	0	0	0	0	0	0	0	0	0	0	0	0	0	0	0	0	0	0	0	0
ENSMUSG00000055612	0	0	0	0	0	0	0	0	0	0	0	0	0	0	0	0	160	0	0	0	0	0	0	0	0	0	0	0	0	0	0	0	0	0	0	0	0	0	0	0	0	0	0	0	0	0	0	0	0
ENSMUSG00000027109	116	0	12	21	274	20	92	27	2	1	27	18	11	360	1	307	18	0	0	2	10	0	61	6	32	2	14	0	28	231	16	60	2	2	72	424	0	0	560	0	5	7	250	0	34	154	0	8	188
ENSMUSG00000079286	0	0	0	0	0	0	0	0	0	0	0	0	0	0	0	0	0	0	0	0	0	0	0	0	0	0	0	0	0	0	0	0	0	0	0	0	0	0	0	0	0	0	0	0	0	0	0	0	0
ENSMUSG00000027108	208	106	172	448	574	380	414	451	304	98	0	82	178	228	384	420	116	34	4	36	626	0	564	658	128	888	38	612	279	422	610	18	286	40	568	260	300	0	136	0	304	42	12	44	226	180	74	10	106
ENSMUSG00000068859	0	0	0	0	0	0	0	0	0	0	0	0	196	0	0	0	0	0	0	0	234	0	0	0	0	0	0	0	0	0	0	0	0	0	0	0	0	0	0	0	0	0	0	0	0	0	0	0	0
ENSMUSG00000041777	30	70	0	93	28	1	46	106	6	78	6	80	71	102	4	231	32	0	0	0	4	0	14	58	80	122	2	94	104	111	167	4	0	0	20	15	0	0	0	0	46	0	2	0	52	32	0	388	0
ENSMUSG00000008226	0	175	2	121	90	171	0	86	0	185	2	2	264	2	2	0	206	0	0	0	122	0	160	154	153	319	0	2	122	68	0	2	2	0	216	240	0	0	0	0	93	0	0	0	0	16	40	2	2
ENSMUSG00000041762	28	0	0	116	86	26	2	298	278	98	2	0	8	52	0	126	0	0	2	0	2	0	0	12	37	0	2	2	125	60	0	30	0	0	46	470	0	0	99	0	333	0	0	0	226	24	0	0	0
ENSMUSG00000075284	18	0	0	26	16	0	0	0	0	0	0	8	0	0	0	0	0	0	0	0	0	0	6	1	0	0	0	0	10	0	0	0	0	0	0	1	0	0	0	0	0	0	0	0	0	16	90	0	0
ENSMUSG00000027107	0	0	0	0	2	0	0	0	0	0	0	0	0	0	0	0	0	0	0	0	0	0	0	0	0	0	0	1	0	0	0	0	0	0	0	0	0	0	0	0	0	0	0	0	0	10	0	0	0
ENSMUSG00000056486	5584	7149	5502	10139	6719	7974	7276	11027	6449	4351	1016	956	918	5714	3230	6270	4030	148	1167	3022	3836	18	12701	7598	5151	6346	103	4133	9444	12478	6494	1014	3440	1336	13480	12282	859	264	4613	43	7530	1084	9368	2080	2753	2640	1698	2186	5082
ENSMUSG00000027104	50	156	267	301	272	454	145	354	420	195	1396	112	160	347	699	90	269	1022	12	111	82	0	758	622	176	1568	56	370	784	389	190	6	0	4	532	592	450	0	298	2	276	274	390	0	248	406	290	10	330
ENSMUSG00000018770	728	616	394	528	892	854	2058	1440	258	548	274	102	566	686	586	608	741	58	20	139	928	4	1679	1146	796	1225	698	392	892	636	1368	81	494	278	1320	1076	208	4	498	4	808	94	1200	124	614	444	330	634	764
ENSMUSG00000009207	176	0	0	172	128	140	218	251	28	252	368	0	81	176	110	647	66	10	0	16	0	0	285	104	54	93	0	4	127	108	116	12	2	4	609	749	0	2	2	0	116	28	99	0	24	309	12	8	30
ENSMUSG00000001815	0	0	0	0	0	0	0	0	0	0	0	0	0	0	0	0	0	0	0	0	0	0	0	0	0	0	0	0	0	0	0	0	0	0	0	0	0	0	0	0	0	0	0	0	0	0	0	0	0
ENSMUSG00000001819	0	0	0	0	0	0	0	0	0	0	0	0	0	0	0	0	0	0	0	0	0	0	0	0	0	0	0	0	0	0	0	0	0	0	0	0	0	0	0	0	0	0	0	0	0	0	0	0	0
ENSMUSG00000001823	0	0	0	0	0	0	0	0	0	0	0	0	0	0	0	0	0	0	0	0	0	0	0	0	0	0	0	0	0	0	0	0	0	0	0	0	0	0	0	0	0	0	0	0	0	0	0	0	0
ENSMUSG00000042499	0	0	0	0	0	0	0	0	0	0	0	0	0	0	0	0	0	0	0	0	0	0	0	0	0	0	0	0	0	0	0	0	0	0	0	0	0	0	0	0	0	0	0	0	0	0	0	0	0
ENSMUSG00000050368	0	0	0	0	0	0	0	0	0	0	0	0	0	0	0	0	0	0	0	0	0	0	0	0	0	0	0	0	0	0	0	0	0	0	0	0	0	0	0	0	0	0	0	0	0	0	0	0	0
ENSMUSG00000043342	0	0	0	0	0	0	0	0	0	0	0	0	0	0	0	0	0	0	0	0	0	0	0	0	0	0	0	0	0	0	0	0	0	0	0	0	0	0	0	0	0	0	0	0	0	0	0	0	0
ENSMUSG00000027102	0	0	0	0	0	0	0	0	0	0	0	0	0	0	0	0	0	0	0	0	0	0	0	0	0	0	0	0	0	0	0	0	0	0	0	0	0	0	0	0	0	0	0	0	0	0	0	0	0
ENSMUSG00000079277	0	0	0	0	0	0	0	0	0	0	0	0	0	0	0	0	0	0	0	0	0	0	0	0	0	0	0	0	0	0	0	0	0	0	0	0	0	0	0	0	0	0	0	0	0	0	0	0	0
ENSMUSG00000101174	0	0	0	0	0	0	0	0	0	0	0	0	0	0	0	0	0	0	0	0	0	0	0	0	0	0	0	0	0	0	0	0	0	0	0	0	0	0	0	0	0	0	0	0	0	0	0	0	0
ENSMUSG00000100642	0	0	0	0	0	0	0	0	0	0	0	0	0	0	0	0	0	0	0	0	0	0	0	0	0	0	0	0	0	0	0	0	0	0	0	0	0	0	0	0	0	0	0	0	0	0	0	0	0
ENSMUSG00000042448	0	0	0	0	0	0	0	0	0	0	0	0	0	0	0	0	0	0	0	0	0	0	0	0	0	0	0	0	0	0	0	0	0	0	0	0	0	0	0	0	0	0	0	0	0	0	0	0	0
ENSMUSG00000027099	209	198	166	258	202	50	230	202	0	90	458	0	0	298	2	80	2	0	0	6	120	0	686	268	196	228	4	233	278	448	208	0	0	0	196	16	0	0	0	2	145	2	188	178	185	0	0	0	0
ENSMUSG00000059005	50	271	38	184	170	162	540	128	336	52	230	50	232	260	402	477	168	0	32	114	328	0	612	202	126	426	16	8	334	304	290	34	4	232	402	10	126	2	170	0	310	178	316	26	210	205	297	18	108
ENSMUSG00000015839	0	0	0	0	0	190	0	0	0	0	0	0	0	0	0	0	0	0	0	0	0	0	0	0	18	0	0	0	0	0	0	0	0	0	2	0	0	0	0	0	0	170	0	228	0	18	6	0	0
ENSMUSG00000042410	132	212	0	104	0	240	60	122	10	0	0	0	0	2	8	157	0	80	0	0	118	0	0	0	102	54	0	0	2	2	10	2	0	0	149	428	0	0	6	0	20	9	172	438	0	92	0	4	0
ENSMUSG00000075273	162	170	6	118	238	284	16	0	0	42	908	0	0	134	246	0	0	2	0	0	512	0	334	122	0	70	2	0	148	0	0	0	0	524	78	0	2	0	20	0	342	0	0	0	0	2	430	0	0
ENSMUSG00000075272	23	14	41	32	35	41	95	0	0	34	109	0	0	16	25	0	0	0	0	0	92	0	39	22	0	21	0	0	38	0	0	0	0	87	28	0	3	0	0	0	52	0	0	0	0	0	83	0	0
ENSMUSG00000075271	21	6	101	80	25	27	239	0	0	90	73	0	0	14	13	0	0	0	0	0	70	0	31	18	0	9	0	0	40	0	0	0	0	95	70	42	3	0	251	0	40	0	0	0	0	0	63	0	0
ENSMUSG00000075270	9	0	2	0	0	0	0	0	0	0	0	15	0	0	0	0	0	0	0	0	0	0	0	0	0	20	0	0	0	0	0	0	0	0	0	0	0	0	0	0	0	0	0	0	0	0	1	0	0
ENSMUSG00000056436	0	0	0	0	0	0	0	0	0	0	0	0	0	0	0	0	0	0	0	0	0	0	0	0	0	0	0	0	0	0	0	0	0	0	0	0	0	0	0	0	0	0	0	0	0	0	0	0	0
ENSMUSG00000042369	0	14	0	12	13	58	4	6	0	2	4	12	0	4	4	92	0	0	0	0	4	0	380	88	151	10	0	302	2	0	12	0	0	2	69	166	2	0	2	0	2	4	15	2	0	0	0	0	0
ENSMUSG00000042359	390	46	116	167	108	48	327	187	2	110	0	242	139	273	8	245	347	0	20	4	0	0	265	502	245	164	28	16	321	584	351	2	0	4	588	85	254	0	2	2	125	317	378	2	138	30	26	6	2
ENSMUSG00000002731	2	338	46	36	58	76	278	64	0	0	0	196	160	88	2	18	0	0	0	0	0	0	0	94	136	0	0	0	0	0	0	0	0	0	18	28	2	0	0	0	0	0	182	0	0	0	0	0	0
ENSMUSG00000075267	0	0	0	0	0	0	0	0	0	0	0	0	0	0	0	0	0	0	0	0	0	0	0	0	0	0	0	0	0	0	0	0	0	0	0	0	0	0	0	0	0	0	0	0	0	0	0	0	0
ENSMUSG00000002732	70	0	0	0	0	0	0	54	0	0	0	0	0	0	0	0	0	0	0	38	0	0	0	6	0	58	0	0	0	0	0	0	0	0	0	0	0	0	0	0	0	0	0	0	0	0	0	0	0
ENSMUSG00000002733	20	0	0	14	0	0	0	0	372	2	0	0	10	36	0	51	0	4	0	0	0	0	0	0	12	36	0	4	10	0	0	0	0	0	4	0	0	0	0	0	0	0	192	0	0	0	0	0	0
ENSMUSG00000051747	0	0	4	0	0	0	0	0	2	0	0	28	0	0	0	0	0	0	0	0	0	0	0	0	0	0	0	0	2	0	0	0	0	6	26	0	0	0	0	0	0	0	0	0	0	0	0	0	0
ENSMUSG00000044033	20	0	0	0	0	48	0	0	55	110	0	44	46	0	0	0	0	0	0	0	0	0	0	0	0	0	0	44	0	0	0	0	0	0	0	0	106	0	0	0	0	0	0	0	0	162	0	0	0
ENSMUSG00000042272	114	142	246	562	206	4	324	450	759	300	34	48	2	792	32	512	320	24	0	372	24	0	366	378	480	234	0	0	254	157	150	14	4	2	428	102	438	2	1078	0	687	145	2	0	68	47	52	0	476
ENSMUSG00000027016	16	0	14	83	60	18	0	302	4	248	2	2	52	19	26	78	58	0	0	274	222	0	33	40	2	514	8	142	160	4	336	15	0	12	435	0	444	0	20	0	284	0	0	0	90	0	0	0	0
ENSMUSG00000027014	102	0	0	7	0	0	0	172	270	6	0	0	0	122	4	12	54	2	0	0	228	0	158	89	0	4	0	308	4	30	102	0	0	0	20	0	4	0	0	0	2	2	0	2	2	0	187	0	164
ENSMUSG00000027011	250	458	4	543	360	8	360	96	14	299	2	8	120	494	40	790	124	6	23	0	824	2	343	853	361	760	0	26	303	368	126	0	4	14	451	1161	181	2	247	4	75	230	26	1	191	532	0	2	306
ENSMUSG00000027009	1	0	12	70	56	0	0	0	0	0	0	0	0	31	0	11	0	0	4	66	0	0	589	0	44	2	0	2	0	145	0	0	0	0	56	26	0	0	0	0	0	73	0	0	0	82	0	0	0
ENSMUSG00000075256	0	0	0	59	0	5	0	0	0	0	0	0	0	119	0	0	0	6	2	0	0	0	0	0	0	0	0	0	0	33	0	0	0	0	0	0	0	0	0	0	0	0	0	0	16	0	1	0	0
ENSMUSG00000034701	99	97	0	365	140	0	14	158	0	91	26	4	2	195	106	6	0	0	64	186	18	0	0	0	220	106	0	0	0	7	131	0	0	0	252	309	39	0	448	2	228	150	6	12	88	4	0	6	0
ENSMUSG00000027007	0	0	0	10	398	22	64	0	0	0	0	21	12	0	0	16	24	0	14	0	0	0	0	0	0	0	0	0	0	24	0	0	0	0	150	0	0	0	4	0	0	57	0	0	23	0	169	0	2
ENSMUSG00000034683	0	0	0	0	0	0	0	0	0	0	0	0	0	0	0	0	0	0	0	0	0	0	0	0	0	0	0	0	0	0	2	0	0	0	0	0	0	0	0	0	0	0	0	0	0	0	0	0	0
ENSMUSG00000059173	264	474	4	1032	436	54	198	703	4	110	0	2	35	650	322	1649	4	218	16	2	110	2	981	166	789	209	4	318	66	312	182	4	0	0	814	916	0	210	166	0	695	141	262	442	66	176	0	0	2
ENSMUSG00000050114	0	0	0	0	0	0	0	0	0	0	0	0	0	0	0	0	0	0	0	0	0	0	0	0	0	0	0	0	0	0	0	0	0	0	0	0	0	0	0	0	0	0	0	0	0	0	0	0	0
ENSMUSG00000027006	126	90	0	395	250	638	150	237	22	40	0	68	130	562	10	268	22	2	10	8	4	0	1242	124	50	2	0	310	344	258	561	58	2	2	80	739	2	0	2	2	431	98	310	0	261	160	0	0	66
ENSMUSG00000027004	80	500	4	96	186	180	272	596	0	20	0	0	0	116	2	656	154	0	0	2	2	0	598	514	280	1138	2	0	0	414	36	30	0	0	890	271	0	102	2	2	0	0	870	0	2	52	0	0	0
ENSMUSG00000027002	326	540	604	1095	1123	38	1164	968	1365	589	274	95	104	1098	1367	409	866	46	172	676	474	4	1691	590	1124	1768	38	497	938	871	822	78	0	34	2564	2160	342	2	644	6	300	138	1319	980	290	255	123	676	592
ENSMUSG00000027001	0	0	0	29	0	82	2	73	0	41	32	0	0	63	0	62	0	0	0	0	0	0	0	0	0	0	0	8	40	1	139	0	0	0	68	0	0	0	0	0	17	0	2	0	5	0	0	0	0
ENSMUSG00000026999	86	0	0	134	34	2	6	0	596	0	2	0	0	74	0	2	0	2	0	0	0	0	144	0	0	0	0	0	0	181	0	0	0	0	70	6	0	0	0	0	65	0	0	0	50	0	0	0	0
ENSMUSG00000070866	0	0	0	46	0	0	144	116	0	0	0	2	32	0	0	19	0	0	0	0	0	0	166	0	2	12	2	0	0	1	0	14	0	50	8	0	0	0	0	0	0	0	0	0	0	0	0	0	0
ENSMUSG00000075249	0	0	0	0	0	0	0	0	0	0	0	0	0	0	0	0	0	0	0	0	0	0	0	0	0	0	0	0	0	0	0	0	0	0	0	0	0	0	0	0	0	0	0	0	0	0	0	0	0
ENSMUSG00000027091	298	706	282	583	336	170	188	687	350	123	210	270	48	659	172	294	244	70	228	274	112	0	700	494	196	406	10	18	432	536	374	66	726	30	456	592	36	2	138	4	410	98	347	360	105	110	295	44	492
ENSMUSG00000027087	96	696	2	344	224	262	73	23	22	20	484	14	32	314	10	235	82	156	0	20	36	0	152	146	114	514	6	88	136	232	116	56	150	0	65	136	24	2	42	2	6	148	624	0	27	388	71	2	0
ENSMUSG00000048388	529	554	16	1003	1044	246	584	656	677	561	2	209	556	1307	648	639	472	16	55	26	770	0	1096	358	794	1268	6	88	1008	1172	348	10	1142	48	1190	1346	502	0	56	4	640	446	659	60	694	334	4	8	6
ENSMUSG00000034552	0	0	0	0	0	0	0	0	0	0	0	0	0	0	0	0	0	0	0	0	0	0	0	0	0	0	0	0	0	0	0	0	0	0	0	0	0	0	0	0	0	0	0	0	0	0	0	0	0
ENSMUSG00000094125	0	0	0	0	0	0	0	0	0	0	0	0	0	0	0	0	0	0	0	0	0	0	0	0	0	0	0	0	0	0	0	0	0	0	0	0	0	0	0	0	0	0	0	0	0	0	0	0	0
ENSMUSG00000094336	0	0	0	0	0	0	0	0	0	0	0	0	0	0	0	0	0	0	0	0	0	0	0	0	0	0	0	0	0	0	0	0	0	0	0	0	0	0	0	0	0	0	0	0	0	0	0	0	0
ENSMUSG00000096729	0	0	0	0	0	0	0	0	0	0	0	0	0	0	0	0	0	0	0	0	0	0	0	0	0	0	0	0	0	0	0	0	0	0	0	0	0	0	0	0	0	0	0	0	0	0	0	0	0
ENSMUSG00000096484	0	0	0	0	0	0	0	0	0	0	0	0	0	0	0	0	0	0	0	0	0	0	0	0	0	0	0	0	0	0	0	0	0	0	0	0	0	0	0	0	0	0	0	0	0	0	0	0	0
ENSMUSG00000096337	0	0	0	0	0	0	0	0	0	0	0	0	0	0	0	0	0	0	0	0	0	0	0	0	0	0	0	0	0	0	0	0	0	0	0	0	0	0	0	0	0	0	0	0	0	0	0	0	0
ENSMUSG00000095824	0	0	0	0	0	0	0	0	0	0	0	0	0	0	0	0	0	0	0	0	0	0	0	0	0	0	0	0	0	0	0	0	0	0	0	0	0	0	0	0	0	0	0	0	0	0	0	0	0
ENSMUSG00000079247	0	0	0	0	0	0	0	0	0	0	0	0	0	0	0	0	0	0	0	0	0	0	0	0	0	0	0	0	0	0	0	0	0	0	0	0	0	0	0	0	0	0	0	0	0	0	0	0	0
ENSMUSG00000059588	0	0	0	0	0	0	0	0	0	0	0	0	0	0	0	0	0	0	0	0	0	0	0	0	0	0	0	0	0	0	0	0	0	0	0	0	332	0	0	0	0	0	0	0	0	10	0	0	0
ENSMUSG00000027082	0	0	0	0	0	0	0	0	0	0	0	0	0	0	0	0	0	0	0	0	0	0	0	0	0	0	0	0	0	0	0	0	0	0	2	0	0	0	0	0	0	0	0	0	28	0	0	0	0
ENSMUSG00000034101	0	32	34	47	2	8	0	19	22	64	2	2	0	23	45	27	28	0	0	23	50	0	28	38	0	82	1	0	58	23	0	44	0	0	80	0	54	0	356	0	2	0	2	0	41	56	80	2	0
ENSMUSG00000101645	0	0	0	0	0	0	0	0	0	0	0	0	0	0	0	0	0	0	0	0	0	0	0	0	0	0	0	0	0	0	0	0	0	0	0	0	0	0	0	0	0	0	0	0	0	0	0	0	0
ENSMUSG00000086598	0	0	0	0	0	0	0	0	0	0	0	0	0	0	0	0	0	0	0	0	0	0	0	0	0	0	0	0	0	0	0	0	0	0	0	0	0	0	0	0	0	0	0	0	0	0	0	0	0
ENSMUSG00000076437	124	102	0	36	144	0	232	142	2	0	0	2	2	96	100	120	184	0	0	0	126	0	282	4	118	10	0	66	12	34	168	20	0	132	58	70	0	0	151	0	220	0	2	0	12	370	2	0	0
ENSMUSG00000050043	758	684	6	644	1180	871	2374	1108	1258	450	2	162	686	1409	256	675	306	8	34	312	1269	2	1020	917	681	1404	4	229	1692	1164	631	317	4	419	1488	1220	170	0	204	2	1178	472	1832	6	374	10	0	682	896
ENSMUSG00000027080	53	115	157	173	129	62	401	106	2	82	0	0	33	222	49	267	14	0	0	0	394	0	219	105	69	122	14	23	174	133	0	10	0	0	244	91	257	0	0	0	4	0	183	1	38	106	0	0	0
ENSMUSG00000034075	1	0	0	136	39	140	0	125	0	349	316	0	0	152	0	63	78	0	2	0	210	0	94	40	128	142	0	0	142	367	0	0	165	0	156	196	0	0	0	0	2	4	158	0	111	428	0	0	16
ENSMUSG00000027079	0	2	0	154	42	0	0	0	468	0	1	0	0	114	0	0	0	0	0	0	4	0	2	74	140	68	0	0	0	156	0	0	0	0	184	0	0	0	2	0	0	0	18	0	0	10	0	0	0
ENSMUSG00000034059	62	18	2	133	152	8	211	40	0	247	0	12	28	202	0	160	0	657	0	0	30	0	82	18	168	2	0	0	82	214	368	2	0	0	112	0	154	0	0	0	0	125	66	120	98	2	2	0	254
ENSMUSG00000097187	0	0	0	0	0	0	0	0	0	0	0	0	0	0	0	0	0	0	0	0	0	0	0	0	0	0	0	0	0	20	0	0	0	0	0	0	0	0	0	0	0	0	0	0	0	0	0	0	0
ENSMUSG00000023224	0	0	0	0	0	0	0	0	0	0	0	0	0	0	0	0	0	0	0	0	0	0	0	0	0	0	2	0	0	0	0	0	0	0	0	0	0	0	0	0	0	0	0	0	0	0	0	0	0
ENSMUSG00000027078	0	0	0	88	0	0	0	0	0	0	0	0	0	46	0	87	0	0	0	0	0	0	0	14	0	0	0	0	0	174	0	0	0	0	0	320	0	0	0	0	2	0	0	0	0	140	0	0	0
ENSMUSG00000027077	0	0	0	0	0	0	0	0	0	0	0	0	0	0	0	0	0	0	0	0	0	0	0	0	0	0	0	0	0	0	0	0	0	0	0	0	0	0	0	0	0	0	0	0	0	0	0	0	0
ENSMUSG00000027076	252	746	82	168	226	364	422	426	866	116	286	14	0	162	192	234	218	2	0	0	296	0	608	244	58	64	4	184	176	166	2	2	1354	0	472	188	0	590	0	2	242	108	228	0	262	222	2	24	268
ENSMUSG00000027075	0	0	0	0	0	0	0	0	0	0	0	0	0	18	0	0	0	0	0	0	0	0	0	0	0	0	0	0	0	0	0	0	0	0	0	0	0	0	0	0	0	0	0	0	0	0	0	0	0
ENSMUSG00000050896	219	0	0	123	153	0	119	466	2	95	0	4	2	218	137	84	6	1145	0	0	34	0	729	158	262	151	2	6	195	287	104	2	2	2	295	199	305	4	86	0	176	4	293	0	361	67	0	0	6
ENSMUSG00000027074	0	0	0	0	0	0	0	0	0	0	0	0	0	0	0	0	0	0	0	0	0	0	0	0	0	0	0	0	0	0	0	0	0	0	0	0	0	0	0	0	0	0	0	0	0	0	0	0	0
ENSMUSG00000027073	0	0	0	0	0	0	0	0	0	0	0	0	0	0	0	0	0	0	0	0	0	0	0	0	0	0	0	0	0	0	0	0	0	0	0	0	0	0	0	0	0	0	0	0	0	0	0	0	0
ENSMUSG00000027072	0	0	0	0	0	0	0	0	0	0	0	0	0	0	0	0	0	0	0	0	0	0	0	0	0	0	0	0	0	0	0	0	0	0	0	0	0	0	0	0	0	0	0	0	0	0	0	0	0
ENSMUSG00000027071	0	0	0	0	0	0	0	0	0	0	0	0	0	0	0	0	0	0	0	0	0	0	0	0	0	0	0	0	0	0	0	0	0	0	0	0	0	0	0	0	0	0	0	0	0	0	0	0	2
ENSMUSG00000027067	369	221	84	492	848	119	188	357	188	140	114	28	525	544	100	321	0	2	0	40	59	0	278	121	346	68	18	798	512	657	243	2	418	116	365	177	608	4	2	4	162	0	361	72	0	562	0	188	202
ENSMUSG00000033955	0	0	0	128	8	0	49	2	18	12	0	0	14	224	86	318	0	2	0	78	0	0	558	52	224	0	0	0	40	530	96	44	0	256	190	0	0	0	2	0	240	125	90	0	44	40	0	4	0
ENSMUSG00000044338	0	0	0	0	0	0	0	0	0	0	0	0	0	0	0	0	0	0	0	0	0	0	0	0	0	0	2	0	0	0	0	0	0	0	0	0	0	0	0	0	0	0	0	0	0	0	0	0	0
ENSMUSG00000075224	145	127	211	174	0	8	2	228	271	296	0	0	14	4	0	0	59	972	0	244	0	0	0	76	0	70	2	0	0	0	0	0	0	0	0	0	0	2	492	0	0	0	0	0	222	0	0	4	90
ENSMUSG00000075223	0	0	0	0	0	0	0	0	0	0	0	2	0	0	0	0	0	0	0	0	0	0	0	0	0	0	0	0	0	0	0	0	0	0	0	0	0	0	0	0	0	0	0	0	0	0	0	0	0
ENSMUSG00000075222	0	0	0	0	0	0	0	0	0	0	0	4	0	0	0	0	0	0	0	0	0	0	0	0	0	0	0	0	0	0	0	0	0	0	0	0	0	0	0	0	0	0	0	0	0	0	0	0	0
ENSMUSG00000075221	0	0	0	0	0	0	0	0	0	0	0	0	0	0	0	0	0	0	0	0	0	0	0	0	0	0	0	0	0	0	0	0	0	0	0	0	0	0	0	0	0	0	0	0	0	0	0	0	0
ENSMUSG00000075220	0	0	0	0	0	0	0	0	0	0	0	0	0	0	0	0	0	0	0	0	0	0	0	0	0	0	0	0	0	0	0	0	0	0	0	0	0	0	0	0	0	0	0	0	0	0	0	0	0
ENSMUSG00000075219	0	0	0	0	0	0	0	0	0	0	0	0	0	0	0	0	0	0	0	0	0	0	0	0	0	0	0	0	0	0	0	0	0	0	0	0	0	0	0	0	0	0	0	0	0	0	0	0	0
ENSMUSG00000075218	0	0	0	0	0	0	0	0	0	0	0	0	0	0	0	0	0	0	0	0	0	0	0	0	0	0	0	0	0	0	0	0	0	0	0	0	0	0	0	0	0	0	0	0	0	0	0	0	0
ENSMUSG00000075217	0	0	0	0	0	0	0	0	0	0	0	0	0	0	0	0	0	0	0	0	0	0	0	0	0	0	0	0	0	0	0	0	0	0	0	0	0	0	0	0	0	0	0	0	0	0	0	0	0
ENSMUSG00000111179	0	0	0	0	0	0	0	0	0	0	0	0	0	0	0	0	0	0	0	0	0	0	0	0	0	0	0	0	0	0	0	0	0	0	0	0	0	0	0	0	0	0	0	0	0	0	0	0	0
ENSMUSG00000111454	0	0	0	0	0	0	0	0	0	0	0	0	0	0	0	0	0	0	0	0	0	0	0	0	0	0	0	0	0	0	0	0	0	0	0	0	0	0	0	0	0	0	0	0	0	0	0	0	0
ENSMUSG00000075215	0	0	0	0	0	0	0	0	0	0	0	0	0	0	0	0	0	0	0	0	0	0	0	0	0	0	0	0	0	0	0	0	0	0	0	0	0	0	0	0	0	0	0	0	0	0	0	0	0
ENSMUSG00000075214	0	0	0	0	0	0	0	0	0	0	0	0	0	0	0	0	0	0	0	0	0	0	0	0	0	0	0	0	0	0	0	0	0	0	0	0	0	0	0	0	0	0	0	0	0	0	0	0	0
ENSMUSG00000075212	0	0	0	0	0	0	0	0	0	0	0	0	0	0	0	0	0	0	0	0	0	0	0	0	0	0	0	0	0	0	0	0	0	0	0	0	0	0	0	0	0	0	0	0	0	0	0	0	0
ENSMUSG00000075211	0	0	0	0	0	0	0	0	0	0	0	0	0	0	0	0	0	0	0	0	0	0	0	0	0	0	0	0	0	0	0	0	0	0	0	0	0	0	0	0	0	0	0	0	0	0	0	0	0
ENSMUSG00000050603	0	0	0	0	0	0	0	0	0	0	0	0	0	0	0	0	0	0	0	0	0	0	0	0	0	0	0	0	0	0	0	0	0	0	0	0	0	0	0	0	0	0	0	0	0	0	0	0	0
ENSMUSG00000043226	0	0	0	0	0	0	0	0	0	0	0	0	0	0	0	0	0	0	0	0	0	0	0	0	0	0	0	0	0	0	0	0	0	0	0	0	0	0	0	0	0	0	0	0	0	0	0	0	0
ENSMUSG00000075210	0	0	0	0	0	0	0	0	0	0	0	0	0	0	0	0	0	0	0	0	0	0	0	0	0	0	0	0	0	0	0	0	0	0	0	0	0	0	0	0	0	0	0	0	0	0	0	0	0
ENSMUSG00000053287	0	0	0	0	0	0	0	0	0	0	0	0	0	0	0	0	0	0	0	0	0	0	0	0	0	0	0	0	0	0	0	0	0	0	0	0	0	0	0	0	0	0	0	0	0	0	0	0	0
ENSMUSG00000059379	0	0	0	0	0	0	0	0	0	0	0	0	0	0	0	0	0	0	0	0	0	0	0	0	0	0	0	0	0	0	0	0	0	0	0	0	0	0	0	0	0	0	0	0	0	0	0	0	0
ENSMUSG00000033850	0	0	0	0	0	0	0	0	0	0	0	0	0	0	0	0	0	0	0	0	0	0	0	0	0	0	0	0	0	0	0	0	0	0	0	0	0	0	0	0	0	0	0	0	0	0	0	0	0
ENSMUSG00000075209	0	0	0	0	0	0	0	0	0	0	0	0	0	0	0	0	0	0	0	0	0	0	0	0	0	0	0	0	0	0	0	0	0	0	0	0	0	0	0	0	0	0	0	0	0	0	0	0	0
ENSMUSG00000043892	0	0	0	0	0	0	0	0	0	0	0	0	0	0	0	0	0	0	0	0	0	0	0	0	0	0	0	0	0	0	0	0	0	0	0	0	0	0	0	0	0	0	0	0	0	0	0	0	0
ENSMUSG00000075208	0	0	0	0	0	0	0	0	0	0	0	0	0	0	0	0	0	0	0	0	0	0	0	0	0	0	0	0	0	0	0	0	0	0	0	0	0	0	0	0	0	0	0	0	0	0	0	0	0
ENSMUSG00000046975	0	0	0	0	0	0	0	0	0	0	0	0	0	0	0	0	0	0	0	0	0	0	0	0	0	0	0	0	0	0	0	0	0	0	0	0	0	0	0	0	0	0	0	0	0	0	0	0	0
ENSMUSG00000057761	0	0	0	0	0	0	0	0	0	0	0	0	0	0	0	0	0	0	0	0	0	0	0	0	0	0	0	0	0	0	0	0	0	0	0	0	0	0	0	0	0	0	0	0	0	0	0	0	0
ENSMUSG00000050128	0	0	0	0	0	0	0	0	0	0	0	0	0	0	0	0	0	0	0	0	0	0	0	0	0	0	0	0	0	0	0	0	0	0	0	0	0	0	0	0	0	0	0	0	0	0	0	2	0
ENSMUSG00000075206	0	0	0	0	0	0	0	0	0	0	0	0	0	0	0	0	0	0	0	0	0	0	0	0	0	0	0	0	0	0	0	0	0	0	0	0	0	0	0	0	0	0	0	0	0	0	0	0	0
ENSMUSG00000058884	0	0	0	0	0	0	0	0	0	0	0	0	0	0	0	0	0	0	0	0	0	0	0	0	0	0	0	0	0	0	0	0	0	0	0	0	0	0	0	0	0	0	0	0	0	0	0	0	0
ENSMUSG00000042863	0	0	0	0	0	0	0	0	0	0	0	0	0	0	0	0	0	0	0	0	0	0	0	0	0	0	0	0	0	0	0	0	0	0	0	0	0	0	0	0	0	0	0	0	0	0	0	0	0
ENSMUSG00000057207	0	0	0	0	0	0	0	0	0	0	0	0	0	0	0	0	0	0	0	0	0	0	0	0	0	0	0	0	0	0	0	0	0	0	0	0	0	0	0	0	0	0	0	0	0	0	0	0	0
ENSMUSG00000059873	0	0	0	0	0	0	0	0	0	0	0	0	0	0	0	0	0	0	0	0	0	0	0	0	0	0	0	0	0	0	0	0	0	0	0	0	0	0	0	0	0	0	0	0	0	0	0	0	0
ENSMUSG00000044923	0	0	0	0	0	0	0	0	0	0	0	0	0	0	0	0	0	0	0	0	0	0	0	0	0	0	0	0	0	0	0	0	0	0	0	0	0	0	0	0	0	0	0	0	0	0	0	0	0
ENSMUSG00000043267	0	0	0	0	0	0	0	0	0	0	0	0	0	0	0	0	0	0	0	0	0	0	0	0	0	0	0	0	0	0	0	0	0	0	0	0	0	0	0	0	0	0	0	0	0	0	0	0	0
ENSMUSG00000042796	0	0	0	0	0	0	0	0	0	0	0	0	0	0	0	0	0	0	0	0	0	0	0	0	0	0	0	0	0	0	0	0	0	0	0	0	0	0	0	0	0	0	0	0	0	0	0	0	0
ENSMUSG00000045392	0	0	0	0	0	0	0	0	0	0	0	0	0	0	0	0	0	0	0	0	0	0	0	0	0	0	0	0	0	0	2	0	0	0	2	0	0	0	0	0	0	0	0	0	0	0	0	0	0
ENSMUSG00000102091	0	0	0	0	0	0	0	0	0	0	0	0	0	0	0	0	0	0	0	0	0	0	0	0	0	0	0	0	0	0	0	0	0	0	0	0	0	0	0	0	0	0	0	0	0	0	0	0	0
ENSMUSG00000099820	0	0	0	0	0	0	0	0	0	0	0	0	0	0	0	0	0	0	0	0	0	0	0	0	0	0	0	0	0	0	0	0	0	0	0	0	0	0	0	0	0	0	0	0	0	0	0	0	0
ENSMUSG00000075205	0	0	0	0	0	0	0	0	0	0	0	0	0	0	0	0	0	0	0	0	0	0	0	0	0	0	0	0	0	0	0	0	0	0	0	0	0	0	0	0	0	0	0	0	0	0	0	0	0
ENSMUSG00000075204	0	0	0	0	0	0	0	0	0	0	0	0	0	0	0	0	0	0	0	0	0	0	0	0	0	0	0	0	0	0	0	0	0	0	0	0	0	0	0	0	0	0	0	0	0	0	0	0	0
ENSMUSG00000075203	0	0	0	0	0	0	0	0	0	0	0	0	0	0	0	0	0	0	0	0	0	0	0	0	0	0	0	0	0	0	0	0	0	0	0	0	0	0	0	0	0	0	0	0	0	0	0	0	0
ENSMUSG00000075202	0	0	0	0	0	0	0	0	0	0	0	0	0	0	0	0	0	0	0	0	0	0	0	0	0	0	0	0	0	0	0	0	0	0	0	0	0	0	0	0	0	0	0	0	0	0	0	0	0
ENSMUSG00000075201	0	0	0	0	0	0	0	0	0	0	0	0	0	0	0	0	0	0	0	0	0	0	0	0	0	0	0	0	0	0	0	0	0	0	0	0	0	0	0	0	0	0	0	0	0	0	0	0	0
ENSMUSG00000075200	0	0	0	0	0	0	0	0	0	0	0	0	0	0	0	0	0	0	0	0	0	0	0	0	0	0	0	0	0	0	0	0	0	0	0	0	0	0	0	0	0	0	0	0	0	0	0	0	0
ENSMUSG00000075199	0	0	0	0	0	0	0	0	0	0	0	0	0	0	0	0	0	0	0	0	0	0	0	0	0	0	0	0	0	0	0	0	0	0	0	0	0	0	0	0	0	0	0	0	0	0	0	0	0
ENSMUSG00000075198	0	0	0	0	0	0	0	0	0	0	0	0	0	0	0	0	0	0	0	0	0	0	0	0	0	0	0	0	0	0	0	0	0	0	0	0	0	0	0	0	0	0	0	0	0	0	0	0	0
ENSMUSG00000075197	0	0	0	0	0	0	0	0	0	0	0	0	0	0	0	0	0	0	0	0	0	0	0	0	0	0	0	0	0	0	0	0	0	0	0	0	0	0	0	0	0	0	0	0	0	0	0	0	0
ENSMUSG00000075196	0	0	0	0	0	0	0	0	0	0	0	0	0	0	0	0	0	0	0	0	0	0	0	0	0	0	0	0	0	0	0	0	0	0	0	0	0	0	0	0	0	0	0	0	0	0	0	0	0
ENSMUSG00000075195	0	0	0	0	0	0	0	0	0	0	0	0	0	0	0	0	0	0	0	0	0	0	0	0	0	0	0	0	0	0	0	0	0	0	0	0	0	0	0	0	0	0	0	0	0	0	0	0	0
ENSMUSG00000075194	0	0	0	0	0	0	0	0	0	0	0	0	0	0	0	0	0	0	0	0	0	0	0	0	0	0	0	0	0	0	0	0	0	0	0	0	0	0	0	0	0	0	0	0	0	0	0	0	0
ENSMUSG00000075193	0	0	0	0	0	0	0	0	0	0	0	0	0	0	0	0	0	0	0	0	0	0	0	0	0	0	0	0	0	0	0	0	0	0	0	0	0	0	0	0	0	0	0	0	0	0	0	0	0
ENSMUSG00000047149	0	0	0	0	0	0	0	0	0	0	0	0	0	0	0	0	0	0	0	0	0	0	0	0	0	0	0	0	0	0	0	0	0	0	0	0	0	0	0	0	0	0	0	0	0	0	0	0	0
ENSMUSG00000075192	0	0	0	0	0	0	0	0	0	0	0	0	0	0	0	0	0	0	0	0	0	0	0	0	0	0	0	0	0	0	0	0	0	0	0	0	0	0	0	0	0	0	0	0	0	0	0	0	0
ENSMUSG00000075190	0	0	0	0	0	0	0	0	0	0	0	0	0	0	0	0	0	0	0	0	0	0	0	0	0	0	0	0	0	0	0	0	0	0	0	0	0	0	0	0	0	0	0	0	0	0	0	0	0
ENSMUSG00000075189	0	0	0	1	0	0	0	0	0	0	0	0	0	0	0	0	0	0	0	0	0	0	0	0	0	0	0	0	0	0	0	0	0	0	0	0	0	0	0	0	0	0	0	0	0	0	0	0	0
ENSMUSG00000075188	0	0	0	0	0	0	0	0	0	0	0	0	0	0	0	0	0	0	0	0	0	0	0	0	0	0	0	0	0	0	0	0	0	0	0	0	0	0	0	0	0	0	0	0	0	0	0	0	0
ENSMUSG00000075187	0	0	0	0	0	0	0	0	0	0	0	0	0	0	0	0	0	0	0	0	0	0	0	0	0	0	0	0	0	0	0	0	0	0	0	0	0	0	0	0	0	0	0	0	0	0	0	0	0
ENSMUSG00000075186	0	0	0	0	0	0	0	0	0	0	0	0	0	0	0	0	0	0	0	0	0	0	0	0	0	0	0	0	0	0	0	0	0	0	0	0	0	0	0	0	0	0	0	0	0	0	0	0	0
ENSMUSG00000075185	0	0	0	0	0	0	0	0	0	0	0	0	0	0	0	0	0	0	0	0	0	0	0	0	0	0	0	0	0	0	0	0	0	0	0	0	0	0	0	0	0	0	0	0	0	0	0	0	0
ENSMUSG00000090059	0	0	0	0	0	0	0	0	0	0	0	0	0	0	0	0	0	0	0	0	0	0	0	0	0	0	0	0	0	0	0	0	0	0	0	0	0	0	0	0	0	0	0	0	0	0	0	0	0
ENSMUSG00000111306	0	0	0	0	0	0	0	0	0	0	0	0	0	0	0	0	0	0	0	0	0	0	0	0	0	0	0	0	0	0	0	0	0	0	0	0	0	0	0	0	0	0	0	0	0	0	0	0	0
ENSMUSG00000075181	0	0	0	0	0	0	0	0	0	0	0	0	0	0	0	0	0	0	0	0	0	0	0	0	0	0	0	0	0	0	0	0	0	0	0	0	0	0	0	0	0	0	0	0	0	0	0	0	0
ENSMUSG00000111772	0	0	0	0	0	0	0	0	0	0	0	0	0	0	0	0	0	0	0	0	0	0	0	0	0	0	0	0	0	0	0	0	0	0	0	0	0	0	0	0	0	0	0	0	0	0	0	0	0
ENSMUSG00000060742	0	0	0	0	0	0	0	0	0	0	0	0	0	0	0	0	0	0	0	0	0	0	0	0	0	0	0	0	0	0	0	0	0	0	0	0	0	0	0	0	0	0	0	0	0	0	0	0	0
ENSMUSG00000075179	0	0	0	0	0	0	0	0	0	0	0	0	0	0	0	0	0	0	0	0	0	0	0	0	0	0	0	0	0	0	0	0	0	0	0	0	0	0	0	0	0	0	0	0	0	0	0	0	0
ENSMUSG00000110912	0	0	0	0	0	0	0	0	0	0	0	0	0	0	0	0	0	0	0	0	0	0	0	0	0	0	0	0	0	0	0	0	0	0	0	0	0	0	0	0	0	0	0	0	0	0	0	0	0
ENSMUSG00000111689	0	0	0	0	0	0	0	0	0	0	0	0	0	0	0	0	0	0	0	0	0	0	0	0	0	0	0	0	0	0	0	0	0	0	0	0	0	0	0	0	0	0	0	0	0	0	0	0	0
ENSMUSG00000110804	0	0	0	0	0	0	0	0	0	0	0	0	0	0	0	0	0	0	0	0	0	0	0	0	0	0	0	0	0	0	0	0	0	0	0	0	0	0	0	0	0	0	0	0	0	0	0	0	0
ENSMUSG00000075176	0	0	0	0	0	0	0	0	0	0	0	0	0	0	0	0	0	0	0	0	0	0	0	0	0	0	0	0	0	0	0	0	0	0	0	0	0	0	0	0	0	0	0	0	0	0	0	0	0
ENSMUSG00000075175	0	0	0	0	0	0	0	0	0	0	0	10	0	0	0	0	0	0	0	0	0	0	0	0	0	0	0	0	0	0	0	0	0	0	0	0	0	0	0	0	0	0	0	0	0	0	0	0	0
ENSMUSG00000075174	0	0	0	0	0	0	0	0	0	0	0	0	0	0	0	0	0	0	0	0	0	0	0	0	0	0	0	0	0	0	0	0	0	0	0	0	0	0	0	0	0	0	0	0	0	2	0	0	0
ENSMUSG00000111711	0	0	0	0	0	0	0	0	0	0	0	0	0	0	0	0	0	0	0	0	0	0	0	0	0	0	0	0	0	0	0	0	0	0	0	0	0	0	0	0	0	0	0	0	0	0	0	0	0
ENSMUSG00000075172	0	0	0	0	0	0	0	0	0	0	0	0	0	0	0	0	0	0	0	0	0	0	0	0	0	0	0	0	0	0	0	0	0	0	0	0	0	0	0	0	0	0	0	0	0	0	0	0	0
ENSMUSG00000047969	0	0	0	0	0	0	0	0	0	0	0	0	0	0	0	0	0	0	0	0	0	0	0	0	0	0	0	0	0	0	0	0	0	0	0	0	0	0	0	0	0	0	0	0	0	0	0	0	0
ENSMUSG00000078420	0	0	0	0	0	0	0	0	0	0	0	0	0	0	0	0	0	0	0	0	0	0	0	0	0	0	0	0	0	0	0	0	0	0	0	0	0	0	0	0	0	0	0	0	0	0	0	0	0
ENSMUSG00000044213	0	0	0	0	0	0	0	0	0	0	0	0	0	0	0	0	0	0	0	0	0	0	0	0	0	0	0	0	0	0	0	0	0	0	0	0	0	0	0	0	0	0	0	0	0	0	0	0	0
ENSMUSG00000075171	0	0	0	0	0	0	0	0	0	0	0	0	0	0	0	0	0	0	0	0	0	0	0	0	0	0	0	0	0	0	0	0	0	0	0	0	0	0	0	0	0	0	0	0	0	0	0	0	0
ENSMUSG00000086338	0	0	0	0	0	0	0	0	0	0	0	0	0	0	0	0	0	0	0	0	0	0	0	0	0	0	0	0	0	0	0	0	0	0	0	0	0	0	0	0	0	0	0	0	0	0	0	0	0
ENSMUSG00000075170	0	0	0	0	0	0	0	0	0	0	0	0	0	0	0	0	0	0	0	0	0	0	0	0	0	0	0	0	0	0	0	0	0	0	0	0	0	0	0	0	0	0	0	0	0	0	0	0	0
ENSMUSG00000075169	0	0	0	0	0	0	0	0	0	0	0	0	0	0	0	0	0	0	0	0	0	0	0	0	0	0	0	0	0	0	0	0	0	0	0	0	0	0	0	0	0	0	0	0	0	0	0	0	0
ENSMUSG00000075168	0	0	0	0	0	0	0	0	0	0	0	0	0	0	0	0	0	0	0	0	0	0	0	0	0	0	0	0	0	0	0	0	0	0	0	0	0	0	0	0	0	0	0	0	0	0	0	0	0
ENSMUSG00000070875	0	0	0	0	0	0	0	0	0	0	0	0	0	0	0	0	0	0	0	0	0	0	0	0	0	0	0	0	0	0	0	0	0	0	0	0	0	0	0	0	0	0	0	0	0	0	0	0	0
ENSMUSG00000075167	0	0	0	0	0	0	0	0	0	0	0	0	0	0	0	0	0	0	0	0	0	0	0	0	0	0	0	0	0	0	0	0	0	0	0	0	0	0	0	0	0	0	0	0	0	0	0	0	0
ENSMUSG00000049843	0	0	0	0	0	0	0	0	0	0	0	0	0	0	0	0	0	0	0	0	0	0	0	0	0	0	0	0	0	0	0	0	0	0	0	0	0	0	0	0	0	0	0	0	0	0	0	0	0
ENSMUSG00000075166	0	0	0	0	0	0	0	0	0	0	0	0	0	0	0	0	0	0	0	0	0	0	0	0	0	0	0	0	0	0	0	0	0	0	0	0	0	0	0	0	0	0	0	0	0	0	0	0	0
ENSMUSG00000075165	0	0	0	0	0	0	0	0	0	0	0	0	0	0	0	0	0	0	0	0	0	0	0	0	0	0	0	0	0	0	0	0	0	0	0	0	0	0	0	0	0	0	0	0	0	0	0	0	0
ENSMUSG00000075164	0	0	0	0	0	0	0	0	0	0	0	0	0	0	0	0	0	0	0	0	0	0	0	0	0	0	0	0	0	0	0	0	0	0	0	0	0	0	0	0	0	0	0	0	0	0	0	0	0
ENSMUSG00000075163	0	0	0	0	0	0	0	0	0	0	0	0	0	0	0	0	0	0	0	0	0	0	0	0	0	0	0	0	0	0	0	0	0	0	0	0	0	0	0	0	0	0	0	0	0	0	0	0	0
ENSMUSG00000075161	0	0	0	0	0	0	0	0	0	0	0	0	0	0	0	0	0	0	0	0	0	0	0	0	0	0	0	0	0	0	0	0	0	0	0	0	0	0	0	0	0	0	0	0	0	0	0	0	0
ENSMUSG00000075160	0	0	0	0	0	0	0	0	0	0	0	0	0	0	0	0	0	0	0	0	0	0	0	0	0	0	0	0	0	0	0	0	0	0	0	0	0	0	0	0	0	0	0	0	0	0	0	0	0
ENSMUSG00000075159	0	0	0	0	0	0	0	0	0	0	0	0	0	0	0	0	0	0	0	0	0	0	0	0	0	0	0	0	0	0	0	0	0	0	0	0	0	0	0	0	0	0	0	0	0	0	0	0	0
ENSMUSG00000075158	0	0	0	0	0	0	0	0	0	0	0	0	0	0	0	0	0	0	0	0	0	0	0	0	0	0	0	0	0	0	0	0	0	0	0	0	0	0	0	0	0	0	0	0	0	0	0	0	0
ENSMUSG00000044487	0	0	0	0	0	0	0	0	0	0	0	0	0	0	0	0	0	0	0	0	0	0	0	0	0	0	0	0	0	0	0	0	0	0	0	0	0	0	0	0	0	0	0	0	0	0	0	0	0
ENSMUSG00000070857	0	0	0	0	0	0	0	0	0	0	0	0	0	0	0	0	0	0	0	0	0	0	0	0	0	0	0	0	0	0	0	0	0	0	0	0	0	0	0	0	0	0	0	0	0	0	0	0	0
ENSMUSG00000070856	0	0	0	0	0	0	0	0	0	0	0	0	0	0	0	0	0	0	0	0	0	0	0	0	0	0	0	0	0	0	0	0	0	0	0	0	0	0	0	0	0	0	0	0	0	0	0	0	0
ENSMUSG00000070855	0	0	0	0	0	0	0	0	0	0	0	0	0	0	0	0	0	0	0	0	0	0	0	0	0	0	0	0	0	0	0	0	0	0	0	0	0	0	0	0	0	0	0	0	0	0	0	0	0
ENSMUSG00000083706	0	0	0	0	0	0	0	0	0	0	0	0	0	0	0	0	0	0	0	0	0	2	0	0	0	0	0	0	0	0	0	0	0	0	0	0	0	0	0	0	0	0	0	0	0	0	0	0	0
ENSMUSG00000081234	0	0	0	0	0	0	0	0	0	0	0	0	0	0	0	0	0	0	0	0	0	0	0	0	0	0	0	0	0	0	0	0	0	0	0	0	0	0	0	0	0	0	0	0	0	0	0	0	0
ENSMUSG00000070852	0	0	0	0	0	0	0	0	0	0	0	0	0	0	0	0	0	0	0	0	0	0	0	0	0	0	0	0	0	0	0	0	0	0	0	0	0	0	0	0	0	0	0	0	0	0	0	0	0
ENSMUSG00000047594	0	0	0	0	0	0	0	0	0	0	0	0	0	0	0	0	0	0	0	0	0	0	0	0	0	0	0	0	0	0	0	0	0	0	0	0	0	0	0	0	0	0	0	0	0	0	0	0	0
ENSMUSG00000043274	0	0	0	0	0	0	0	0	0	0	0	0	0	0	0	0	0	0	0	0	0	0	0	0	0	0	0	0	0	0	0	0	0	0	0	0	0	0	0	0	0	0	0	0	0	0	0	0	0
ENSMUSG00000050772	0	0	0	0	0	0	2	0	0	0	0	0	0	2	0	0	0	0	0	0	6	0	0	4	0	0	0	0	2	0	0	0	0	0	0	0	0	0	0	0	6	0	0	0	0	0	0	0	0
ENSMUSG00000058194	0	0	0	0	0	0	0	0	0	0	0	0	0	0	0	0	0	0	0	0	0	0	0	0	0	0	0	0	0	0	0	0	0	0	0	0	0	0	0	0	0	0	0	0	0	0	0	0	0
ENSMUSG00000025839	0	0	0	0	0	0	0	0	0	2	0	0	0	0	0	0	0	0	0	0	0	0	0	0	0	0	0	0	0	0	0	0	0	0	0	0	0	0	0	0	0	0	0	0	0	0	0	0	0
ENSMUSG00000025838	0	0	0	0	0	0	0	0	0	0	0	0	0	0	0	0	0	0	0	0	0	0	0	0	0	0	0	0	0	0	0	0	0	0	0	0	0	0	0	0	0	0	0	0	0	0	0	0	0
ENSMUSG00000061520	0	0	0	0	0	0	0	0	0	0	0	0	0	0	0	0	0	0	0	0	0	0	0	0	0	0	0	0	0	0	0	0	0	0	0	0	0	0	0	0	0	0	0	0	0	0	0	0	0
ENSMUSG00000075156	0	0	0	0	0	0	0	0	0	0	0	0	0	0	0	0	0	0	0	0	0	0	0	0	0	0	0	0	0	0	0	0	0	0	0	0	0	0	0	0	0	0	0	0	0	0	0	0	0
ENSMUSG00000062272	0	0	0	0	0	0	0	0	0	0	0	0	0	0	0	0	0	0	0	0	0	0	0	0	0	0	0	0	0	0	0	0	0	0	0	0	0	0	0	0	0	0	0	0	0	0	0	0	0
ENSMUSG00000059205	0	0	0	0	0	0	0	0	0	0	0	0	0	0	0	0	0	0	0	0	0	0	0	0	0	0	0	0	0	0	0	0	0	0	0	0	0	0	0	0	0	0	0	0	0	2	0	0	0
ENSMUSG00000068819	0	0	0	0	0	0	0	0	0	0	0	0	0	0	0	0	0	0	0	0	0	0	0	0	0	0	0	0	0	0	0	0	0	0	0	0	0	0	0	0	0	0	0	0	0	0	0	0	0
ENSMUSG00000068818	0	0	0	0	0	0	0	0	0	0	0	0	0	0	0	0	0	0	0	0	0	0	0	0	0	0	0	0	0	0	0	0	0	0	0	0	0	0	0	0	0	0	0	0	0	0	0	0	0
ENSMUSG00000075155	0	0	0	0	0	0	0	0	0	0	0	0	0	0	0	0	0	0	0	0	0	0	0	0	0	0	0	0	0	0	0	0	0	0	0	0	0	0	0	0	0	0	0	0	0	0	0	0	0
ENSMUSG00000111747	0	0	0	0	0	0	0	0	0	0	0	0	0	0	0	0	0	0	0	0	0	0	0	0	0	0	0	0	0	0	0	0	0	0	0	0	0	0	0	0	0	0	0	0	0	0	0	0	0
ENSMUSG00000075153	0	0	0	0	0	0	0	0	0	0	0	0	0	0	0	0	0	0	0	0	0	0	0	0	0	0	0	0	0	0	0	0	0	0	0	0	0	0	0	0	0	0	0	0	0	0	0	0	0
ENSMUSG00000075151	0	0	0	0	0	0	0	0	0	0	0	0	0	0	0	0	0	0	0	0	0	0	0	0	0	0	0	0	0	0	0	0	0	0	0	0	0	0	0	0	0	0	0	0	0	0	0	0	0
ENSMUSG00000075150	0	0	0	0	0	0	0	0	0	0	0	0	0	0	0	0	0	0	0	0	0	0	0	0	0	0	0	0	0	0	0	0	0	0	0	0	0	0	0	0	0	0	0	0	0	0	0	0	0
ENSMUSG00000075149	0	0	0	0	0	0	0	0	0	0	0	0	0	0	0	0	0	0	0	0	0	0	0	0	0	0	0	0	0	0	0	0	0	0	0	0	0	0	0	0	0	0	0	0	0	0	0	0	0
ENSMUSG00000068817	0	0	0	0	0	0	0	0	0	0	0	12	0	0	0	0	0	0	0	0	0	0	0	0	0	0	0	0	0	0	0	0	0	0	0	0	0	0	0	0	0	0	0	0	0	0	0	0	0
ENSMUSG00000075148	0	0	0	0	0	0	0	0	0	0	0	0	0	0	0	0	0	0	0	0	0	0	0	0	0	0	0	0	0	0	0	0	0	0	0	0	0	0	0	0	0	0	0	0	0	0	0	0	0
ENSMUSG00000068816	0	0	0	0	0	0	0	0	0	0	0	0	0	0	0	0	0	0	0	0	0	0	0	0	0	0	0	0	0	0	0	0	0	0	0	0	0	0	0	0	0	0	0	0	0	0	0	0	0
ENSMUSG00000068815	0	0	0	0	0	0	0	0	0	0	0	0	0	0	0	0	0	0	0	0	0	0	0	0	0	0	0	0	0	0	0	0	0	0	0	0	0	0	0	0	0	0	0	0	0	0	0	0	0
ENSMUSG00000068814	0	0	0	0	0	0	0	0	0	0	0	0	0	0	0	0	0	0	0	0	0	0	0	0	0	0	0	0	0	0	0	0	0	0	0	0	0	0	0	0	0	0	0	0	0	0	0	0	0
ENSMUSG00000061875	0	0	0	0	0	0	0	0	0	0	0	0	0	0	0	0	0	0	0	0	0	0	0	0	0	0	0	0	0	0	0	0	0	0	0	0	0	0	0	0	0	0	0	0	0	0	0	0	0
ENSMUSG00000070853	0	0	0	0	0	0	0	0	0	0	0	0	0	0	0	0	0	0	0	0	0	0	0	0	0	0	0	0	0	0	0	0	0	0	0	0	0	0	0	0	0	0	0	0	0	0	0	0	0
ENSMUSG00000047039	0	0	0	0	0	0	0	0	0	0	0	0	0	0	0	0	0	0	0	0	0	0	0	0	0	0	0	0	0	0	0	0	0	0	0	0	0	0	0	0	0	0	0	0	0	0	0	0	0
ENSMUSG00000045225	0	0	0	0	1	0	0	0	0	0	0	0	0	0	0	0	0	0	0	0	0	0	0	0	0	0	0	0	0	0	0	0	0	0	0	0	0	0	0	0	0	0	0	0	0	0	0	0	0
ENSMUSG00000048197	0	0	0	0	0	0	0	0	0	0	0	0	0	0	0	0	0	0	0	0	0	0	0	0	0	0	0	0	0	0	0	0	0	0	0	0	0	0	0	0	0	0	0	0	0	0	0	0	0
ENSMUSG00000075146	0	0	0	0	0	0	0	0	0	0	0	0	0	0	0	0	0	0	0	0	0	0	0	0	0	0	0	0	0	0	0	0	0	0	0	0	0	0	0	0	0	0	0	0	0	0	0	0	0
ENSMUSG00000075145	0	0	0	0	0	0	0	0	0	0	0	0	0	0	0	0	0	0	0	0	0	0	0	0	0	0	0	0	0	0	0	0	0	0	0	0	0	0	0	0	0	0	0	0	0	0	0	0	0
ENSMUSG00000075144	0	0	0	0	0	0	0	0	0	0	0	0	0	0	0	0	0	0	0	0	0	0	0	0	0	0	0	0	0	0	0	0	0	0	0	0	0	0	0	0	0	0	0	0	0	0	0	0	0
ENSMUSG00000075143	0	0	0	0	0	0	0	0	0	0	0	0	0	0	0	0	0	0	0	0	0	0	0	0	0	0	0	0	0	0	0	0	0	0	0	0	0	0	0	0	0	0	0	0	0	0	0	0	0
ENSMUSG00000075142	0	0	0	0	0	0	0	0	0	0	0	0	0	0	0	0	0	0	0	0	0	0	0	0	0	0	0	0	0	0	0	0	0	0	0	0	0	0	0	0	0	0	0	0	0	0	0	0	0
ENSMUSG00000062793	0	0	0	0	0	0	0	0	0	0	0	0	0	0	0	0	0	0	0	0	0	0	0	0	0	0	0	0	0	0	0	0	0	0	0	0	0	0	0	0	0	0	0	0	0	0	0	0	0
ENSMUSG00000075141	0	0	0	0	0	0	0	0	0	0	0	0	0	0	0	0	0	0	0	0	0	0	0	0	0	0	0	0	0	0	0	0	0	0	0	0	0	0	0	0	0	0	0	0	0	0	0	0	0
ENSMUSG00000045150	0	0	0	0	0	0	0	0	0	0	0	0	0	0	0	0	0	0	0	0	0	0	0	0	0	0	0	0	0	0	0	0	0	0	0	0	0	0	0	0	0	0	0	0	0	0	0	0	0
ENSMUSG00000075140	0	0	0	0	0	0	0	0	0	4	0	0	0	0	0	0	0	0	0	0	0	0	0	0	0	0	0	0	0	0	0	0	0	0	0	0	0	0	0	0	0	0	0	0	0	0	0	0	0
ENSMUSG00000075139	0	0	0	0	0	0	0	0	0	0	0	0	0	0	0	0	0	0	0	0	0	0	0	0	0	0	0	0	0	0	0	0	0	0	0	0	0	0	0	0	0	0	0	0	0	0	0	0	0
ENSMUSG00000075137	0	0	0	0	0	0	0	0	0	0	0	0	0	0	0	0	0	0	0	0	0	0	0	0	0	0	0	0	0	0	0	0	0	0	0	0	0	0	0	0	0	0	0	0	0	0	0	0	0
ENSMUSG00000075136	0	0	0	0	0	0	0	0	0	0	0	0	0	0	0	0	0	0	0	0	0	0	0	0	0	0	0	0	0	0	0	0	0	0	0	0	0	0	0	0	0	0	0	0	0	0	0	0	0
ENSMUSG00000101078	0	0	0	0	0	0	0	0	0	0	0	0	0	0	0	0	0	0	0	0	0	0	0	0	0	0	0	0	0	0	0	0	0	0	0	0	0	0	0	0	0	0	0	0	0	0	0	0	0
ENSMUSG00000100899	0	0	0	0	0	0	0	0	0	0	0	0	0	0	0	0	0	0	0	0	0	0	0	0	0	0	0	0	0	0	0	0	0	0	0	0	0	0	0	0	0	0	0	0	0	0	0	0	0
ENSMUSG00000061342	0	0	0	0	0	0	0	0	0	0	0	0	0	0	0	0	0	0	0	0	0	0	0	0	0	0	0	0	0	0	0	0	0	0	0	0	0	0	0	0	0	0	0	0	0	0	0	0	0
ENSMUSG00000075133	0	0	0	0	0	0	2	0	0	0	0	0	0	0	0	0	0	0	0	0	0	0	0	0	0	0	0	0	0	0	0	0	0	0	0	0	0	0	0	0	0	0	0	0	0	0	0	0	0
ENSMUSG00000075132	0	0	0	0	0	0	0	0	0	0	0	1	0	0	0	0	0	0	0	0	0	0	0	0	0	0	0	0	0	0	0	0	0	0	0	0	0	0	0	0	0	0	0	0	0	0	0	0	0
ENSMUSG00000050023	0	0	0	0	0	0	0	0	0	0	0	0	0	0	0	0	0	0	0	0	0	0	0	0	0	0	0	0	0	0	0	0	0	0	0	0	0	0	0	0	0	0	0	0	0	0	0	0	0
ENSMUSG00000056995	0	0	0	0	0	0	0	0	0	0	0	0	0	0	0	0	0	0	0	0	0	2	0	0	0	0	0	0	0	0	0	0	0	0	0	0	0	0	0	0	0	0	0	0	0	0	0	0	0
ENSMUSG00000075127	0	0	0	0	0	0	0	0	0	0	0	0	0	0	0	0	0	0	0	0	0	0	0	0	0	0	0	0	0	0	0	0	0	0	0	0	0	0	0	0	0	0	0	0	0	0	0	0	0
ENSMUSG00000081836	0	0	0	0	0	0	0	0	0	0	0	0	0	0	0	0	0	0	0	0	0	0	0	0	0	0	0	0	0	0	0	0	0	0	0	0	0	0	0	0	0	0	0	0	0	0	0	0	0
ENSMUSG00000075125	0	0	0	0	0	0	0	0	0	0	0	0	0	0	0	0	0	0	0	0	0	0	0	0	0	0	0	0	0	4	0	0	0	0	0	0	0	0	0	0	0	0	14	0	0	0	0	0	0
ENSMUSG00000090097	0	0	0	0	0	0	0	0	0	0	0	0	0	0	0	0	0	0	0	0	0	0	0	0	0	0	0	0	0	0	0	0	0	0	0	0	0	0	0	0	0	0	0	0	0	0	0	0	0
ENSMUSG00000049372	0	0	0	0	0	0	0	0	0	0	0	2	0	0	0	0	0	0	0	0	0	0	0	0	0	0	0	0	0	0	0	0	0	0	0	0	0	0	0	0	0	0	0	0	0	0	0	0	0
ENSMUSG00000051424	0	0	0	0	0	0	0	0	0	0	0	0	0	0	0	0	0	0	0	0	0	0	0	0	0	0	0	0	0	0	0	0	0	0	0	0	0	0	0	0	0	0	0	0	0	0	0	0	0
ENSMUSG00000057735	0	0	0	0	0	0	0	0	0	0	0	0	0	0	0	0	0	0	0	0	0	0	0	0	0	0	0	0	0	0	0	0	0	0	0	0	0	0	0	0	0	0	0	0	0	0	0	0	0
ENSMUSG00000082882	0	0	0	0	0	0	0	0	0	0	0	0	0	0	0	0	0	0	0	0	0	0	0	0	0	0	0	0	0	0	0	0	0	0	0	0	0	0	0	0	0	0	0	0	0	0	0	0	0
ENSMUSG00000068809	0	0	0	0	0	0	0	0	0	0	0	0	0	0	0	0	0	0	0	0	0	0	0	0	0	0	0	0	0	0	0	0	0	0	0	0	0	0	0	0	0	0	0	0	0	0	0	0	0
ENSMUSG00000068808	0	0	0	0	0	0	0	0	0	0	0	0	0	0	0	0	0	0	0	0	0	0	0	0	0	0	0	0	0	0	0	0	0	0	0	0	0	0	0	0	0	0	0	0	0	0	0	0	0
ENSMUSG00000081948	0	0	0	0	0	0	0	0	0	0	0	0	0	0	0	0	0	0	0	0	0	0	0	0	0	0	0	0	0	0	0	0	0	0	0	0	0	0	0	0	0	0	0	0	0	0	0	0	0
ENSMUSG00000111590	0	0	0	0	0	0	0	0	0	0	0	0	0	0	0	0	0	0	0	0	0	0	0	0	0	0	0	0	0	0	0	0	0	0	0	0	0	0	0	0	0	0	0	0	0	0	0	0	0
ENSMUSG00000060827	0	0	0	0	0	0	0	0	0	0	0	0	0	0	0	0	0	0	0	0	0	0	0	0	0	0	0	0	0	0	0	0	0	0	0	0	0	0	0	0	0	0	0	0	0	0	0	0	0
ENSMUSG00000075121	0	0	0	0	0	0	0	0	0	0	0	0	0	0	0	0	0	0	0	0	0	0	0	0	0	0	0	0	0	0	0	0	0	0	0	0	0	0	0	0	0	0	0	0	0	0	0	0	0
ENSMUSG00000075120	0	0	0	0	0	0	0	0	0	0	0	0	0	0	0	0	0	0	0	0	0	0	0	0	0	0	0	0	0	0	0	0	0	0	0	0	0	0	0	0	0	0	0	0	0	0	0	0	0
ENSMUSG00000075119	0	0	0	0	0	0	0	0	0	0	0	0	0	0	0	0	0	0	0	0	0	0	0	0	0	0	0	0	0	0	0	0	0	0	0	0	0	0	0	0	0	0	0	0	0	0	0	0	0
ENSMUSG00000075117	0	0	0	0	0	0	0	0	0	0	0	0	0	0	0	0	0	0	0	0	0	0	0	0	0	0	0	0	0	0	0	0	0	0	0	0	0	0	0	0	0	0	0	0	0	0	0	0	0
ENSMUSG00000089892	0	0	0	0	0	0	0	0	0	0	0	0	0	0	0	0	0	0	0	0	0	0	0	0	0	0	0	0	0	0	0	0	0	0	0	0	0	0	0	0	0	0	0	0	0	0	0	0	0
ENSMUSG00000075115	0	0	0	0	0	0	0	0	0	0	0	0	0	0	0	0	0	0	0	0	0	0	0	0	0	0	0	0	0	0	0	0	0	0	0	0	0	0	0	0	0	0	0	0	0	0	0	0	0
ENSMUSG00000059023	0	0	0	0	0	0	0	0	0	0	0	0	0	0	0	0	0	0	0	0	0	0	0	0	0	0	0	0	0	0	0	0	0	0	0	0	0	0	0	0	0	0	0	0	0	0	0	0	0
ENSMUSG00000064084	0	0	0	0	0	0	2	0	0	0	0	0	0	0	0	0	0	0	0	0	0	0	0	0	0	0	0	0	0	0	0	0	0	0	0	0	0	0	0	0	0	0	0	0	0	0	0	0	0
ENSMUSG00000057447	0	0	0	0	0	0	0	0	0	0	0	0	0	0	0	0	0	0	0	0	0	0	0	0	0	0	0	0	0	0	0	0	0	0	0	0	0	0	0	0	0	0	0	0	0	0	0	0	0
ENSMUSG00000061798	0	0	0	0	0	0	0	0	0	0	0	0	0	0	0	0	0	0	0	0	0	0	0	0	0	0	0	0	0	0	0	0	0	0	0	0	0	0	0	0	0	0	0	0	0	0	0	0	0
ENSMUSG00000062757	0	0	0	0	0	0	0	0	0	0	0	0	0	0	0	0	0	0	0	0	0	0	0	0	0	0	0	0	0	0	0	0	0	0	0	0	0	0	0	0	0	0	0	0	0	0	0	0	0
ENSMUSG00000075114	0	0	0	0	0	0	0	0	0	0	0	0	0	0	0	0	0	0	0	0	0	0	0	0	0	0	0	0	0	0	0	0	0	0	0	0	0	0	0	0	0	0	0	0	0	0	0	0	0
ENSMUSG00000075113	0	0	0	0	0	0	0	0	0	0	0	0	0	0	0	0	0	0	0	0	0	0	0	0	0	0	0	0	0	0	0	0	0	0	0	0	0	0	0	0	0	0	0	0	0	0	0	0	0
ENSMUSG00000075112	0	0	0	0	0	0	0	0	0	0	0	0	0	0	0	0	0	0	0	0	0	0	0	0	0	0	0	0	0	0	0	0	0	0	0	0	0	0	0	0	0	0	0	0	0	0	0	0	0
ENSMUSG00000048226	0	0	0	0	0	0	0	0	0	0	0	0	0	0	0	0	0	0	0	0	0	0	0	0	0	0	0	0	0	0	0	0	0	0	0	0	0	0	0	0	0	0	0	0	0	0	0	0	0
ENSMUSG00000075111	0	0	0	0	0	0	0	0	0	0	0	0	0	0	0	0	0	0	0	0	0	0	0	0	0	0	0	0	0	0	0	0	0	0	0	0	0	0	0	0	0	0	0	0	0	0	0	0	0
ENSMUSG00000075110	0	0	0	0	0	0	0	0	0	0	0	0	0	0	0	0	0	0	0	0	0	0	0	0	0	0	0	0	0	0	0	0	0	0	0	0	0	0	0	0	0	0	0	0	0	0	0	0	0
ENSMUSG00000100016	0	0	0	0	0	0	0	0	0	0	0	0	0	0	0	0	0	0	0	0	0	0	0	0	0	0	0	0	0	0	0	0	0	0	0	0	0	0	0	0	0	0	0	0	0	0	0	0	0
ENSMUSG00000075107	0	0	0	0	0	0	0	0	0	0	0	0	0	0	0	0	0	0	0	0	0	0	0	0	0	0	0	0	0	0	0	0	0	0	0	0	0	0	0	0	0	0	0	0	0	0	0	0	0
ENSMUSG00000101391	0	0	0	0	0	0	0	0	0	0	0	0	0	0	0	0	0	0	0	0	0	0	0	0	0	0	0	0	0	0	0	0	0	0	0	0	0	0	0	0	0	0	0	0	0	0	0	0	0
ENSMUSG00000075105	0	0	0	0	0	0	0	0	0	0	0	0	0	0	0	0	0	0	0	0	0	0	0	0	0	0	0	0	0	0	0	0	0	0	0	0	0	0	0	0	0	0	0	0	0	0	0	0	0
ENSMUSG00000075104	0	0	0	0	0	0	0	0	0	0	0	0	0	0	0	0	0	0	0	0	0	0	0	0	0	0	0	0	0	0	0	0	0	0	0	0	0	0	0	0	0	0	0	0	0	0	0	0	0
ENSMUSG00000101480	0	0	0	0	0	0	0	0	2	0	0	0	0	0	0	0	0	0	0	0	0	0	0	0	0	0	0	0	0	0	0	0	0	0	0	0	0	0	0	0	0	0	0	0	0	0	0	0	0
ENSMUSG00000075102	0	0	0	0	0	0	2	0	0	0	0	0	0	0	0	0	0	0	0	0	0	0	0	0	0	0	0	0	0	0	0	0	0	0	0	0	0	0	0	0	0	0	0	0	0	0	0	0	0
ENSMUSG00000075101	0	0	0	0	0	0	0	0	0	0	0	0	0	0	0	0	0	0	0	0	0	0	0	0	0	0	0	0	0	0	0	0	0	0	0	0	0	0	0	0	0	0	0	0	0	0	0	0	0
ENSMUSG00000075100	0	0	0	0	0	0	0	0	0	0	0	0	0	0	0	0	0	0	0	0	0	0	0	0	0	0	0	0	0	0	0	0	0	0	0	0	0	0	0	0	0	0	0	0	0	0	0	0	0
ENSMUSG00000075099	0	0	0	0	0	0	0	0	0	0	0	0	0	0	0	0	0	0	0	0	0	0	0	0	0	0	0	0	0	0	0	0	0	0	0	0	0	0	0	0	0	0	0	0	0	0	0	0	0
ENSMUSG00000101918	0	0	0	0	0	0	0	0	0	0	0	0	0	0	0	0	0	0	0	0	0	0	0	0	0	0	0	0	0	0	0	0	0	0	0	0	0	0	0	0	0	0	0	0	0	0	0	0	0
ENSMUSG00000075097	0	0	0	0	0	0	0	0	0	0	0	0	0	0	0	0	0	0	0	0	0	0	0	0	0	0	0	0	0	0	0	0	0	0	0	0	0	0	0	0	0	0	0	0	0	0	0	0	0
ENSMUSG00000099486	0	0	0	0	0	0	0	0	0	0	0	0	0	0	0	0	0	0	0	0	0	0	0	0	0	0	0	0	0	0	0	0	0	0	0	0	0	0	0	0	0	0	0	0	0	0	0	0	0
[truncated: 20,064 more rows]
[truncated: 431 more columns]

## Sheet: Figure 3a
See Table 1 source data

## Sheet: Figure 3b
Dendritic length				Scholl analysis layer 4				Polarity analysis layer 4
aIP	OP	Unlabeled		Length	radius	neurontype		Length	angle	neurontype
1454.1	2058.6	613.9		6.25	10	1		2.84678	280	1		1 = GFP
1743.3	2875	1061.5		8.33333	20	1		3.43821	290	1		2 = TdTomato
2127	2022.6	2288.7		12.5	30	1		3.53284	300	1		3 = unlabeled
1718.8	991.4	1179.8		10.4167	40	1		5.34658	310	1
1853.9	1836.9	1903.4		12.5	50	1		2.6654	320	1
1725.3	650.7	1105.5		14.5833	60	1		0.788581	330	1
1156.7	845.8	1044.1		11.4583	70	1		1.61659	340	1
643.9	1755	943.5		8.33333	80	1		3.02815	350	1
1419.2	741.3	826.1		5.20833	90	1		0.875325	360	1
1045.2	605.1	825.5		4.16667	100	1		0.749152	10	1
1159.2	1363.9			2.08333	110	1		0.504692	20	1
1922.7	1307.3			2.08333	120	1		0.591436	30	1
540.6	1393.1			2.08333	130	1		0.402176	40	1
653.8	1647.8			0	140	1		1.09613	50	1
1171	704.8			0	150	1		1.03304	60	1
1674.4	710.9			0	160	1		1.40367	70	1
948.4	1156.8			0	170	1		2.08185	80	1
816.9	1616.8			0	180	1		2.79158	90	1
1694.5	1032.1			0	190	1		2.08974	100	1
713.7	752.6			0	200	1		2.48403	110	1
991.9	1588.3			0	210	1		2.87832	120	1
723.1	1105.5			0	220	1		5.55161	130	1
1631.6				0	230	1		6.15093	140	1
1373.6				0	240	1		4.40817	150	1
1013				0	250	1		3.06758	160	1
1014.3				0	260	1		4.834	170	1
671.9				0.806452	10	1		4.11639	180	1
683.7				7.25806	20	1		2.48403	190	1
920				8.87097	30	1		4.46337	200	1
1619.6				11.2903	40	1		3.3909	210	1
1795.8				10.4839	50	1		3.50919	220	1
1101.7				12.0968	60	1		3.00449	230	1
950.9				8.06452	70	1		2.98084	240	1
1892				8.87097	80	1		3.89559	250	1
1180				7.25806	90	1		3.36724	260	1
				6.45161	100	1		2.53135	270	1
				5.64516	110	1		2.84678	280	1
				4.03226	120	1		3.43821	290	1
				4.03226	130	1		3.53284	300	1
				4.03226	140	1		5.34658	310	1
				0.806452	150	1		2.6654	320	1
				0	160	1		0.788581	330	1
				0	170	1		1.61659	340	1
				0	180	1		3.02815	350	1
				0	190	1		0.875325	360	1
				0	200	1		0.749152	10	1
				0	210	1		0.504692	20	1
				0	220	1		0.591436	30	1
				0	230	1		0.402176	40	1
				0	240	1		1.09613	50	1
				0	250	1		1.03304	60	1
				0	260	1		1.40367	70	1
				1.38889	10	1		2.08185	80	1
				4.16667	20	1		2.79158	90	1
				6.94444	30	1		2.08974	100	1
				8.33333	40	1		2.48403	110	1
				13.1944	50	1		2.87832	120	1
				9.72222	60	1		5.55161	130	1
				9.72222	70	1		6.15093	140	1
				8.33333	80	1		4.40817	150	1
				6.94444	90	1		3.06758	160	1
				6.94444	100	1		4.834	170	1
				7.63889	110	1		4.11639	180	1
				4.86111	120	1		2.48403	190	1
				4.86111	130	1		4.46337	200	1
				4.16667	140	1		3.3909	210	1
				2.77778	150	1		3.50919	220	1
				0	160	1		3.00449	230	1
				0	170	1		2.98084	240	1
				0	180	1		3.89559	250	1
				0	190	1		3.36724	260	1
				0	200	1		2.53135	270	1
				0	210	1		1.45971	280	1
				0	220	1		1.18562	290	1
				0	230	1		2.14176	300	1
				0	240	1		2.58159	310	1
				0	250	1		2.90668	320	1
				0	260	1		4.25803	330	1
				2.72727	10	1		4.44289	340	1
				5.45455	20	1		2.94493	350	1
				9.09091	30	1		1.35135	360	1
				14.5455	40	1		1.27486	10	1
				13.6364	50	1		1.40872	20	1
				12.7273	60	1		4.33452	30	1
				12.7273	70	1		2.17364	40	1
				9.09091	80	1		2.31387	50	1
				7.27273	90	1		1.88042	60	1
				6.36364	100	1		3.94569	70	1
				2.72727	110	1		7.05635	80	1
				1.81818	120	1		5.80061	90	1
				0.909091	130	1		5.93447	100	1
				0.909091	140	1		4.63412	110	1
				0	150	1		3.72896	120	1
				0	160	1		1.40235	130	1
				0	170	1		1.45971	140	1
				0	180	1		1.30036	150	1
				0	190	1		2.42223	160	1
				0	200	1		1.46609	170	1
				0	210	1		1.82305	180	1
				0	220	1		1.67644	190	1
				0	230	1		1.70831	200	1
				0	240	1		3.65885	210	1
				0	250	1		4.23891	220	1
				0	260	1		2.61984	230	1
				4.47761	10	1		2.49873	240	1
				5.97015	20	1		3.03417	250	1
				6.71642	30	1		1.18562	260	1
				6.71642	40	1		1.74656	270	1
				8.20896	50	1		0.387617	280	1
				11.9403	60	1		0.178094	290	1
				11.194	70	1		0	300	1
				10.4478	80	1		0	310	1
				7.46269	90	1		0.0995233	320	1
				6.71642	100	1		0.219999	330	1
				6.71642	110	1		0.0314284	340	1
				5.22388	120	1		0.419046	350	1
				4.47761	130	1		1.40904	360	1
				2.23881	140	1		1.71809	10	1
				0.746269	150	1		1.24666	20	1
				0.746269	160	1		1.59761	30	1
				0	170	1		2.89141	40	1
				0	180	1		4.28474	50	1
				0	190	1		2.73427	60	1
				0	200	1		4.03331	70	1
				0	210	1		6.47425	80	1
				0	220	1		11.2776	90	1
				0	230	1		10.4342	100	1
				0	240	1		7.67901	110	1
				0	250	1		6.6733	120	1
				0	260	1		5.63093	130	1
				0.869565	10	1		3.78189	140	1
				5.21739	20	1		2.47237	150	1
				5.21739	30	1		1.94332	160	1
				6.95652	40	1		2.6557	170	1
				6.95652	50	1		2.50904	180	1
				10.4348	60	1		1.98523	190	1
				12.1739	70	1		1.74952	200	1
				11.3043	80	1		1.57666	210	1
				9.56522	90	1		3.89712	220	1
				7.82609	100	1		1.10523	230	1
				9.56522	110	1		1.35666	240	1
				4.34783	120	1		1.78094	250	1
				4.34783	130	1		1.83856	260	1
				1.73913	140	1		1.92761	270	1
				0.869565	150	1		4.23968	280	1
				0.869565	160	1		4.38407	290	1
				0.869565	170	1		3.35368	300	1
				0.869565	180	1		3.04522	310	1
				0	190	1		1.72606	320	1
				0	200	1		0.472534	330	1
				0	210	1		0.518475	340	1
				0	220	1		1.03695	350	1
				0	230	1		1.27322	360	1
				0	240	1		0.931942	10	1
				0	250	1		1.2404	20	1
				0	260	1		0.721927	30	1
				5	10	1		0.735053	40	1
				6.25	20	1		2.20516	50	1
				7.5	30	1		3.18304	60	1
				11.25	40	1		1.75231	70	1
				12.5	50	1		1.27322	80	1
				12.5	60	1		1.66699	90	1
				12.5	70	1		1.98202	100	1
				8.75	80	1		3.35368	110	1
				8.75	90	1		3.15023	120	1
				5	100	1		2.63175	130	1
				2.5	110	1		5.0338	140	1
				2.5	120	1		3.33399	150	1
				3.75	130	1		3.3143	160	1
				1.25	140	1		2.9074	170	1
				0	150	1		3.22898	180	1
				0	160	1		2.00171	190	1
				0	170	1		3.7934	200	1
				0	180	1		3.96403	210	1
				0	190	1		2.23797	220	1
				0	200	1		5.80823	230	1
				0	210	1		6.05106	240	1
				0	220	1		3.87872	250	1
				0	230	1		5.37507	260	1
				0	240	1		4.19374	270	1
				0	250	1		7.64475	280	1
				0	260	1		8.91689	290	1
				4.54545	10	1		6.46178	300	1
				18.1818	20	1		6.11105	310	1
				15.9091	30	1		12.2459	320	1
				15.9091	40	1		8.35216	330	1
				13.6364	50	1		3.8521	340	1
				9.09091	60	1		4.14933	350	1
				6.81818	70	1		3.27547	360	1
				4.54545	80	1		2.10439	10	1
				4.54545	90	1		2.61562	20	1
				2.27273	100	1		1.99738	30	1
				2.27273	110	1		1.55154	40	1
				2.27273	120	1		0.760908	50	1
				0	130	1		1.30781	60	1
				0	140	1		0.0951135	70	1
				0	150	1		0.0535014	80	1
				0	160	1		0.428011	90	1
				0	170	1		0.309119	100	1
				0	180	1		0.671739	110	1
				0	190	1		0.368565	120	1
				0	200	1		0.59446	130	1
				0	210	1		1.02842	140	1
				0	220	1		1.79527	150	1
				0	230	1		0.873856	160	1
				0	240	1		0.618238	170	1
				0	250	1		0.58257	180	1
				0	260	1		0.344787	190	1
				3.125	10	1		0.731185	200	1
				11.4583	20	1		1.01653	210	1
				12.5	30	1		1.45643	220	1
				14.5833	40	1		1.39698	230	1
				13.5417	50	1		2.57401	240	1
				15.625	60	1		4.84485	250	1
				10.4167	70	1		3.29925	260	1
				8.33333	80	1		5.57009	270	1
				6.25	90	1		2.36675	280	1
				2.08333	100	1		1.8934	290	1
				1.04167	110	1		2.89197	300	1
				1.04167	120	1		1.87395	310	1
				0	130	1		2.29542	320	1
				0	140	1		3.62469	330	1
				0	150	1		3.02814	340	1
				0	160	1		3.16431	350	1
				0	170	1		4.26663	360	1
				0	180	1		4.2407	10	1
				0	190	1		2.18519	20	1
				0	200	1		4.76592	30	1
				0	210	1		2.8401	40	1
				0	220	1		2.89197	50	1
				0	230	1		2.65854	60	1
				0	240	1		3.02166	70	1
				0	250	1		2.95033	80	1
				0	260	1		3.22267	90	1
				2.77778	10	1		2.82713	100	1
				13.8889	20	1		3.04759	110	1
				20.8333	30	1		2.8401	120	1
				16.6667	40	1		3.2097	130	1
				11.1111	50	1		3.75438	140	1
				9.72222	60	1		5.16146	150	1
				11.1111	70	1		2.1398	160	1
				6.94444	80	1		1.00506	170	1
				5.55556	90	1		0.674361	180	1
				1.38889	100	1		1.13474	190	1
				0	110	1		1.79614	200	1
				0	120	1		2.15925	210	1
				0	130	1		1.21904	220	1
				0	140	1		3.30048	230	1
				0	150	1		3.09947	240	1
				0	160	1		1.91285	250	1
				0	170	1		3.25509	260	1
				0	180	1		3.28103	270	1
				0	190	1		6.64618	280	1
				0	200	1		2.4587	290	1
				0	210	1		4.51402	300	1
				0	220	1		2.38187	310	1
				0	230	1		2.05532	320	1
				0	240	1		1.43104	330	1
				0	250	1		3.74568	340	1
				0	260	1		6.00269	350	1
				3.79747	10	1		4.65809	360	1
				6.32911	20	1		5.90665	10	1
				8.86076	30	1		4.43719	20	1
				12.6582	40	1		5.10949	30	1
				12.6582	50	1		5.07107	40	1
				10.1266	60	1		6.79985	50	1
				8.86076	70	1		7.62582	60	1
				10.1266	80	1		4.81176	70	1
				7.59494	90	1		1.20054	80	1
				7.59494	100	1		2.50672	90	1
				6.32911	110	1		2.28582	100	1
				3.79747	120	1		1.88244	110	1
				1.26582	130	1		1.5559	120	1
				0	140	1		1.82482	130	1
				0	150	1		2.25701	140	1
				0	160	1		1.94007	150	1
				0	170	1		0.364963	160	1
				0	180	1		0	170	1
				0	190	1		0	180	1
				0	200	1		0	190	1
				0	210	1		0	200	1
				0	220	1		0	210	1
				0	230	1		0.0672301	220	1
				0	240	1		0.614675	230	1
				0	250	1		0.355359	240	1
				0	260	1		1.90165	250	1
				0.735294	10	1		2.93892	260	1
				3.67647	20	1		4.64848	270	1
				4.41176	30	1		1.47843	280	1
				6.61765	40	1		1.51281	290	1
				8.08824	50	1		1.87382	300	1
				8.82353	60	1		1.35809	310	1
				8.82353	70	1		2.61303	320	1
				7.35294	80	1		1.73629	330	1
				7.35294	90	1		2.81932	340	1
				5.88235	100	1		1.87382	350	1
				4.41176	110	1		7.73595	360	1
				4.41176	120	1		7.42651	10	1
				4.41176	130	1		10.0911	20	1
				5.14706	140	1		9.3519	30	1
				4.41176	150	1		9.36909	40	1
				4.41176	160	1		13.3574	50	1
				3.67647	170	1		6.53258	60	1
				2.94118	180	1		6.27471	70	1
				2.20588	190	1		4.84786	80	1
				1.47059	200	1		2.13168	90	1
				0	210	1		3.4382	100	1
				0	220	1		0.446966	110	1
				0	230	1		0.361011	120	1
				0	240	1		0.223483	130	1
				0	250	1		0	140	1
				0	260	1		0.085955	150	1
				4.87805	10	1		0	160	1
				9.7561	20	1		0	170	1
				14.6341	30	1		0	180	1
				12.1951	40	1		0	190	1
				12.1951	50	1		0	200	1
				12.1951	60	1		0.825168	210	1
				9.7561	70	1		0	220	1
				7.31707	80	1		0	230	1
				7.31707	90	1		0	240	1
				2.43902	100	1		0	250	1
				2.43902	110	1		1.11741	260	1
				2.43902	120	1		1.11741	270	1
				2.43902	130	1		4.27063	280	1
				0	140	1		4.44658	290	1
				0	150	1		4.98241	300	1
				0	160	1		3.35093	310	1
				0	170	1		1.43954	320	1
				0	180	1		3.55086	330	1
				0	190	1		0.831734	340	1
				0	200	1		1.32758	350	1
				0	210	1		0.679782	360	1
				0	220	1		0.775752	10	1
				0	230	1		0.503839	20	1
				0	240	1		0.0159949	30	1
				0	250	1		0	40	1
				0	260	1		0.0639795	50	1
				7.14286	10	1		0	60	1
				7.14286	20	1		1.33557	70	1
				14.2857	30	1		2.06334	80	1
				19.0476	40	1		1.28759	90	1
				16.6667	50	1		1.41555	100	1
				9.52381	60	1		2.11932	110	1
				9.52381	70	1		1.92738	120	1
				7.14286	80	1		2.08733	130	1
				4.7619	90	1		2.89507	140	1
				4.7619	100	1		5.51024	150	1
				0	110	1		1.95138	160	1
				0	120	1		4.03071	170	1
				0	130	1		5.21433	180	1
				0	140	1		5.07038	190	1
				0	150	1		4.9904	200	1
				0	160	1		5.19834	210	1
				0	170	1		5.96609	220	1
				0	180	1		6.54191	230	1
				0	190	1		4.80646	240	1
				0	200	1		4.49456	250	1
				0	210	1		2.74312	260	1
				0	220	1		2.11132	270	1
				0	230	1		0.48041	280	1
				0	240	1		0.982171	290	1
				0	250	1		2.81841	300	1
				0	260	1		3.23476	310	1
				3.8961	10	1		3.35219	320	1
				7.79221	20	1		2.85043	330	1
				10.3896	30	1		2.96787	340	1
				12.987	40	1		3.62976	350	1
				14.2857	50	1		4.69734	360	1
				15.5844	60	1		7.16345	10	1
				14.2857	70	1		7.65453	20	1
				12.987	80	1		6.71506	30	1
				6.49351	90	1		5.09235	40	1
				1.2987	100	1		9.01036	50	1
				0	110	1		4.78275	60	1
				0	120	1		3.70449	70	1
				0	130	1		3.7472	80	1
				0	140	1		1.50528	90	1
				0	150	1		0.75798	100	1
				0	160	1		1.7615	110	1
				0	170	1		1.00352	120	1
				0	180	1		0.918117	130	1
				0	190	1		5.32721	140	1
				0	200	1		2.733	150	1
				0	210	1		1.27042	160	1
				0	220	1		2.88246	170	1
				0	230	1		3.24544	180	1
				0	240	1		0.875414	190	1
				0	250	1		0.512437	200	1
				0	260	1		0.939468	210	1
				0.840336	10	1		0.160137	220	1
				10.084	20	1		0.800683	230	1
				13.4454	30	1		0.619195	240	1
				13.4454	40	1		0.918117	250	1
				13.4454	50	1		0.75798	260	1
				13.4454	60	1		0.128109	270	1
				10.084	70	1		3.88232	280	1
				7.56303	80	1		2.88614	290	1
				5.88235	90	1		0.903082	300	1
				5.88235	100	1		0.949632	310	1
				2.52101	110	1		0.893772	320	1
				2.52101	120	1		2.90476	330	1
				0.840336	130	1		5.98641	340	1
					140	1		4.54334	350	1
					150	1		2.35546	360	1
					160	1		3.91956	10	1
					170	1		6.66605	20	1
					180	1		4.88781	30	1
					190	1		4.51541	40	1
					200	1		2.77442	50	1
				0	210	1		1.08928	60	1
				0	220	1		0.940322	70	1
				0	230	1		1.38721	80	1
				0	240	1		1.5641	90	1
				0	250	1		0.819291	100	1
				0	260	1		0.76343	110	1
				1.5873	10	1		0.512057	120	1
				7.93651	20	1		1.50824	130	1
				7.93651	30	1		2.1134	140	1
				19.0476	40	1		2.52304	150	1
				14.2857	50	1		0.567917	160	1
				14.2857	60	1		2.64407	170	1
				7.93651	70	1		7.34568	180	1
				7.93651	80	1		6.05158	190	1
				7.93651	90	1		3.63095	200	1
				4.7619	100	1		4.27335	210	1
				1.5873	110	1		2.21581	220	1
				1.5873	120	1		0.828601	230	1
				1.5873	130	1		1.90857	240	1
				1.5873	140	1		2.16926	250	1
					150	1		1.88995	260	1
					160	1		5.18574	270	1
					170	1		0.788346	280	1
					180	1		0.0856898	290	1
					190	1		0	300	1
					200	1		0	310	1
				0	210	1		0.0571265	320	1
				0	220	1		0.205656	330	1
				0	230	1		0.9483	340	1
				0	240	1		0.0799771	350	1
				0	250	1		0.262782	360	1
				0	260	1		0.605541	10	1
				1.69492	10	1		0.131391	20	1
				11.8644	20	1		0.47415	30	1
				10.1695	30	1		0.491288	40	1
				20.339	40	1		2.06227	50	1
				20.339	50	1		3.17624	60	1
				15.2542	60	1		3.52471	70	1
				13.5593	70	1		5.75835	80	1
				5.08475	80	1		6.66667	90	1
				1.69492	90	1		8.16909	100	1
					100	1		8.55755	110	1
					110	1		10.6484	120	1
					120	1		12.7564	130	1
					130	1		8.02628	140	1
					140	1		6.67238	150	1
					150	1		1.87946	160	1
					160	1		1.87375	170	1
					170	1		1.31962	180	1
					180	1		1.25107	190	1
					190	1		2.42788	200	1
					200	1		1.70808	210	1
				0	210	1		1.93088	220	1
				0	220	1		2.56498	230	1
				0	230	1		1.04542	240	1
				0	240	1		0.782634	250	1
				0	250	1		1.33676	260	1
				0	260	1		1.73093	270	1
				0.943396	10	1		4.28135	280	1
				2.83019	20	1		6.07543	290	1
				3.77358	30	1		7.68603	300	1
				4.71698	40	1		5.99388	310	1
				4.71698	50	1		3.62895	320	1
				4.71698	60	1		4.38328	330	1
				4.71698	70	1		1.46789	340	1
				2.83019	80	1		0.366972	350	1
				2.83019	90	1		0	360	1
				4.71698	100	1		0	10	1
				5.66038	110	1		0	20	1
				5.66038	120	1		0	30	1
				6.60377	130	1		0	40	1
				5.66038	140	1		0	50	1
				15.0943	150	1		0	60	1
				14.1509	160	1		0	70	1
				5.66038	170	1		0	80	1
				1.88679	180	1		0	90	1
				1.88679	190	1		0.224261	100	1
				0.943396	200	1		2.40571	110	1
				0	210	1		6.01427	120	1
				0	220	1		6.80938	130	1
				0	230	1		3.07849	140	1
				0	240	1		1.81448	150	1
				0	250	1		5.44343	160	1
				0	260	1		6.80938	170	1
				3.57143	10	1		7.421	180	1
				10.7143	20	1		6.70744	190	1
				21.4286	30	1		11.0499	200	1
				16.0714	40	1		3.73089	210	1
				12.5	50	1		2.4261	220	1
				10.7143	60	1		1.48828	230	1
				7.14286	70	1		0.69317	240	1
				5.35714	80	1		0	250	1
				3.57143	90	1		0	260	1
				3.57143	100	1		0	270	1
				1.78571	110	1		5.71185	280	1
				1.78571	120	1		6.10401	290	1
				1.78571	130	1		7.89429	300	1
					140	1		7.89429	310	1
					150	1		5.08099	320	1
					160	1		3.03495	330	1
					170	1		7.26343	340	1
					180	1		4.67178	350	1
					190	1		1.53453	360	1
					200	1		1.41517	10	1
				0	210	1		2.48934	20	1
				0	220	1		1.17647	30	1
				0	230	1		0.630861	40	1
				0	240	1		0	50	1
				0	250	1		0	60	1
				0	260	1		0	70	1
				7.24638	10	1		0	80	1
				8.69565	20	1		0	90	1
				13.0435	30	1		0	100	1
				15.942	40	1		0	110	1
				13.0435	50	1		4.55243	120	1
				8.69565	60	1		0.0852515	130	1
				5.7971	70	1		0.750213	140	1
				5.7971	80	1		1.73913	150	1
				5.7971	90	1		2.62575	160	1
				4.34783	100	1		3.06905	170	1
				4.34783	110	1		2.62575	180	1
				2.89855	120	1		3.0861	190	1
				2.89855	130	1		4.51833	200	1
				1.44928	140	1		3.15431	210	1
					150	1		3.52941	220	1
					160	1		4.73998	230	1
					170	1		2.38704	240	1
					180	1		1.58568	250	1
					190	1		3.35891	260	1
					200	1		3.29071	270	1
				0	210	1		3.98313	280	1
				0	220	1		2.02099	290	1
				0	230	1		5.13097	300	1
				0	240	1		4.73855	310	1
				0	250	1		2.07986	320	1
				0	260	1		0.686746	330	1
				1.92308	10	1		0.117728	340	1
				5.76923	20	1		0.117728	350	1
				19.2308	30	1		0.107917	360	1
				9.61538	40	1		0.0784852	10	1
				15.3846	50	1		0.255077	20	1
				13.4615	60	1		0.14716	30	1
				9.61538	70	1		0	40	1
				7.69231	80	1		0	50	1
				5.76923	90	1		0	60	1
				3.84615	100	1		0.333562	70	1
				3.84615	110	1		0.45129	80	1
				1.92308	120	1		2.02099	90	1
				1.92308	130	1		3.34543	100	1
					140	1		1.79535	110	1
					150	1		2.60963	120	1
					160	1		3.23752	130	1
					170	1		3.32581	140	1
					180	1		5.18003	150	1
					190	1		4.71892	160	1
					200	1		6.85765	170	1
				0	210	1		8.47641	180	1
				0	220	1		4.82684	190	1
				0	230	1		2.59982	200	1
				0	240	1		4.64044	210	1
				0	250	1		8.59413	220	1
				0	260	1		5.00343	230	1
					10	1		1.54027	240	1
				6.86275	20	1		1.82478	250	1
				14.7059	30	1		2.05043	260	1
				15.6863	40	1		7.10291	270	1
				15.6863	50	1		3.88601	280	1
				15.6863	60	1		3.32697	290	1
				11.7647	70	1		3.70875	300	1
				6.86275	80	1		3.21107	310	1
				4.90196	90	1		2.74748	320	1
				2.94118	100	1		2.5225	330	1
				2.94118	110	1		3.21107	340	1
				0.980392	120	1		3.36106	350	1
				0.980392	130	1		2.31115	360	1
					140	1		2.16117	10	1
					150	1		0.872648	20	1
					160	1		4.86774	30	1
					170	1		6.72893	40	1
					180	1		5.73357	50	1
					190	1		4.26098	60	1
					200	1		1.75893	70	1
				0	210	1		1.50668	80	1
				0	220	1		2.64521	90	1
				0	230	1		0.749932	100	1
				0	240	1		0.436324	110	1
				0	250	1		1.25443	120	1
				0	260	1		0.709026	130	1
				1.88679	10	1		0.518135	140	1
				6.60377	20	1		1.75211	150	1
				10.3774	30	1		1.42487	160	1
				10.3774	40	1		1.99073	170	1
				12.2642	50	1		2.84292	180	1
				11.3208	60	1		2.31115	190	1
				11.3208	70	1		2.83611	200	1
				9.43396	80	1		5.00409	210	1
				7.54717	90	1		2.39978	220	1
				6.60377	100	1		2.95882	230	1
				5.66038	110	1		3.13608	240	1
				2.83019	120	1		3.72239	250	1
				0.943396	130	1		3.1429	260	1
				0.943396	140	1		3.98827	270	1
				0.943396	150	1		0.958126	280	1
				0.943396	160	1		1.99905	290	1
					170	1		1.88077	300	1
					180	1		8.75325	310	1
					190	1		3.92714	320	1
					200	1		2.93352	330	1
				0	210	1		4.09274	340	1
				0	220	1		1.79797	350	1
				0	230	1		2.09368	360	1
				0	240	1		1.24202	10	1
				0	250	1		4.71966	20	1
				0	260	1		8.33925	30	1
				1.63934	10	1		7.6177	40	1
				4.91803	20	1		7.35746	50	1
				9.83607	30	1		4.7788	60	1
				13.1148	40	1		2.66146	70	1
				14.7541	50	1		0.603265	80	1
				14.7541	60	1		1.95174	90	1
				11.4754	70	1		1.45493	100	1
				13.1148	80	1		1.39579	110	1
				8.19672	90	1		7.57038	120	1
				6.55738	100	1		2.77975	130	1
				1.63934	110	1		3.86799	140	1
					120	1		1.3603	150	1
					130	1		0.390348	160	1
					140	1		0	170	1
					150	1		0	180	1
					160	1		0	190	1
					170	1		0	200	1
					180	1		0	210	1
					190	1		0	220	1
					200	1		0	230	1
				0	210	1		1.20653	240	1
				0	220	1		3.26473	250	1
				0	230	1		4.40028	260	1
				0	240	1		4.60137	270	1
				0	250	1		5.66343	280	1
				0	260	1		5.20496	290	1
				1.63934	10	1		2.96656	300	1
				4.91803	20	1		2.71036	310	1
				9.83607	30	1		11.3538	320	1
				13.1148	40	1		3.43851	330	1
				14.7541	50	1		3.35761	340	1
				14.7541	60	1		4.04531	350	1
				11.4754	70	1		3.5329	360	1
				13.1148	80	1		4.75998	10	1
				8.19672	90	1		3.91046	20	1
				6.55738	100	1		2.6699	30	1
				1.63934	110	1		3.69471	40	1
					120	1		1.09223	50	1
					130	1		0.107875	60	1
					140	1		0.674218	70	1
					150	1		2.76429	80	1
					160	1		1.92826	90	1
					170	1		0.0674218	100	1
					180	1		0.0943905	110	1
					190	1		0.0809061	120	1
					200	1		0	130	1
				0	210	1		0	140	1
				0	220	1		0.849515	150	1
				0	230	1		2.83172	160	1
				0	240	1		3.03398	170	1
				0	250	1		2.53506	180	1
				0	260	1		0.539374	190	1
				1.35135	10	1		1.61812	200	1
				5.40541	20	1		1.09223	210	1
				14.8649	30	1		1.87433	220	1
				13.5135	40	1		3.7082	230	1
				13.5135	50	1		4.03182	240	1
				13.5135	60	1		4.85437	250	1
				13.5135	70	1		5.79827	260	1
				9.45946	80	1		3.11489	270	1
				5.40541	90	1		4.8479	280	1
				4.05405	100	1		5.44984	290	1
				4.05405	110	1		2.34951	300	1
				1.35135	120	1		1.68932	310	1
					130	1		1.46278	320	1
					140	1		0.427184	330	1
					150	1		0.440129	340	1
					160	1		2.47249	350	1
					170	1		0.834951	360	1
					180	1		1.74757	10	1
					190	1		0.750809	20	1
					200	1		0.854369	30	1
				0	210	1		7.33333	40	1
				0	220	1		0.433657	50	1
				0	230	1		3.32039	60	1
				0	240	1		3.41748	70	1
				0	250	1		1.37217	80	1
				0	260	1		1.8835	90	1
				4	10	1		2	100	1
				12	20	1		1.93528	110	1
				14	30	1		0.478964	120	1
				14	40	1		1.79288	130	1
				12	50	1		3.13916	140	1
				10	60	1		5.43042	150	1
				10	70	1		5.31392	160	1
				8	80	1		3.43689	170	1
				6	90	1		2.40129	180	1
				4	100	1		2.07767	190	1
				2	110	1		3.57929	200	1
				2	120	1		1.50809	210	1
				2	130	1		3.13916	220	1
					140	1		1.89644	230	1
					150	1		10.0129	240	1
					160	1		1.39159	250	1
					170	1		4.41424	260	1
					180	1		4.9644	270	1
					190	1		6.08696	280	1
					200	1		2.67081	290	1
				0	210	1		5.01553	300	1
				0	220	1		2.90373	310	1
				0	230	1		3.60248	320	1
				0	240	1		2.95031	330	1
				0	250	1		2.01863	340	1
				0	260	1		2.82609	350	1
				5.45455	10	1		2.57764	360	1
				7.27273	20	1		0.947205	10	1
				10.9091	30	1		0.295031	20	1
				10.9091	40	1		1.78571	30	1
				10.9091	50	1		1.42857	40	1
				14.5455	60	1		3.57143	50	1
				9.09091	70	1		6.78571	60	1
				7.27273	80	1		7.53106	70	1
				5.45455	90	1		4.78261	80	1
				3.63636	100	1		4.62733	90	1
				3.63636	110	1		4.19255	100	1
				3.63636	120	1		4.79814	110	1
				3.63636	130	1		6.07143	120	1
				1.81818	140	1		1.70807	130	1
				1.81818	150	1		0.295031	140	1
					160	1		0.698758	150	1
					170	1		0.481366	160	1
					180	1		0.155279	170	1
					190	1		1.30435	180	1
					200	1		0	190	1
				0	210	1		0	200	1
				0	220	1		0	210	1
				0	230	1		0	220	1
				0	240	1		0	230	1
				0	250	1		0.698758	240	1
				0	260	1		3.02795	250	1
				6.25	10	1		4.19255	260	1
				9.375	20	1		9.96894	270	1
				9.375	30	1		3.68126	280	1
				10.9375	40	1		2.2865	290	1
				10.9375	50	1		0.948897	300	1
				12.5	60	1		2.81239	310	1
				9.375	70	1		7.56831	320	1
				7.8125	80	1		7.33966	330	1
				7.8125	90	1		5.96776	340	1
				4.6875	100	1		5.52189	350	1
				4.6875	110	1		4.4701	360	1
				4.6875	120	1		5.3847	10	1
				1.5625	130	1		1.61198	20	1
					140	1		1.47479	30	1
					150	1		4.996	40	1
					160	1		3.23539	50	1
					170	1		5.52189	60	1
					180	1		7.36252	70	1
					190	1		5.85344	80	1
					200	1		4.65302	90	1
				0	210	1		2.72093	100	1
				0	220	1		1.23471	110	1
				0	230	1		0.948897	120	1
				0	240	1		0.765977	130	1
				0	250	1		0.171487	140	1
				0	260	1		0.04573	150	1
				1.75439	10	1		0.068595	160	1
				5.26316	20	1		0.125757	170	1
				9.64912	30	1		0.148622	180	1
				10.5263	40	1		0.0914599	190	1
				12.2807	50	1		0.13719	200	1
				9.64912	60	1		0.663084	210	1
				11.4035	70	1		0.068595	220	1
				11.4035	80	1		0.160055	230	1
				7.89474	90	1		1.20041	240	1
				6.14035	100	1		2.58374	250	1
				5.26316	110	1		3.61267	260	1
				4.38596	120	1		4.56156	270	1
				2.63158	130	1		5.25653	280	1
				0.877193	140	1		4.84734	290	1
				0.877193	150	1		5.08341	300	1
					160	1		2.80138	310	1
					170	1		0.613787	320	1
					180	1		0.75543	330	1
					190	1		1.60529	340	1
					200	1		1.8571	350	1
				0	210	1		6.94051	360	1
				0	220	1		1.77841	10	1
				0	230	1		1.18036	20	1
				0	240	1		3.13189	30	1
				0	250	1		11.4888	40	1
				0	260	1		4.29651	50	1
				0.598802	10	1		12.1026	60	1
				4.19162	20	1		10.1511	70	1
				8.98204	30	1		9.04942	80	1
				10.7784	40	1		4.32798	90	1
				13.1737	50	1		1.77841	100	1
				12.5749	60	1		0.692477	110	1
				12.5749	70	1		0.0629525	120	1
				11.3772	80	1		1.27479	130	1
				7.78443	90	1		1.77841	140	1
				7.78443	100	1		0	150	1
				5.98802	110	1		0	160	1
				3.59281	120	1		0	170	1
				0.598802	130	1		0	180	1
					140	1		0	190	1
					150	1		0	200	1
					160	1		0	210	1
					170	1		0	220	1
					180	1		0	230	1
					190	1		0.912811	240	1
					200	1		1.84136	250	1
				0	210	1		1.24331	260	1
				0	220	1		3.14762	270	1
				0	230	1		4.43537	280	1
				0	240	1		3.36735	290	1
				0	250	1		2.2449	300	1
				0	260	1		1.45578	310	1
				3.10078	10	1		0.272109	320	1
				9.30233	20	1		1.97959	330	1
				8.52713	30	1		2.12245	340	1
				9.30233	40	1		3.89796	350	1
				8.52713	50	1		2.68027	360	1
				10.8527	60	1		2.15646	10	1
				13.1783	70	1		2.22449	20	1
				10.0775	80	1		3.84354	30	1
				7.75194	90	1		0.748299	40	1
				7.75194	100	1		1.70748	50	1
				4.65116	110	1		1.14286	60	1
				4.65116	120	1		2.27211	70	1
				1.55039	130	1		1.78912	80	1
				0.775194	140	1		3.27891	90	1
					150	1		4.15646	100	1
					160	1		3.97279	110	1
					170	1		4.06803	120	1
					180	1		5.19048	130	1
					190	1		1.63265	140	1
					200	1		1.58503	150	1
				0	210	1		2.91156	160	1
				0	220	1		4.92517	170	1
				0	230	1		1.72109	180	1
				0	240	1		1.85714	190	1
				0	250	1		1.7483	200	1
				0	260	1		1.02721	210	1
				0.813008	10	2		3.83673	220	1
				2.43902	20	2		2.04082	230	1
				4.87805	30	2		4.85714	240	1
				11.3821	40	2		3.57143	250	1
				13.8211	50	2		2.77551	260	1
				11.3821	60	2		6.5034	270	1
				11.3821	70	2		3.91692	280	1
				10.5691	80	2		3.39357	290	1
				6.50407	90	2		2.15063	300	1
				7.31707	100	2		1.21842	310	1
				7.31707	110	2		1.88078	320	1
				4.87805	120	2		2.40412	330	1
				4.06504	130	2		4.35031	340	1
				3.25203	140	2		3.81061	350	1
				0	150	2		5.03721	360	1
				0	160	2		4.57928	10	1
				0	170	2		7.35956	20	1
				0	180	2		8.0628	30	1
				0	190	2		4.45662	40	1
				0	200	2		6.27198	50	1
				0	210	2		5.17622	60	1
				0	220	2		4.81642	70	1
				0	230	2		5.24982	80	1
				0	240	2		4.08864	90	1
				0	250	2		1.40649	100	1
				0	260	2		2.17516	110	1
				0.507614	10	2		2.60855	120	1
				7.61421	20	2		1.68452	130	1
				9.64467	30	2		4.14588	140	1
				12.1827	40	2		1.34107	150	1
				12.6904	50	2		1.48009	160	1
				12.1827	60	2		0.686892	170	1
				10.1523	70	2		0.286205	180	1
				10.1523	80	2		0	190	1
				7.1066	90	2		0	200	1
				7.61421	100	2		0	210	1
				4.56853	110	2		0.163546	220	1
				2.53807	120	2		0.686892	230	1
				1.01523	130	2		0.278028	240	1
				0.507614	140	2		1.04669	250	1
				1.52284	150	2		1.52097	260	1
				0	160	2		2.26511	270	1
				0	170	2		10.7423	280	1
				0	180	2		1.98522	290	1
				0	190	2		1.29039	300	1
				0	200	2		0.55145	310	1
				0	210	2		1.08084	320	1
				0	220	2		0.694827	330	1
				0	230	2		0.242638	340	1
				0	240	2		0.143377	350	1
				0	250	2		0	360	1
				0	260	2		0	10	1
				0	10	2		0	20	1
				0	20	2		0	30	1
				0	30	2		0	40	1
				4.04624	40	2		0	50	1
				12.1387	50	2		0	60	1
				10.9827	60	2		0	70	1
				12.1387	70	2		0	80	1
				13.2948	80	2		0	90	1
				10.4046	90	2		0	100	1
				10.4046	100	2		0.540421	110	1
				5.20231	110	2		1.33451	120	1
				5.20231	120	2		2.33815	130	1
				5.78035	130	2		2.73519	140	1
				3.46821	140	2		5.10643	150	1
				2.31214	150	2		8.58057	160	1
				1.7341	160	2		5.13952	170	1
				1.15607	170	2		5.3601	180	1
				0.578035	180	2		8.05117	190	1
				0.578035	190	2		3.55134	200	1
				0.578035	200	2		6.59535	210	1
				0	210	2		7.09165	220	1
				0	220	2		5.19466	230	1
				0	230	2		6.52917	240	1
				0	240	2		5.32701	250	1
				0	250	2		3.98147	260	1
				0	260	2		5.81229	270	1
				2.25564	10	2		3.30373	280	1
				6.76692	20	2		3.95364	290	1
				6.76692	30	2		4.13778	300	1
				12.782	40	2		4.7552	310	1
				11.2782	50	2		3.91031	320	1
				9.77444	60	2		1.39731	330	1
				13.5338	70	2		3.39038	340	1
				10.5263	80	2		2.57799	350	1
				10.5263	90	2		3.78033	360	1
				6.76692	100	2		2.02556	10	1
				5.26316	110	2		2.12305	20	1
				2.25564	120	2		0.62825	30	1
				0.75188	130	2		0.194974	40	1
				0.75188	140	2		0	50	1
				0	150	2		0.671577	60	1
				0	160	2		0	70	1
				0	170	2		0	80	1
				0	180	2		0	90	1
				0	190	2		0	100	1
				0	200	2		1.21317	110	1
				0	210	2		5.43761	120	1
				0	220	2		2.19887	130	1
				0	230	2		5.31846	140	1
				0	240	2		3.98614	150	1
				0	250	2		5.13432	160	1
				0	260	2		3.4987	170	1
				3.0303	10	2		4.90685	180	1
				7.57576	20	2		2.7838	190	1
				12.1212	30	2		2.26386	200	1
				13.6364	40	2		4.32192	210	1
				16.6667	50	2		2.7513	220	1
				12.1212	60	2		4.09445	230	1
				9.09091	70	2		4.90685	240	1
				9.09091	80	2		2.11222	250	1
				7.57576	90	2		3.96447	260	1
				6.06061	100	2		4.25693	270	1
				3.0303	110	2		3.31501	280	1
				0	120	2		2.18224	290	1
				0	130	2		5.41396	300	1
				0	140	2		5.41396	310	1
				0	150	2		1.96568	320	1
				0	160	2		3.44828	330	1
				0	170	2		1.43262	340	1
				0	180	2		2.93187	350	1
				0	190	2		3.73147	360	1
				0	200	2		7.47959	10	1
				0	210	2		11.2777	20	1
				0	220	2		6.67999	30	1
				0	230	2		2.71531	40	1
				0	240	2		3.88139	50	1
				0	250	2		0.533067	60	1
				0	260	2		1.56588	70	1
				0	10	2		0.69965	80	1
				1.53846	20	2		3.24838	90	1
				5.38462	30	2		3.81476	100	1
				7.69231	40	2		4.11461	110	1
				9.23077	50	2		2.68199	120	1
				9.23077	60	2		1.999	130	1
				8.46154	70	2		0.49975	140	1
				8.46154	80	2		0.89955	150	1
				8.46154	90	2		4.36448	160	1
				8.46154	100	2		0.832917	170	1
				10	110	2		0.633017	180	1
				6.15385	120	2		0	190	1
				6.15385	130	2		0	200	1
				4.61538	140	2		0.433117	210	1
				3.07692	150	2		0.633017	220	1
				1.53846	160	2		1.5992	230	1
				1.53846	170	2		3.58154	240	1
				0	180	2		0.416458	250	1
				0	190	2		1.94903	260	1
				0	200	2		3.63152	270	1
				0	210	2		10.6544	280	1
				0	220	2		2.86912	290	1
				0	230	2		1.37008	300	1
				0	240	2		7.55964	310	1
				0	250	2		8.72018	320	1
				0	260	2		2.30496	330	1
				4.54545	10	2		1.59574	340	1
				20.4545	20	2		4.69052	350	1
				20.4545	30	2		2.04707	360	1
				15.9091	40	2		3.40103	10	1
				13.6364	50	2		4.2392	20	1
				13.6364	60	2		1.4668	30	1
				6.81818	70	2		1.3862	40	1
				4.54545	80	2		0	50	1
				0	90	2		0	60	1
				0	100	2		0	70	1
				0	110	2		0.209542	80	1
				0	120	2		0.24178	90	1
				0	130	2		2.14378	100	1
				0	140	2		3.69117	110	1
				0	150	2		3.25596	120	1
				0	160	2		4.62605	130	1
				0	170	2		3.59446	140	1
				0	180	2		2.57898	150	1
				0	190	2		2.1599	160	1
				0	200	2		0.193424	170	1
				0	210	2		1.95035	180	1
				0	220	2		2.25661	190	1
				0	230	2		0.145068	200	1
				0	240	2		0.35461	210	1
				0	250	2		0.274017	220	1
				0	260	2		1.54739	230	1
				3.125	10	2		2.30496	240	1
				7.8125	20	2		2.61122	250	1
				14.0625	30	2		3.20761	260	1
				14.0625	40	2		10.3482	270	1
				12.5	50	2		6.14612	280	1
				14.0625	60	2		7.04293	290	1
				10.9375	70	2		6.63637	300	1
				10.9375	80	2		2.65455	310	1
				6.25	90	2		2.23604	320	1
				4.6875	100	2		0.490255	330	1
				1.5625	110	2		0.860935	340	1
				0	120	2		1.27945	350	1
				0	130	2		1.05225	360	1
				0	140	2		0.131532	10	1
				0	150	2		0.813105	20	1
				0	160	2		1.31532	30	1
				0	170	2		1.38706	40	1
				0	180	2		1.23162	50	1
				0	190	2		1.24357	60	1
				0	200	2		0.729403	70	1
				0	210	2		0.251106	80	1
				0	220	2		0.681574	90	1
				0	230	2		3.32417	100	1
				0	240	2		2.83391	110	1
				0	250	2		3.91008	120	1
				0	260	2		1.55447	130	1
				2.5641	10	2		2.4991	140	1
				7.69231	20	2		2.78608	150	1
				17.094	30	2		4.73514	160	1
				21.3675	40	2		3.59919	170	1
				14.5299	50	2		8.81263	180	1
				11.9658	60	2		5.17757	190	1
				5.98291	70	2		2.21212	200	1
				5.12821	80	2		4.17314	210	1
				4.2735	90	2		2.17625	220	1
				3.4188	100	2		5.24931	230	1
				2.5641	110	2		4.71123	240	1
				1.7094	120	2		2.37953	250	1
				1.7094	130	2		1.50664	260	1
				0	140	2		2.17625	270	1
				0	150	2		5.65691	280	1
				0	160	2		2.34173	290	1
				0	170	2		4.28863	300	1
				0	180	2		2.76378	310	1
				0	190	2		1.83799	320	1
				0	200	2		2.48468	330	1
				0	210	2		3.90061	340	1
				0	220	2		4.11845	350	1
				0	230	2		2.53233	360	1
				0	240	2		1.51804	10	1
				0	250	2		1.84479	20	1
				0	260	2		1.36147	30	1
				5.45455	10	2		1.91287	40	1
				14.5455	20	2		1.46358	50	1
				16.3636	30	2		0.844112	60	1
				16.3636	40	2		1.37509	70	1
				12.7273	50	2		0.599047	80	1
				12.7273	60	2		1.68142	90	1
				9.09091	70	2		6.56909	100	1
				5.45455	80	2		0.36079	110	1
				3.63636	90	2		2.21239	120	1
				3.63636	100	2		1.32743	130	1
				0	110	2		1.04833	140	1
				0	120	2		0.66712	150	1
				0	130	2		1.71545	160	1
				0	140	2		3.3288	170	1
				0	150	2		4.30225	180	1
				0	160	2		8.31858	190	1
				0	170	2		3.93465	200	1
				0	180	2		4.629	210	1
				0	190	2		3.7917	220	1
				0	200	2		2.87951	230	1
				0	210	2		3.1518	240	1
				0	220	2		3.00885	250	1
				0	230	2		3.18584	260	1
				0	240	2		3.04289	270	1
				0	250	2		3.49154	280	1
				0	260	2		5.43233	290	1
				4.87805	10	2		7.40132	300	1
				12.1951	20	2		3.62312	310	1
				19.5122	30	2		1.8609	320	1
				19.5122	40	2		1.93609	330	1
				14.6341	50	2		1.76692	340	1
				9.7561	60	2		2.91823	350	1
				7.31707	70	2		1.41917	360	1
				7.31707	80	2		1.45207	10	1
				4.87805	90	2		0.916353	20	1
				0	100	2		0.361842	30	1
				0	110	2		0	40	1
				0	120	2		0	50	1
				0	130	2		0	60	1
				0	140	2		0.324248	70	1
				0	150	2		0.37594	80	1
				0	160	2		0.921053	90	1
				0	170	2		2.01598	100	1
				0	180	2		1.03853	110	1
				0	190	2		1.00564	120	1
				0	200	2		2.14286	130	1
				0	210	2		2.16635	140	1
				0	220	2		3.17199	150	1
				0	230	2		4.49718	160	1
				0	240	2		5.40414	170	1
				0	250	2		3.95207	180	1
				0	260	2		5.37594	190	1
				5.88235	10	2		4.79323	200	1
				8.82353	20	2		5.94455	210	1
				14.7059	30	2		6.65883	220	1
				13.7255	40	2		3.89568	230	1
				11.7647	50	2		2.88534	240	1
				9.80392	60	2		3.22838	250	1
				8.82353	70	2		4.05075	260	1
				7.84314	80	2		3.57143	270	1
				4.90196	90	2		10.3951	280	1
				3.92157	100	2		7.89555	290	1
				1.96078	110	2		7.91416	300	1
				1.96078	120	2		2.47473	310	1
				1.96078	130	2		2.74763	320	1
				0.980392	140	2		4.86882	330	1
				2.94118	150	2		5.46424	340	1
				0	160	2		2.05917	350	1
				0	170	2		2.4003	360	1
				0	180	2		1.58159	10	1
				0	190	2		0.824909	20	1
				0	200	2		0.285307	30	1
				0	210	2		0.117844	40	1
				0	220	2		0.446567	50	1
				0	230	2		0.18607	60	1
				0	240	2		1.01098	70	1
				0	250	2		1.81108	80	1
				0	260	2		2.10879	90	1
				4.34783	10	2		0.998573	100	1
				6.52174	20	2		0.279104	110	1
				9.78261	30	2		0	120	1
				10.8696	40	2		0.24189	130	1
				9.78261	50	2		0.707064	140	1
				10.8696	60	2		0.520995	150	1
				9.78261	70	2		1.76146	160	1
				10.8696	80	2		0.502388	170	1
				9.78261	90	2		1.12882	180	1
				7.6087	100	2		0.992371	190	1
				5.43478	110	2		2.59877	200	1
				3.26087	120	2		3.31824	210	1
				1.08696	130	2		2.37549	220	1
					140	2		1.95993	230	1
					150	2		3.4671	240	1
					160	2		7.90796	250	1
					170	2		6.35118	260	1
					180	2		10.2959	270	1
					190	2		6.14226	280	2
					200	2		6.58957	290	2
					210	2		5.38403	300	2
				0	220	2		5.42767	310	2
				0	230	2		3.58935	320	2
				0	240	2		3.63299	330	2
				0	250	2		3.95483	340	2
				0	260	2		3.2566	350	2
				2.88462	10	2		3.24569	360	2
				6.73077	20	2		2.45472	10	2
				13.4615	30	2		3.00022	20	2
				10.5769	40	2		3.22933	30	2
				9.61538	50	2		2.33472	40	2
				11.5385	60	2		2.74384	50	2
				10.5769	70	2		1.98014	60	2
				8.65385	80	2		1.35283	70	2
				7.69231	90	2		0.741872	80	2
				5.76923	100	2		1.22191	90	2
				2.88462	110	2		1.0528	100	2
				0.961538	120	2		0.840061	110	2
				0.961538	130	2		1.00371	120	2
				0.961538	140	2		1.51102	130	2
				0.961538	150	2		1.69649	140	2
				0.961538	160	2		2.32381	150	2
				0.961538	170	2		1.42919	160	2
				0.961538	180	2		0.98189	170	2
				2.88462	190	2		1.1619	180	2
					200	2		0.654593	190	2
					210	2		1.08008	200	2
				0	220	2		1.83286	210	2
				0	230	2		2.08924	220	2
				0	240	2		3.23478	230	2
				0	250	2		4.45669	240	2
				0	260	2		4.73489	250	2
				4.06504	10	2		4.13485	260	2
				5.69106	20	2		5.49858	270	2
				8.94309	30	2		2.8433	280	2
				11.3821	40	2		2.66443	290	2
				13.0081	50	2		1.63965	300	2
				13.0081	60	2		1.36389	310	2
				10.5691	70	2		1.17011	320	2
				10.5691	80	2		0.823551	330	2
				7.31707	90	2		0.708031	340	2
				5.69106	100	2		3.66313	350	2
				4.87805	110	2		3.11161	360	2
				1.62602	120	2		1.69927	10	2
				0.813008	130	2		1.10676	20	2
				0.813008	140	2		2.55264	30	2
				0.813008	150	2		2.37377	40	2
				0.813008	160	2		2.51537	50	2
					170	2		3.27185	60	2
					180	2		2.0831	70	2
					190	2		5.45929	80	2
					200	2		6.87535	90	2
					210	2		3.40973	100	2
				0	220	2		4.25936	110	2
				0	230	2		2.01975	120	2
				0	240	2		1.93777	130	2
				0	250	2		2.31787	140	2
				0	260	2		2.3365	150	2
				6.66667	10	2		2.00484	160	2
				13.3333	20	2		3.46935	170	2
				24.4444	30	2		3.24203	180	2
				15.5556	40	2		2.49674	190	2
				8.88889	50	2		2.39985	200	2
				8.88889	60	2		3.40227	210	2
				6.66667	70	2		4.5314	220	2
				4.44444	80	2		3.52897	230	2
				4.44444	90	2		3.16378	240	2
				4.44444	100	2		2.7725	250	2
				2.22222	110	2		2.59735	260	2
					120	2		4.18483	270	2
					130	2		1.64455	280	2
					140	2		1.56511	290	2
					150	2		0.854056	300	2
					160	2		1.27115	310	2
					170	2		1.61278	320	2
					180	2		1.70811	330	2
					190	2		5.04092	340	2
					200	2		5.98634	350	2
					210	2		4.96147	360	2
				0	220	2		4.06769	10	2
				0	230	2		5.41829	20	2
				0	240	2		5.04886	30	2
				0	250	2		5.50171	40	2
				0	260	2		5.50171	50	2
				10.6383	10	2		7.00723	60	2
				19.1489	20	2		5.72813	70	2
				23.4043	30	2		6.9397	80	2
				19.1489	40	2		5.79566	90	2
				6.38298	50	2		5.00119	100	2
				6.38298	60	2		3.88893	110	2
				6.38298	70	2		5.84333	120	2
				4.25532	80	2		1.4658	130	2
				4.25532	90	2		0.865973	140	2
					100	2		0.560102	150	2
					110	2		0.250258	160	2
					120	2		0.206562	170	2
					130	2		0.524351	180	2
					140	2		0.111226	190	2
					150	2		0.0436959	200	2
					160	2		0.401208	210	2
					170	2		0.722968	220	2
					180	2		0.421069	230	2
					190	2		0.838166	240	2
					200	2		0.881862	250	2
					210	2		1.06856	260	2
				0	220	2		1.25129	270	2
				0	230	2		3.33296	280	2
				0	240	2		3.3952	290	2
				0	250	2		3.26505	300	2
				0	260	2		3.94409	310	2
				6.49351	10	2		3.71775	320	2
				9.09091	20	2		2.53508	330	2
				16.8831	30	2		4.19307	340	2
				16.8831	40	2		4.75328	350	2
				11.6883	50	2		5.80579	360	2
				12.987	60	2		4.6005	10	2
				9.09091	70	2		4.88909	20	2
				7.79221	80	2		7.48642	30	2
				3.8961	90	2		4.22137	40	2
				2.5974	100	2		5.81145	50	2
				1.2987	110	2		6.19058	60	2
				1.2987	120	2		4.58918	70	2
					130	2		5.04187	80	2
					140	2		5.08148	90	2
					150	2		4.45903	100	2
					160	2		3.38954	110	2
					170	2		1.80512	120	2
					180	2		0.316885	130	2
					190	2		0	140	2
					200	2		0.33952	150	2
					210	2		0	160	2
				0	220	2		0	170	2
				0	230	2		0	180	2
				0	240	2		0.050928	190	2
				0	250	2		0.418742	200	2
				0	260	2		0.0735627	210	2
				2.80374	10	2		0.401765	220	2
				7.47664	20	2		0.067904	230	2
				12.1495	30	2		0.396107	240	2
				11.215	40	2		0.797872	250	2
				10.2804	50	2		1.87302	260	2
				12.1495	60	2		2.75577	270	2
				10.2804	70	2		0	280	2
				9.34579	80	2		0	290	2
				7.47664	90	2		0	300	2
				6.54206	100	2		0	310	2
				5.60748	110	2		0	320	2
				2.80374	120	2		0	330	2
				1.86916	130	2		0	340	2
					140	2		0	350	2
					150	2		0.960828	360	2
					160	2		2.58684	10	2
					170	2		1.84775	20	2
					180	2		1.69993	30	2
					190	2		0.295639	40	2
					200	2		1.77384	50	2
					210	2		6.65188	60	2
				0	220	2		29.7118	70	2
				0	230	2		17.2949	80	2
				0	240	2		13.5994	90	2
				0	250	2		18.1818	100	2
				0	260	2		4.28677	110	2
				2.53165	10	2		0.295639	120	2
				11.3924	20	2		0.813008	130	2
				7.59494	30	2		0	140	2
				10.1266	40	2		0	150	2
				10.1266	50	2		0	160	2
				12.6582	60	2		0	170	2
				11.3924	70	2		0	180	2
				13.9241	80	2		0	190	2
				7.59494	90	2		0	200	2
				5.06329	100	2		0	210	2
				2.53165	110	2		0	220	2
				2.53165	120	2		0	230	2
				1.26582	130	2		0	240	2
				1.26582	140	2		0	250	2
					150	2		0	260	2
					160	2		0	270	2
					170	2		9.40967	280	2
					180	2		2.74103	290	2
					190	2		2.44438	300	2
					200	2		2.6461	310	2
					210	2		3.24533	320	2
				0	220	2		4.20053	330	2
				0	230	2		4.13527	340	2
				0	240	2		4.63957	350	2
				0	250	2		2.90715	360	2
				0	260	2		2.42065	10	2
				6	10	3		0.884011	20	2
				12	20	3		3.35212	30	2
				12	30	3		4.12341	40	2
				14	40	3		3.10887	50	2
				14	50	3		1.02047	60	2
				8	60	3		1.13913	70	2
				8	70	3		0.219519	80	2
				4	80	3		0	90	2
				8	90	3		1.28745	100	2
				14	100	3		0.26105	110	2
				0	110	3		0.415307	120	2
				0	120	3		0.617028	130	2
				0	130	3		2.23079	140	2
				0	140	3		3.186	150	2
				0	150	3		3.35805	160	2
				0	160	3		1.41798	170	2
				0	170	3		2.78256	180	2
				0	180	3		4.34292	190	2
				0	190	3		0.688223	200	2
				0	200	3		3.38179	210	2
				0	210	3		2.6995	220	2
				0	220	3		1.49511	230	2
				0	230	3		2.45031	240	2
				0	240	3		4.87096	250	2
				0	250	3		5.03115	260	2
				0	260	3		6.84663	270	2
				4	10	3		7.82284	280	2
				10.6667	20	3		1.86662	290	2
				17.3333	30	3		1.25573	300	2
				16	40	3		4.68352	310	2
				16	50	3		0	320	2
				12	60	3		0	330	2
				6.66667	70	3		0	340	2
				6.66667	80	3		0	350	2
				5.33333	90	3		0	360	2
				2.66667	100	3		0.47514	10	2
				1.33333	110	3		1.96844	20	2
				1.33333	120	3		3.05447	30	2
				0	130	3		5.92228	40	2
				0	140	3		6.66893	50	2
				0	150	3		5.12472	60	2
				0	160	3		4.83625	70	2
				0	170	3		5.87137	80	2
				0	180	3		4.42898	90	2
				0	190	3		1.88359	100	2
				0	200	3		3.85203	110	2
				0	210	3		1.76481	120	2
				0	220	3		2.98659	130	2
				0	230	3		4.12354	140	2
				0	240	3		0.186662	150	2
				0	250	3		1.76481	160	2
				0	260	3		1.9345	170	2
				2.90698	10	3		2.32479	180	2
				5.23256	20	3		2.56236	190	2
				6.97674	30	3		4.0896	200	2
				9.30233	40	3		1.22179	210	2
				9.30233	50	3		5.71865	220	2
				8.72093	60	3		2.23995	230	2
				8.13953	70	3		1.11997	240	2
				9.30233	80	3		0.984219	250	2
				8.13953	90	3		3.4787	260	2
				7.55814	100	3		3.78415	270	2
				5.81395	110	3		3.7258	280	2
				5.23256	120	3		6.00636	290	2
				4.06977	130	3		4.12357	300	2
				3.48837	140	3		5.84726	310	2
				2.90698	150	3		2.36012	320	2
				0.581395	160	3		0.676213	330	2
				0.581395	170	3		1.59109	340	2
				0.581395	180	3		3.39433	350	2
				0.581395	190	3		0.835322	360	2
				0.581395	200	3		2.42641	10	2
				0	210	3		4.77327	20	2
				0	220	3		5.43622	30	2
				0	230	3		12.3309	40	2
				0	240	3		5.09149	50	2
				0	250	3		1.59109	60	2
				0	260	3		2.78441	70	2
				5.68182	10	3		2.05516	80	2
				9.09091	20	3		3.87165	90	2
				12.5	30	3		3.35455	100	2
				12.5	40	3		1.93583	110	2
				11.3636	50	3		0.556881	120	2
				14.7727	60	3		3.60647	130	2
				6.81818	70	3		3.31477	140	2
				6.81818	80	3		0.371254	150	2
				6.81818	90	3		1.93583	160	2
				4.54545	100	3		2.2673	170	2
				4.54545	110	3		1.03421	180	2
				2.27273	120	3		0.769027	190	2
				2.27273	130	3		0.212145	200	2
				0	140	3		0	210	2
				0	150	3		0	220	2
				0	160	3		0	230	2
				0	170	3		0.5834	240	2
				0	180	3		1.15354	250	2
				0	190	3		3.30151	260	2
				0	200	3		6.68258	270	2
				0	210	3		4.40406	280	2
				0	220	3		3.60906	290	2
				0	230	3		3.69739	300	2
				0	240	3		4.04442	310	2
				0	250	3		4.12013	320	2
				0	260	3		3.43239	330	2
				2.66667	10	3		2.47334	340	2
				3.33333	20	3		1.13572	350	2
				5.33333	30	3		0.630955	360	2
				11.3333	40	3		1.3187	10	2
				7.33333	50	3		1.95596	20	2
				10	60	3		0.895956	30	2
				10	70	3		0.365954	40	2
				7.33333	80	3		1.75405	50	2
				7.33333	90	3		0.485835	60	2
				6	100	3		0.801312	70	2
				5.33333	110	3		1.55215	80	2
				4.66667	120	3		1.79191	90	2
				3.33333	130	3		0.309168	100	2
				2	140	3		0.668812	110	2
				2	150	3		1.3881	120	2
				1.33333	160	3		3.31251	130	2
				1.33333	170	3		3.7668	140	2
				1.33333	180	3		5.59026	150	2
				1.33333	190	3		4.63121	160	2
				1.33333	200	3		8.44848	170	2
				1.33333	210	3		5.18645	180	2
				1.33333	220	3		2.32822	190	2
				0.666667	230	3		4.17692	200	2
				0.666667	240	3		1.07262	210	2
				0.666667	250	3		1.05369	220	2
				0.666667	260	3		1.93072	230	2
				2.7027	10	3		3.29989	240	2
				6.75676	20	3		3.11692	250	2
				6.75676	30	3		4.2274	260	2
				10.8108	40	3		7.02253	270	2
				13.5135	50	3		1.40655	280	2
				17.5676	60	3		1.55619	290	2
				18.9189	70	3		1.15218	300	2
				12.1622	80	3		1.91531	310	2
				8.10811	90	3		3.57624	320	2
				1.35135	100	3		4.59375	330	2
				1.35135	110	3		6.6138	340	2
				0	120	3		4.83316	350	2
				0	130	3		2.93281	360	2
				0	140	3		2.55873	10	2
				0	150	3		3.84558	20	2
				0	160	3		2.00509	30	2
				0	170	3		1.15218	40	2
				0	180	3		2.48391	50	2
				0	190	3		1.87042	60	2
				0	200	3		6.35942	70	2
				0	210	3		2.39413	80	2
				0	220	3		2.37917	90	2
				0	230	3		0.08978	100	2
				0	240	3		0.08978	110	2
				0	250	3		0.40401	120	2
				0	260	3		2.55873	130	2
				4.22535	10	3		1.04743	140	2
				14.0845	20	3		2.72333	150	2
				12.6761	30	3		2.9777	160	2
				15.493	40	3		3.35179	170	2
				21.1268	50	3		2.49888	180	2
				14.0845	60	3		2.00509	190	2
				11.2676	70	3		5.56636	200	2
				7.04225	80	3		3.29193	210	2
				0	90	3		1.7956	220	2
				0	100	3		1.66093	230	2
				0	110	3		3.38171	240	2
				0	120	3		2.87296	250	2
				0	130	3		4.62367	260	2
				0	140	3		5.43169	270	2
				0	150	3		2.48458	280	2
				0	160	3		4.64273	290	2
				0	170	3		6.02104	300	2
				0	180	3		5.94849	310	2
				0	190	3		2.86543	320	2
				0	200	3		2.44831	330	2
				0	210	3		0.652884	340	2
				0	220	3		0.453391	350	2
				0	230	3		0.163221	360	2
				0	240	3		0.163221	10	2
				0	250	3		0.29017	20	2
				0	260	3		0.145085	30	2
				5.71429	10	3		0	40	2
				8.57143	20	3		0	50	2
				10	30	3		0	60	2
				11.4286	40	3		0	70	2
				17.1429	50	3		0	80	2
				14.2857	60	3		0	90	2
				14.2857	70	3		0.181357	100	2
				7.14286	80	3		3.51832	110	2
				7.14286	90	3		1.30577	120	2
				4.28571	100	3		4.87849	130	2
				0	110	3		5.98477	140	2
				0	120	3		11.9333	150	2
				0	130	3		6.20239	160	2
				0	140	3		2.46645	170	2
				0	150	3		4.55205	180	2
				0	160	3		5.60392	190	2
				0	170	3		1.97679	200	2
				0	180	3		7.72579	210	2
				0	190	3		4.679	220	2
				0	200	3		1.39645	230	2
				0	210	3		1.99492	240	2
				0	220	3		2.48458	250	2
				0	230	3		1.66848	260	2
				0	240	3		5.16866	270	2
				0	250	3		1.41146	280	2
				0	260	3		1.76432	290	2
				7.14286	10	3		2.05153	300	2
				7.14286	20	3		1.6084	310	2
				10.7143	30	3		2.45364	320	2
				14.2857	40	3		2.57673	330	2
				19.6429	50	3		2.10898	340	2
				14.2857	60	3		3.72559	350	2
				12.5	70	3		4.63647	360	2
				7.14286	80	3		3.08551	10	2
				1.78571	90	3		2.44543	20	2
				1.78571	100	3		4.75956	30	2
				3.57143	110	3		3.66814	40	2
				0	120	3		1.43607	50	2
				0	130	3		0.172329	60	2
				0	140	3		0.681109	70	2
				0	150	3		0.919087	80	2
				0	160	3		1.50993	90	2
				0	170	3		1.2063	100	2
				0	180	3		2.76547	110	2
				0	190	3		5.41605	120	2
				0	200	3		7.44297	130	2
				0	210	3		5.07139	140	2
				0	220	3		2.1418	150	2
				0	230	3		3.36452	160	2
				0	240	3		6.06434	170	2
				0	250	3		2.97062	180	2
				0	260	3		3.94715	190	2
				7.69231	10	3		3.13474	200	2
				7.69231	20	3		2.56852	210	2
				9.23077	30	3		3.83227	220	2
				9.23077	40	3		0.640079	230	2
				12.3077	50	3		0.705728	240	2
				13.8462	60	3		0.82882	250	2
				15.3846	70	3		4.66929	260	2
				10.7692	80	3		2.21566	270	2
				6.15385	90	3		2.26057	280	2
				6.15385	100	3		4.08973	290	2
				1.53846	110	3		7.77394	300	2
				0	120	3		3.08024	310	2
				0	130	3		3.59793	320	2
				0	140	3		3.9258	330	2
				0	150	3		4.80587	340	2
				0	160	3		4.07248	350	2
				0	170	3		2.2692	360	2
				0	180	3		3.47714	10	2
				0	190	3		2.57118	20	2
				0	200	3		3.10613	30	2
				0	210	3		4.02071	40	2
				0	220	3		0.64711	50	2
				0	230	3		1.52718	60	2
				0	240	3		1.45815	70	2
				0	250	3		4.96117	80	2
				0	260	3		6.91113	90	2
								5.19413	100	2
								3.24418	110	2
								3.79638	120	2
								1.76877	130	2
								3.96894	140	2
								1.3805	150	2
								3.00259	160	2
								1.57895	170	2
								1.32873	180	2
								0.638481	190	2
								1.88093	200	2
								0	210	2
								0	220	2
								0	230	2
								0.681622	240	2
								1.84642	250	2
								3.02847	260	2
								2.10526	270	2
								4.73089	280	2
								4.70646	290	2
								2.4428	300	2
								1.7181	310	2
								1.7181	320	2
								2.49165	330	2
								2.83365	340	2
								1.70182	350	2
								1.76696	360	2
								2.58937	10	2
								3.67234	20	2
								5.24387	30	2
								4.68203	40	2
								2.37766	50	2
								4.49475	60	2
								6.80726	70	2
								7.02712	80	2
								5.12988	90	2
								4.08762	100	2
								2.93136	110	2
								1.90538	120	2
								1.85653	130	2
								1.26211	140	2
								1.02598	150	2
								1.92167	160	2
								2.66265	170	2
								2.23923	180	2
								1.2784	190	2
								0.569986	200	2
								0.0569986	210	2
								0.0814266	220	2
								0.260565	230	2
								0.545558	240	2
								1.56339	250	2
								4.25861	260	2
								5.35787	270	2
								8.22608	280	2
								2.59387	290	2
								2.49436	300	2
								1.43293	310	2
								2.24891	320	2
								1.37323	330	2
								2.83269	340	2
								3.6553	350	2
								2.23564	360	2
								4.67029	10	2
								2.75308	20	2
								2.47446	30	2
								2.26881	40	2
								2.04325	50	2
								2.97864	60	2
								3.01181	70	2
								2.90567	80	2
								3.45628	90	2
								5.1015	100	2
								5.85777	110	2
								3.19092	120	2
								2.29534	130	2
								1.35996	140	2
								1.7779	150	2
								2.45456	160	2
								1.0946	170	2
								0.822608	180	2
								0.822608	190	2
								1.57224	200	2
								1.41303	210	2
								0.298527	220	2
								0.331697	230	2
								1.14767	240	2
								5.93074	250	2
								4.21255	260	2
								6.66047	270	2
								1.10165	280	2
								5.34135	290	2
								0.150225	300	2
								0.150225	310	2
								0.300451	320	2
								0.0834585	330	2
								2.55383	340	2
								1.36872	350	2
								1.50225	360	2
								1.41879	10	2
								1.66917	20	2
								2.32015	30	2
								0.400601	40	2
								1.71925	50	2
								4.45669	60	2
								5.99232	70	2
								4.89067	80	2
								2.63729	90	2
								4.37323	100	2
								8.49608	110	2
								6.29277	120	2
								12.7525	130	2
								11.8344	140	2
								3.08797	150	2
								2.75413	160	2
								2.11985	170	2
								1.50225	180	2
								0.0834585	190	2
								0.634285	200	2
								0.617593	210	2
								0.500751	220	2
								1.15173	230	2
								0.367217	240	2
								2.88766	250	2
								1.25188	260	2
								1.23519	270	2
								7.67608	280	2
								5.84226	290	2
								2.80753	300	2
								6.23174	310	2
								4.51152	320	2
								4.44661	330	2
								4.80364	340	2
								2.40182	350	2
								1.00617	360	2
								2.61279	10	2
								1.28205	20	2
								1.31451	30	2
								2.28822	40	2
								0.697825	50	2
								0.989938	60	2
								0.697825	70	2
								2.01233	80	2
								4.62512	90	2
								4.17072	100	2
								4.81986	110	2
								1.33074	120	2
								0.892567	130	2
								1.21714	140	2
								0.989938	150	2
								1.93119	160	2
								2.82376	170	2
								6.02077	180	2
								2.66147	190	2
								4.83609	200	2
								0.53554	210	2
								0.227199	220	2
								0.665368	230	2
								1.63908	240	2
								2.15839	250	2
								3.76501	260	2
								3.06719	270	2
								7.67608	280	2
								5.84226	290	2
								2.80753	300	2
								6.23174	310	2
								4.51152	320	2
								4.44661	330	2
								4.80364	340	2
								2.40182	350	2
								1.00617	360	2
								2.61279	10	2
								1.28205	20	2
								1.31451	30	2
								2.28822	40	2
								0.697825	50	2
								0.989938	60	2
								0.697825	70	2
								2.01233	80	2
								4.62512	90	2
								4.17072	100	2
								4.81986	110	2
								1.33074	120	2
								0.892567	130	2
								1.21714	140	2
								0.989938	150	2
								1.93119	160	2
								2.82376	170	2
								6.02077	180	2
								2.66147	190	2
								4.83609	200	2
								0.53554	210	2
								0.227199	220	2
								0.665368	230	2
								1.63908	240	2
								2.15839	250	2
								3.76501	260	2
								3.06719	270	2
								4.074	280	2
								2.96202	290	2
								0.974218	300	2
								2.50935	310	2
								1.7713	320	2
								1.4072	330	2
								0.993899	340	2
								2.55855	350	2
								1.25959	360	2
								3.13915	10	2
								7.39028	20	2
								6.08148	30	2
								6.19957	40	2
								4.08384	50	2
								2.52903	60	2
								1.74178	70	2
								0.964377	80	2
								1.06278	90	2
								3.35564	100	2
								3.83783	110	2
								4.4381	120	2
								2.85377	130	2
								4.62507	140	2
								2.54871	150	2
								1.61386	160	2
								1.48593	170	2
								2.57823	180	2
								1.68274	190	2
								1.7221	200	2
								0.541232	210	2
								1.01358	220	2
								1.97796	230	2
								1.94844	240	2
								2.92265	250	2
								4.6546	260	2
								4.49715	270	2
								3.22945	280	2
								2.16239	290	2
								3.49799	300	2
								2.86906	310	2
								3.55452	320	2
								5.56144	330	2
								2.66412	340	2
								2.86199	350	2
								3.25772	360	2
								7.82277	10	2
								8.33863	20	2
								4.38838	30	2
								2.86199	40	2
								2.89732	50	2
								1.32853	60	2
								0.452265	70	2
								0.784397	80	2
								0.204933	90	2
								0.996396	100	2
								1.48399	110	2
								1.44159	120	2
								2.66412	130	2
								2.62172	140	2
								1.06706	150	2
								2.33199	160	2
								1.80906	170	2
								0.706664	180	2
								2.16946	190	2
								0.353332	200	2
								0.706664	210	2
								1.82319	220	2
								2.40972	230	2
								3.22945	240	2
								4.41665	250	2
								6.09144	260	2
								4.93958	270	2
								10.0492	280	2
								7.56635	290	2
								9.30009	300	2
								3.78853	310	2
								2.75043	320	2
								3.03938	330	2
								2.29024	340	2
								3.57449	350	2
								1.41267	360	2
								0.963185	10	2
								0.610017	20	2
								0.246147	30	2
								0.128425	40	2
								0.0642123	50	2
								0.117723	60	2
								0	70	2
								0.267551	80	2
								0	90	2
								0.0963185	100	2
								0.235445	110	2
								0.856164	120	2
								1.48759	130	2
								1.92637	140	2
								0.524401	150	2
								0.759846	160	2
								0.47089	170	2
								0.406678	180	2
								0.888271	190	2
								1.72303	200	2
								1.5732	210	2
								1.28425	220	2
								3.31764	230	2
								8.00514	240	2
								6.2393	250	2
								11.9007	260	2
								12.1361	270	2
								4.74366	280	3
								3.10162	290	3
								2.1164	300	3
								2.3171	310	3
								1.40485	320	3
								0.693304	330	3
								1.4231	340	3
								0.821018	350	3
								0	360	3
								0	10	3
								0	20	3
								0.0729794	30	3
								0.255428	40	3
								0	50	3
								0	60	3
								0.0912242	70	3
								0.437876	80	3
								1.02171	90	3
								2.66375	100	3
								1.91571	110	3
								3.5395	120	3
								1.84273	130	3
								3.02864	140	3
								3.64897	150	3
								4.19631	160	3
								4.98084	170	3
								8.6663	180	3
								7.31618	190	3
								5.6559	200	3
								3.84966	210	3
								4.67068	220	3
								3.52126	230	3
								3.86791	240	3
								5.16329	250	3
								4.5977	260	3
								8.37438	270	3
								5.55377	280	3
								4.70677	290	3
								2.5839	300	3
								1.52246	310	3
								2.40163	320	3
								1.44741	330	3
								0.696901	340	3
								0.707623	350	3
								0.911333	360	3
								3.24863	10	3
								1.95132	20	3
								2.72328	30	3
								2.70183	40	3
								1.16865	50	3
								1.10432	60	3
								0.857725	70	3
								2.15503	80	3
								2.30514	90	3
[truncated: 2,034 more rows]

## Sheet: Figure 3c
See Table 1 source data

## Sheet: Figure 3d
Dendritic length				Scholl analysis layer 2/3				Polarity analysis layer 2/3
aIP	OP	Unlabeled		Length	radius	neurontype		Length	angle	neurontype
3735.5	2404.8	2208.1			10	1		4.59763	280	1		1 = GFP
2050.6	3423.3	2454.8		4.21941	20	1		3.17269	290	1		2 = TdTomato
2234.8	2892.7	7385		7.59494	30	1		3.05856	300	1		3 = unlabeled
2351.8	2552.3	1598.7		8.01688	40	1		3.50854	310	1
2404.7	3644.1	4371.5		8.86076	50	1		3.24116	320	1
3852.3	3940.4	2832.4		8.86076	60	1		2.51728	330	1
1987.8	2789.1	3087.8		7.59494	70	1		2.42598	340	1
2935.5	1493.7	3510.8		6.75105	80	1		2.3412	350	1
3017.6	1984.2	1441.1		5.48523	90	1		3.54441	360	1
2578.2	2081	3303.8		4.21941	100	1		2.88574	10	1
1396.9	2336	3878.6		5.90717	110	1		3.114	20	1
2034.5	1263.6	1475.7		5.90717	120	1		3.38137	30	1
1770.5		2484.6		4.21941	130	1		3.48572	40	1
1948.7		1120.8		2.1097	140	1		4.06613	50	1
1045.8				3.79747	150	1		3.80853	60	1
1420.8				2.1097	160	1		3.96831	70	1
				1.68776	170	1		3.27703	80	1
				1.26582	180	1		2.88574	90	1
				1.68776	190	1		2.80423	100	1
				0.843882	200	1		1.6108	110	1
				0.843882	210	1		1.66297	120	1
				1.26582	220	1		1.37603	130	1
				1.26582	230	1		0.994522	140	1
				0.421941	240	1		1.66949	150	1
				0.421941	250	1		1.63689	160	1
				0.421941	260	1		2.25316	170	1
				0.421941	270	1		3.96178	180	1
				0.843882	280	1		2.88574	190	1
				0.843882	290	1		1.32386	200	1
				0.421941	300	1		1.50646	210	1
				0.421941	310	1		2.01513	220	1
				1.26582	320	1		2.04122	230	1
					330	1		2.25968	240	1
					340	1		2.59228	250	1
					350	1		2.82053	260	1
					360	1		5.3052	270	1
					370	1		2.88684	280	1
					380	1		2.43981	290	1
					390	1		5.92988	300	1
					400	1		4.29795	310	1
					410	1		1.50267	320	1
					420	1		2.26746	330	1
					430	1		2.48829	340	1
					440	1		2.05741	350	1
					450	1		7.25481	360	1
				1.98675	10	1		10.0501	10	1
				5.29801	20	1		2.98917	20	1
				7.28477	30	1		4.94964	30	1
				9.27152	40	1		3.47929	40	1
				5.96026	50	1		3.03226	50	1
				5.96026	60	1		1.23337	60	1
				6.62252	70	1		1.86891	70	1
				5.96026	80	1		1.99817	80	1
				6.62252	90	1		1.06102	90	1
				5.96026	100	1		1.27646	100	1
				5.29801	110	1		0.517046	110	1
				3.31126	120	1		3.09689	120	1
				3.31126	130	1		1.43265	130	1
				1.3245	140	1		2.03048	140	1
				0.662252	150	1		1.3734	150	1
				0.662252	160	1		1.00716	160	1
				0.662252	170	1		1.72349	170	1
				0.662252	180	1		2.22976	180	1
				0.662252	190	1		2.6337	190	1
				0.662252	200	1		2.34287	200	1
				0.662252	210	1		2.9784	210	1
				0.662252	220	1		1.62654	220	1
				0.662252	230	1		1.45419	230	1
				0.662252	240	1		3.22077	240	1
				0.662252	250	1		3.31771	250	1
				0.662252	260	1		2.68218	260	1
				0.662252	270	1		3.26924	270	1
				0.662252	280	1		1.78723	280	1
				0.662252	290	1		1.602	290	1
				0.662252	300	1		5.57697	300	1
				1.3245	310	1		5.98248	310	1
				1.3245	320	1		3.72966	320	1
				1.3245	330	1		2.43805	330	1
				1.3245	340	1		1.88736	340	1
				1.3245	350	1		5.39675	350	1
				1.3245	360	1		12.5857	360	1
				1.3245	370	1		11.7297	10	1
				1.3245	380	1		3.62453	20	1
				1.3245	390	1		2.30288	30	1
				1.3245	400	1		0.790989	40	1
				1.3245	410	1		0.285357	50	1
				0.662252	420	1		0.340426	60	1
					430	1		1.16145	70	1
					440	1		1.23154	80	1
					450	1		2.96871	90	1
				0.666667	10	1		3.07384	100	1
				5.33333	20	1		1.8423	110	1
				6	30	1		2.29287	120	1
				6.66667	40	1		2.57322	130	1
				6.66667	50	1		1.15645	140	1
				6.66667	60	1		0.836045	150	1
				6	70	1		0.69587	160	1
				6.66667	80	1		0.750939	170	1
				4	90	1		1.71214	180	1
				3.33333	100	1		2.99875	190	1
				3.33333	110	1		2.24781	200	1
				2.66667	120	1		3.33917	210	1
				2	130	1		4.05507	220	1
				0.666667	140	1		1.50688	230	1
				0.666667	150	1		0.81602	240	1
				0.666667	160	1		1.68711	250	1
				0.666667	170	1		1.31665	260	1
				1.33333	180	1		1.6771	270	1
				1.33333	190	1		3.72481	280	1
				1.33333	200	1		6.03197	290	1
				1.33333	210	1		5.18416	300	1
				1.33333	220	1		3.60899	310	1
				1.33333	230	1		3.48853	320	1
				1.33333	240	1		4.73014	330	1
				1.33333	250	1		4.49849	340	1
				1.33333	260	1		5.50845	350	1
				1.33333	270	1		4.28538	360	1
				1.33333	280	1		4.99421	10	1
				1.33333	290	1		5.7262	20	1
				1.33333	300	1		5.35094	30	1
				1.33333	310	1		4.29928	40	1
				1.33333	320	1		1.13505	50	1
				1.33333	330	1		0.898772	60	1
				1.33333	340	1		0.815381	70	1
				1.33333	350	1		1.8763	80	1
				1.33333	360	1		2.05235	90	1
				1.33333	370	1		0.903405	100	1
				1.33333	380	1		3.23836	110	1
				1.33333	390	1		1.21844	120	1
				0.666667	400	1		0.254807	130	1
				0.666667	410	1		0.44012	140	1
				0.666667	420	1		0.643966	150	1
				2	430	1		0.477183	160	1
				2	440	1		4.00278	170	1
				2	450	1		0.657864	180	1
					10	1		1.85777	190	1
				0.763359	20	1		1.59833	200	1
				0.763359	30	1		2.25156	210	1
				0.763359	40	1		2.29789	220	1
				0.763359	50	1		2.80287	230	1
				3.81679	60	1		1.39449	240	1
				2.29008	70	1		2.76581	250	1
				4.58015	80	1		3.00672	260	1
				3.05344	90	1		1.97823	270	1
				7.63359	100	1		5.18977	280	1
				7.63359	110	1		4.06316	290	1
				9.92366	120	1		2.46098	300	1
				10.687	130	1		1.68067	310	1
				14.5038	140	1		1.26974	320	1
				11.4504	150	1		1.6622	330	1
				6.87023	160	1		1.15893	340	1
				6.87023	170	1		1.41749	350	1
				3.81679	180	1		4.63108	360	1
				1.52672	190	1		4.05393	10	1
				1.52672	200	1		3.19051	20	1
				0.763359	210	1		1.30668	30	1
					220	1		0.974236	40	1
					230	1		2.94118	50	1
					240	1		4.37714	60	1
					250	1		2.52563	70	1
					260	1		2.23012	80	1
					270	1		2.43328	90	1
					280	1		2.19318	100	1
					290	1		2.15625	110	1
					300	1		3.13972	120	1
					310	1		4.30788	130	1
					320	1		3.1074	140	1
					330	1		3.65685	150	1
					340	1		3.57374	160	1
					350	1		2.04543	170	1
					360	1		1.71761	180	1
					370	1		3.65685	190	1
					380	1		4.50642	200	1
					390	1		2.49331	210	1
					400	1		2.22089	220	1
					410	1		2.47484	230	1
					420	1		2.29938	240	1
					430	1		2.53024	250	1
					440	1		2.45175	260	1
					450	1		3.90156	270	1
				1.18343	10	1		3.53023	280	1
				6.50888	20	1		3.34718	290	1
				8.87574	30	1		2.35058	300	1
				10.0592	40	1		5.0847	310	1
				9.46746	50	1		2.87939	320	1
				9.46746	60	1		1.51669	330	1
				9.46746	70	1		3.76849	340	1
				9.46746	80	1		6.70889	350	1
				8.28402	90	1		3.48084	360	1
				6.50888	100	1		4.94814	10	1
				4.14201	110	1		4.57332	20	1
				2.36686	120	1		4.33797	30	1
				2.36686	130	1		4.96557	40	1
				2.95858	140	1		4.90165	50	1
				1.77515	150	1		3.10893	60	1
				1.18343	160	1		2.84452	70	1
				0.591716	170	1		3.74815	80	1
				0.591716	180	1		6.19461	90	1
				0.591716	190	1		4.32344	100	1
				0.591716	200	1		3.12055	110	1
				0.591716	210	1		1.68231	120	1
				0.591716	220	1		1.10992	130	1
				0.591716	230	1		1.06052	140	1
				0.591716	240	1		1.22033	150	1
				0.591716	250	1		1.43534	160	1
				0.591716	260	1		0.918151	170	1
					270	1		2.36802	180	1
					280	1		0.694424	190	1
					290	1		0.345759	200	1
					300	1		0.816457	210	1
					310	1		0.499753	220	1
					320	1		2.62951	230	1
					330	1		1.06343	240	1
					340	1		2.66729	250	1
					350	1		0.581108	260	1
					360	1		1.17384	270	1
					370	1		3.23789	280	1
					380	1		2.61564	290	1
					390	1		3.5022	300	1
					400	1		2.90749	310	1
					410	1		2.14207	320	1
					420	1		2.0815	330	1
					430	1		3.4967	340	1
					440	1		1.04626	350	1
					450	1		0.837004	360	1
					10	1		0.468062	10	1
				0.480769	20	1		0.704846	20	1
				1.92308	30	1		0.567181	30	1
				4.32692	40	1		2.81938	40	1
				7.21154	50	1		4.03634	50	1
				8.17308	60	1		3.36454	60	1
				5.76923	70	1		6.36013	70	1
				5.76923	80	1		3.23789	80	1
				5.76923	90	1		1.86674	90	1
				6.73077	100	1		1.84471	100	1
				6.25	110	1		1.34361	110	1
				9.61538	120	1		1.76762	120	1
				5.76923	130	1		1.32709	130	1
				4.80769	140	1		0.985683	140	1
				2.40385	150	1		1.32159	150	1
				3.36538	160	1		0.89207	160	1
				3.36538	170	1		1.25	170	1
				2.40385	180	1		1.47026	180	1
				1.44231	190	1		1.27203	190	1
				2.40385	200	1		1.97687	200	1
				0.961538	210	1		1.97137	210	1
				0.961538	220	1		4.05286	220	1
				0.480769	230	1		5.45154	230	1
				0.480769	240	1		4.95044	240	1
				1.44231	250	1		9.8348	250	1
				1.44231	260	1		7.46145	260	1
				0.961538	270	1		5.53414	270	1
				0.961538	280	1		1.75105	280	1
				1.92308	290	1		1.76971	290	1
				1.44231	300	1		1.38516	300	1
				0.480769	310	1		1.1014	310	1
				0.480769	320	1		1.78838	320	1
					330	1		2.25134	330	1
					340	1		1.86305	340	1
					350	1		3.0914	350	1
					360	1		5.12246	360	1
					370	1		6.94444	10	1
					380	1		5.98865	20	1
					390	1		8.41921	30	1
					400	1		3.45355	40	1
					410	1		3.95012	50	1
					420	1		3.52076	60	1
					430	1		5.01792	70	1
					440	1		6.43295	80	1
					450	1		3.32661	90	1
				0.694444	10	1		3.55436	100	1
				2.77778	20	1		2.58737	110	1
				4.86111	30	1		2.23641	120	1
				9.02778	40	1		0.563769	130	1
				10.4167	50	1		1.25075	140	1
				12.5	60	1		0.567503	150	1
				11.8056	70	1		0.324821	160	1
				9.72222	80	1		1.19474	170	1
				9.72222	90	1		1.40756	180	1
				9.02778	100	1		3.0578	190	1
				6.94444	110	1		3.74477	200	1
				5.55556	120	1		3.00926	210	1
				4.16667	130	1		1.98626	220	1
				2.08333	140	1		1.25821	230	1
				0.694444	150	1		1.42996	240	1
					160	1		1.023	250	1
					170	1		1.65024	260	1
					180	1		1.97506	270	1
					190	1		3.07225	280	1
					200	1		2.52664	290	1
					210	1		3.18576	300	1
					220	1		2.89282	310	1
					230	1		7.36753	320	1
					240	1		5.08624	330	1
					250	1		1.60387	340	1
					260	1		1.12417	350	1
					270	1		4.85554	360	1
					280	1		2.59621	10	1
					290	1		3.21506	20	1
					300	1		1.80893	30	1
					310	1		2.5596	40	1
					320	1		2.13849	50	1
					330	1		0.688418	60	1
					340	1		3.63983	70	1
					350	1		1.47937	80	1
					360	1		2.50101	90	1
					370	1		2.94408	100	1
					380	1		2.80494	110	1
					390	1		2.76832	120	1
					400	1		3.72039	130	1
					410	1		4.515	140	1
					420	1		2.30327	150	1
					430	1		2.22637	160	1
					440	1		2.83789	170	1
					450	1		3.15281	180	1
				0.490196	10	1		1.74302	190	1
				3.92157	20	1		1.40247	200	1
				5.88235	30	1		1.4757	210	1
				6.86275	40	1		2.01765	220	1
				6.86275	50	1		1.63316	230	1
				5.39216	60	1		1.58556	240	1
				6.37255	70	1		4.69808	250	1
				6.37255	80	1		3.33956	260	1
				6.86275	90	1		2.49002	270	1
				5.39216	100	1		2.89233	280	1
				4.90196	110	1		3.54857	290	1
				3.92157	120	1		3.2488	300	1
				2.94118	130	1		2.94094	310	1
				2.45098	140	1			320	1
				2.45098	150	1		0.105323	330	1
				1.96078	160	1		2.03354	340	1
				0.980392	170	1		3.15969	350	1
				0.980392	180	1		16.5762	360	1
				0.980392	190	1		6.67585	10	1
				0.980392	200	1		3.85644	20	1
				0.980392	210	1		1.18286	30	1
				0.980392	220	1		2.85992	40	1
				1.47059	230	1		5.00689	50	1
				1.47059	240	1		5.5416	60	1
				1.47059	250	1		2.41432	70	1
				1.47059	260	1		1.61225	80	1
				1.47059	270	1		2.97335	90	1
				2.45098	280	1		2.98955	100	1
				2.45098	290	1		2.56826	110	1
				1.96078	300	1		2.35761	120	1
				1.96078	310	1		2.85182	130	1
				1.96078	320	1		1.35299	140	1
				1.47059	330	1		0.575225	150	1
				0.980392	340	1		1.15045	160	1
				0.490196	350	1		2.24419	170	1
					360	1		3.62959	180	1
					370	1		2.51965	190	1
					380	1		1.8553	200	1
					390	1		0.907397	210	1
					400	1		1.92012	220	1
					410	1		0.429393	230	1
					420	1		1.98493	240	1
					430	1		0.583327	250	1
					440	1		1.28818	260	1
					450	1		2.16317	270	1
				0.518135	10	1		2.97008	280	1
				4.66321	20	1		2.54968	290	1
				7.25389	30	1		3.27582	300	1
				8.80829	40	1		0.884473	310	1
				10.8808	50	1		0.393099	320	1
				10.3627	60	1		0.622407	330	1
				11.9171	70	1		0.55689	340	1
				8.80829	80	1		2.21118	350	1
				6.73575	90	1		5.3123	360	1
				5.69948	100	1		1.37039	10	1
				3.62694	110	1		0.420397	20	1
				1.03627	120	1		0.196549	30	1
				1.5544	130	1		0.147412	40	1
				1.5544	140	1		0.775278	50	1
				1.03627	150	1		1.45774	60	1
				1.03627	160	1		0.627866	70	1
				1.03627	170	1		0.846255	80	1
				1.03627	180	1		0.971828	90	1
				0.518135	190	1		2.42411	100	1
				0.518135	200	1		4.20943	110	1
				0.518135	210	1		7.10854	120	1
				1.03627	220	1		7.36515	130	1
				1.03627	230	1		4.53156	140	1
				1.03627	240	1		1.86722	150	1
				1.03627	250	1		0.56781	160	1
				1.03627	260	1		1.46866	170	1
				1.5544	270	1		3.15025	180	1
				1.5544	280	1		4.32409	190	1
				1.03627	290	1		2.88819	200	1
				1.03627	300	1		7.34331	210	1
				0.518135	310	1		9.62546	220	1
					320	1		2.66434	230	1
					330	1		3.82725	240	1
					340	1		4.40052	250	1
					350	1		4.79362	260	1
					360	1		1.85084	270	1
					370	1		2.07224	280	1
					380	1		1.98352	290	1
					390	1		5.40558	300	1
					400	1		3.62484	310	1
					410	1		1.86312	320	1
					420	1		1.92649	330	1
					430	1		2.46515	340	1
					440	1		2.99747	350	1
					450	1		4.7782	360	1
				1.02041	10	1		3.36502	10	1
				6.12245	20	1		2.20532	20	1
				7.14286	30	1		3.33967	30	1
				8.67347	40	1		2.00253	40	1
				9.69388	50	1		2.12294	50	1
				9.69388	60	1		1.98986	60	1
				12.2449	70	1		1.62231	70	1
				12.2449	80	1		1.57161	80	1
				9.69388	90	1		1.13435	90	1
				9.18367	100	1		3.95437	100	1
				6.63265	110	1		2.99113	110	1
				4.08163	120	1		2.90875	120	1
				3.06122	130	1		2.12294	130	1
				0.510204	140	1		4.2142	140	1
					150	1		3.25729	150	1
					160	1		3.66286	160	1
					170	1		1.73004	170	1
					180	1		1.86946	180	1
					190	1		3.70089	190	1
					200	1		3.63118	200	1
					210	1		3.47275	210	1
					220	1		2.22433	220	1
					230	1		2.31939	230	1
					240	1		3.59949	240	1
					250	1		3.14322	250	1
					260	1		2.00887	260	1
					270	1		2.71863	270	1
					280	1		0.0917326	280	1
					290	1		0.0917326	290	1
					300	1			300	1
					310	1		0.493063	310	1
					320	1		1.06066	320	1
					330	1		1.80025	330	1
					340	1		0.87146	340	1
					350	1		2.25892	350	1
					360	1		3.7725	360	1
					370	1		5.83075	10	1
					380	1		3.50304	20	1
					390	1		2.25318	30	1
					400	1		2.18438	40	1
					410	1		1.92065	50	1
					420	1		1.92638	60	1
					430	1		1.22119	70	1
					440	1		1.75439	80	1
					450	1		1.93785	90	1
					10	1		3.11318	100	1
				3.65854	20	1		3.17624	110	1
				1.21951	30	1		2.89531	120	1
				3.65854	40	1		3.7381	130	1
				2.43902	50	1		2.70038	140	1
				2.43902	60	1		4.44903	150	1
				1.21951	70	1		2.10412	160	1
				1.21951	80	1		5.52116	170	1
				2.43902	90	1		6.73088	180	1
				4.87805	100	1		9.83259	190	1
				1.21951	110	1		5.41796	200	1
				1.21951	120	1		4.89049	210	1
				14.6341	130	1		4.66116	220	1
				8.53659	140	1		2.45385	230	1
				15.8537	150	1		1.84039	240	1
				12.1951	160	1		2.19012	250	1
				6.09756	170	1		1.08932	260	1
				3.65854	180	1		0.223598	270	1
				3.65854	190	1		5.88044	280	1
				3.65854	200	1		3.93112	290	1
				1.21951	210	1		2.0901	300	1
				1.21951	220	1		0.259909	310	1
				1.21951	230	1		0.0758068	320	1
				1.21951	240	1		0.0758068	330	1
				1.21951	250	1		0.162443	340	1
					260	1		0.108295	350	1
					270	1		0.335716	360	1
					280	1		3.72536	10	1
					290	1		1.20208	20	1
					300	1		0.324886	30	1
					310	1		0.173273	40	1
					320	1		0.0541477	50	1
					330	1			60	1
					340	1		0.4765	70	1
					350	1		0.314057	80	1
					360	1		1.86268	90	1
					370	1		2.47997	100	1
					380	1		2.25254	110	1
					390	1		3.21637	120	1
					400	1		2.52328	130	1
					410	1		3.3355	140	1
					420	1		4.01776	150	1
					430	1		4.73251	160	1
					440	1		5.46892	170	1
					450	1		11.2086	180	1
				1.2987	10	1		15.0097	190	1
				5.84416	20	1		5.88044	200	1
				7.79221	30	1		3.90947	210	1
				7.14286	40	1		2.25254	220	1
				7.14286	50	1		2.35001	230	1
				5.19481	60	1		2.51245	240	1
				5.84416	70	1		2.51245	250	1
				5.84416	80	1		2.15508	260	1
				5.84416	90	1		3.12974	270	1
				5.84416	100	1		1.34793	280	1
				5.84416	110	1		0.432971	290	1
				5.84416	120	1		0.138878	300	1
				5.84416	130	1		0.0898619	310	1
				5.84416	140	1		0.0735234	320	1
				4.54545	150	1		1.02933	330	1
				3.8961	160	1		0.637203	340	1
				2.5974	170	1		1.95245	350	1
				2.5974	180	1		3.72519	360	1
				2.5974	190	1		5.8492	10	1
				2.5974	200	1		0.359448	20	1
					210	1		0.285924	30	1
					220	1		0.138878	40	1
					230	1		0.359448	50	1
					240	1		0.0653541	60	1
					250	1		0.310432	70	1
					260	1		1.59301	80	1
					270	1		2.04232	90	1
					280	1		3.01446	100	1
					290	1		8.2673	110	1
					300	1		7.15628	120	1
					310	1		6.65795	130	1
					320	1		7.15628	140	1
					330	1		4.47676	150	1
					340	1		3.54546	160	1
					350	1		2.47529	170	1
					360	1		4.48493	180	1
					370	1		7.67094	190	1
					380	1		9.63157	200	1
					390	1		3.08798	210	1
					400	1		2.91643	220	1
					410	1		1.92795	230	1
					420	1		0.743403	240	1
					430	1		1.90344	250	1
					440	1		3.29221	260	1
					450	1		1.16004	270	1
				1.43885	10	1		2.66892	280	1
				5.03597	20	1		1.72721	290	1
				8.63309	30	1		1.23248	300	1
				6.47482	40	1		0.768129	310	1
				7.19424	50	1		0.854923	320	1
				6.47482	60	1		0.972096	330	1
				9.35252	70	1		0.763789	340	1
				6.47482	80	1		0.690014	350	1
				6.47482	90	1		1.59267	360	1
				6.47482	100	1		1.71853	10	1
				5.7554	110	1		0.390574	20	1
				5.03597	120	1		0.499067	30	1
				5.03597	130	1		1.25418	40	1
				5.03597	140	1		2.63421	50	1
				4.31655	150	1		4.71293	60	1
				2.8777	160	1		2.93365	70	1
				2.8777	170	1		1.72721	80	1
				2.15827	180	1		2.05702	90	1
				1.43885	190	1		2.721	100	1
				0.719424	200	1		3.38064	110	1
				0.719424	210	1		2.94233	120	1
					220	1		4.25292	130	1
					230	1		6.3273	140	1
					240	1		8.05885	150	1
					250	1		6.12333	160	1
					260	1		3.90574	170	1
					270	1		4.96897	180	1
					280	1		6.53127	190	1
					290	1		4.69123	200	1
					300	1		3.0378	210	1
					310	1		2.65156	220	1
					320	1		1.81834	230	1
					330	1		2.58213	240	1
					340	1		2.19589	250	1
					350	1		1.97457	260	1
					360	1		2.63855	270	1
					370	1		2.92286	280	2
					380	1		1.98885	290	2
					390	1		2.32342	300	2
					400	1		3.61989	310	2
					410	1		2.40706	320	2
					420	1		5.65056	330	2
					430	1		5.25093	340	2
					440	1		6.20353	350	2
					450	1		4.42379	360	2
				0.775194	10	1		8.61524	10	2
				3.87597	20	1		1.7658	20	2
				6.20155	30	1		0.687732	30	2
				8.52713	40	1		1.50558	40	2
				7.75194	50	1		2.74628	50	2
				7.75194	60	1		3.12268	60	2
				6.97674	70	1		2.38848	70	2
				8.52713	80	1		1.82156	80	2
				8.52713	90	1		2.78346	90	2
				6.97674	100	1		4.4145	100	2
				6.20155	110	1		1.85874	110	2
				6.20155	120	1		1.94703	120	2
				6.20155	130	1		1.01301	130	2
				5.42636	140	1		1.14777	140	2
				3.87597	150	1		1.3197	150	2
				2.32558	160	1		1.23606	160	2
				0.775194	170	1		2.18401	170	2
				0.775194	180	1		2.53717	180	2
				0.775194	190	1		3.98234	190	2
				0.775194	200	1		2.95074	200	2
				0.775194	210	1		1.87732	210	2
					220	1		1.56599	220	2
					230	1		2.53717	230	2
					240	1		2.17472	240	2
					250	1		2.26301	250	2
					260	1		3.11803	260	2
					270	1		1.64498	270	2
					280	1		4.00026	280	2
					290	1		6.26989	290	2
					300	1		5.43217	300	2
					310	1		5.06526	310	2
					320	1		5.075	320	2
					330	1		3.36061	330	2
					340	1		3.29567	340	2
					350	1		4.12689	350	2
					360	1		6.55237	360	2
					370	1		6.28937	10	2
					380	1		4.14637	20	2
					390	1		0.996818	30	2
					400	1		0.386389	40	2
					410	1		0.766284	50	2
					420	1		1.19813	60	2
					430	1		0.818235	70	2
					440	1		2.42548	80	2
					450	1		2.05208	90	2
				4.41176	10	1		0.98383	100	2
				5.88235	20	1		1.74687	110	2
				4.41176	30	1		2.62355	120	2
				5.88235	40	1		1.54231	130	2
				19.1176	50	1		1.32476	140	2
				5.88235	60	1		3.05864	150	2
				7.35294	70	1		2.54237	160	2
				8.82353	80	1		1.26632	170	2
				8.82353	90	1		1.21761	180	2
				7.35294	100	1		1.21436	190	2
				7.35294	110	1		1.66245	200	2
				5.88235	120	1		2.45795	210	2
				4.41176	130	1		1.53581	220	2
				2.94118	140	1		2.0813	230	2
				1.47059	150	1		2.01961	240	2
					160	1		3.11059	250	2
					170	1		4.06845	260	2
					180	1		3.28593	270	2
					190	1		1.8536	280	2
					200	1		2.77646	290	2
					210	1		2.50828	300	2
					220	1		2.17306	310	2
					230	1		2.0508	320	2
					240	1		1.8536	330	2
					250	1		0.966241	340	2
					260	1		1.08061	350	2
					270	1		1.13583	360	2
					280	1		4.33822	10	2
					290	1		4.81937	20	2
					300	1		5.53321	30	2
					310	1		4.41316	40	2
					320	1		4.15681	50	2
					330	1		3.44297	60	2
					340	1		2.53195	70	2
					350	1		2.73308	80	2
					360	1		4.57091	90	2
					370	1		4.63796	100	2
					380	1		5.17432	110	2
					390	1		4.4171	120	2
					400	1		4.38555	130	2
					410	1		2.37814	140	2
					420	1		4.36189	150	2
					430	1		1.75106	160	2
					440	1		1.97981	170	2
					450	1		3.4272	180	2
				3	10	1		3.07619	190	2
				8	20	1		1.82205	200	2
				7	30	1		1.45528	210	2
				10	40	1		0.946522	220	2
				10	50	1		1.82205	230	2
				8	60	1		0.997791	240	2
				7	70	1		1.23837	250	2
				7	80	1		1.13977	260	2
				7	90	1		2.0508	270	2
				7	100	1		1.36864	280	2
				6	110	1		1.35522	290	2
				7	120	1		1.61016	300	2
				6	130	1		2.45997	310	2
				4	140	1		2.20055	320	2
				1	150	1		1.18973	330	2
				1	160	1		1.391	340	2
				1	170	1		3.96279	350	2
					180	1		7.38438	360	2
					190	1		6.84319	10	2
					200	1		3.32767	20	2
					210	1		3.16218	30	2
					220	1		3.42607	40	2
					230	1		4.66052	50	2
					240	1		3.7481	60	2
					250	1		3.03247	70	2
					260	1		3.09509	80	2
					270	1		2.7328	90	2
					280	1		3.59603	100	2
					290	1		3.4529	110	2
					300	1		3.16218	120	2
					310	1		2.79989	130	2
					320	1		2.28554	140	2
					330	1		0.983988	150	2
					340	1		1.22551	160	2
					350	1		2.77753	170	2
					360	1		2.2095	180	2
					370	1		1.26577	190	2
					380	1		0.612756	200	2
					390	1		1.27024	210	2
					400	1		2.79095	220	2
					410	1		2.96091	230	2
					420	1		3.25163	240	2
					430	1		2.75517	250	2
					440	1		3.53788	260	2
					450	1		2.1111	270	2
				1.14286	10	2		3.02372	280	2
				5.14286	20	2		1.31599	290	2
				8.57143	30	2		2.31982	300	2
				9.14286	40	2		2.25555	310	2
				8.57143	50	2		2.61668	320	2
				8.57143	60	2		2.34124	330	2
				11.4286	70	2		3.27774	340	2
				6.28571	80	2		2.7544	350	2
				6.85714	90	2		5.08034	360	2
				6.85714	100	2		4.50191	10	2
				5.14286	110	2		3.47054	20	2
				3.42857	120	2		3.55011	30	2
				1.71429	130	2		3.34813	40	2
				1.71429	140	2		3.8837	50	2
				1.14286	150	2		3.48279	60	2
				0.571429	160	2		2.57689	70	2
				1.14286	170	2		4.06733	80	2
				1.14286	180	2		3.62969	90	2
				1.14286	190	2		4.47131	100	2
				1.14286	200	2		4.47437	110	2
				1.14286	210	2		4.21117	120	2
				1.14286	220	2		2.83703	130	2
				1.71429	230	2		2.23412	140	2
				1.71429	240	2		1.71997	150	2
				2.28571	250	2		1.70773	160	2
				0.571429	260	2		2.50344	170	2
				0.571429	270	2		3.24713	180	2
					280	2		2.45142	190	2
					290	2		2.81255	200	2
					300	2		2.14537	210	2
					310	2		1.21194	220	2
					320	2		0.890589	230	2
				0.421941	10	2		0.563122	240	2
				3.79747	20	2		0.55088	250	2
				5.90717	30	2		1.9342	260	2
				5.90717	40	2		2.53711	270	2
				5.90717	50	2		1.93616	280	2
				7.59494	60	2		2.94375	290	2
				6.75105	70	2		3.14132	300	2
				8.43882	80	2		4.27874	310	2
				9.2827	90	2		2.98326	320	2
				8.86076	100	2		3.62112	330	2
				9.70464	110	2		3.19212	340	2
				8.86076	120	2		3.03971	350	2
				5.90717	130	2		3.08769	360	2
				4.64135	140	2		3.14414	10	2
				3.37553	150	2		2.57402	20	2
				1.68776	160	2		3.52516	30	2
				1.26582	170	2		3.54492	40	2
				0.843882	180	2		3.31066	50	2
				0.843882	190	2		1.94745	60	2
					200	2		1.82608	70	2
					210	2		2.1055	80	2
					220	2		2.63046	90	2
					230	2		1.96156	100	2
					240	2		1.98414	110	2
					250	2		2.58248	120	2
					260	2		2.38774	130	2
					270	2		2.19864	140	2
					280	2		2.74901	150	2
					290	2		1.6257	160	2
					300	2		1.86278	170	2
					310	2		3.03407	180	2
					320	2		3.16954	190	2
				0.564972	10	2		3.74531	200	2
				5.64972	20	2		2.54862	210	2
				11.8644	30	2		4.06142	220	2
				10.1695	40	2		2.44701	230	2
				10.1695	50	2		2.89859	240	2
				9.03955	60	2		3.55056	250	2
				9.03955	70	2		1.98978	260	2
				8.47458	80	2		2.37081	270	2
				7.34463	90	2		2.7386	280	2
				6.21469	100	2		3.46155	290	2
				3.9548	110	2		3.89376	300	2
				2.82486	120	2		3.10007	310	2
				1.69492	130	2		2.28675	320	2
				1.12994	140	2		3.46941	330	2
				1.12994	150	2		5.25323	340	2
				0.564972	160	2		4.36525	350	2
				0.564972	170	2		4.89175	360	2
				0.564972	180	2		4.31024	10	2
				0.564972	190	2		3.104	20	2
				0.564972	200	2		2.27103	30	2
				0.564972	210	2		3.33975	40	2
				1.12994	220	2		3.59907	50	2
				0.564972	230	2		4.48312	60	2
				0.564972	240	2		5.78759	70	2
				0.564972	250	2		2.45963	80	2
				0.564972	260	2		1.84669	90	2
				0.564972	270	2		4.51063	100	2
				0.564972	280	2		2.25531	110	2
				1.12994	290	2		2.41641	120	2
				1.12994	300	2		1.00978	130	2
				0.564972	310	2		1.26125	140	2
					320	2		1.30054	150	2
				2.33918	10	2		2.90362	160	2
				3.50877	20	2		1.66595	170	2
				6.43275	30	2		1.50485	180	2
				8.18713	40	2		3.16687	190	2
				11.1111	50	2		1.73667	200	2
				5.84795	60	2		2.16494	210	2
				6.43275	70	2		2.07065	220	2
				6.43275	80	2		1.1198	230	2
				7.01754	90	2		1.17481	240	2
				6.43275	100	2		2.67573	250	2
				3.50877	110	2		0.84869	260	2
				2.92398	120	2		1.552	270	2
				2.33918	130	2		5.56012	280	2
				2.33918	140	2		3.90105	290	2
				2.33918	150	2		3.49002	300	2
				2.33918	160	2		2.74269	310	2
				2.33918	170	2		1.15089	320	2
				2.33918	180	2		1.48718	330	2
				2.92398	190	2		0.799641	340	2
				2.33918	200	2		3.53486	350	2
				2.33918	210	2		8.20566	360	2
				3.50877	220	2		9.04267	10	2
				4.09357	230	2		1.68149	20	2
				0.584795	240	2		0.911741	30	2
					250	2		0.515657	40	2
					260	2		2.06263	50	2
					270	2		0.822061	60	2
					280	2		1.30035	70	2
					290	2		1.77117	80	2
					300	2		1.18078	90	2
					310	2		2.00284	100	2
					320	2		3.22846	110	2
				0.809717	10	2		4.27472	120	2
				2.83401	20	2		2.78753	130	2
				4.45344	30	2		3.65444	140	2
				7.28745	40	2		3.53486	150	2
				8.90688	50	2		1.00889	160	2
				7.28745	60	2		2.55586	170	2
				8.09717	70	2		2.49608	180	2
				9.31174	80	2		2.04021	190	2
				7.28745	90	2		0.874374	200	2
				6.07287	100	2		2.21209	210	2
				4.8583	110	2		3.68433	220	2
				3.64372	120	2		1.75622	230	2
				2.42915	130	2		3.26582	240	2
				1.61943	140	2		1.2032	250	2
				1.21457	150	2		4.00568	260	2
				1.21457	160	2		5.25372	270	2
				1.61943	170	2		6.07337	280	2
				1.61943	180	2		3.6856	290	2
				1.21457	190	2		3.38783	300	2
				0.809717	200	2		3.64627	310	2
				1.21457	210	2		2.26979	320	2
				1.21457	220	2		4.34856	330	2
				1.21457	230	2		10.9669	340	2
				1.61943	240	2		5.79808	350	2
				1.61943	250	2		2.42148	360	2
				1.61943	260	2		2.62936	10	2
				2.42915	270	2		3.46087	20	2
				2.02429	280	2		4.53958	30	2
				1.61943	290	2		4.31485	40	2
				1.21457	300	2		3.3485	50	2
				0.809717	310	2		3.95528	60	2
				0.809717	320	2		0.971965	70	2
					10	2		1.10119	80	2
				3.59712	20	2		1.62369	90	2
				5.7554	30	2		0.483173	100	2
				8.27338	40	2		2.82038	110	2
				11.8705	50	2		1.91022	120	2
				12.5899	60	2		0.927018	130	2
				10.7914	70	2		1.2585	140	2
				9.71223	80	2		2.60689	150	2
				9.35252	90	2		2.21361	160	2
				6.83453	100	2		2.16866	170	2
				6.11511	110	2		0.95511	180	2
				5.7554	120	2		0.786561	190	2
				4.67626	130	2		1.80909	200	2
				2.51799	140	2		1.28097	210	2
				1.07914	150	2		0.994438	220	2
				0.719424	160	2		2.52823	230	2
				0.359712	170	2		2.87657	240	2
					180	2		1.14051	250	2
					190	2		1.76976	260	2
					200	2		2.92713	270	2
					210	2		1.80054	280	2
					220	2		1.92992	290	2
					230	2		1.37466	300	2
					240	2		3.63342	310	2
					250	2		4.04313	320	2
					260	2		3.07817	330	2
					270	2		0.997305	340	2
					280	2		1.92453	350	2
					290	2		5.57951	360	2
					300	2		5.98383	10	2
					310	2		4.36658	20	2
					320	2		1.59569	30	2
					10	2		1.93531	40	2
				2.41546	20	2		4.49596	50	2
				5.31401	30	2		2.24798	60	2
				6.76329	40	2		3.83288	70	2
				9.17874	50	2		2.11321	80	2
				10.1449	60	2		2.63612	90	2
				10.628	70	2		2.13477	100	2
				11.1111	80	2		2.87871	110	2
				9.66184	90	2		2.32884	120	2
				9.17874	100	2		2.63612	130	2
				7.72947	110	2		4.14555	140	2
				6.28019	120	2		1.66038	150	2
				4.34783	130	2		1.68733	160	2
				3.38164	140	2		1.7035	170	2
				1.44928	150	2		2.7062	180	2
				0.483092	160	2		2.16712	190	2
				0.483092	170	2		5.78437	200	2
				0.483092	180	2		2.36119	210	2
				0.483092	190	2		5.6496	220	2
				0.483092	200	2		2.26954	230	2
					210	2		1.28841	240	2
					220	2		1.47709	250	2
					230	2		1.29919	260	2
					240	2		2.25337	270	2
					250	2		1.91601	280	2
					260	2		0.6048	290	2
					270	2		1.18057	300	2
					280	2		2.49177	310	2
					290	2		2.78692	320	2
					300	2		1.14186	330	2
					310	2		0.266112	340	2
					320	2		0.333849	350	2
				4.38596	10	2		0.425779	360	2
				7.01754	20	2		1.92568	10	2
				7.01754	30	2		0.024192	20	2
				7.89474	40	2			30	2
				10.5263	50	2			40	2
				9.64912	60	2		0.39191	50	2
				8.77193	70	2		1.18057	60	2
				8.77193	80	2		1.39346	70	2
				7.01754	90	2		3.03851	80	2
				6.14035	100	2		4.22876	90	2
				4.38596	110	2		4.02555	100	2
				2.63158	120	2		3.38204	110	2
				2.63158	130	2		2.02245	120	2
				0.877193	140	2		1.22895	130	2
				0.877193	150	2		1.95471	140	2
				0.877193	160	2		2.10954	150	2
				0.877193	170	2		2.17728	160	2
				0.877193	180	2		3.09174	170	2
				0.877193	190	2		4.02555	180	2
				0.877193	200	2		6.44958	190	2
				0.877193	210	2		7.16567	200	2
				0.877193	220	2		7.20921	210	2
				0.877193	230	2		10.2816	220	2
				0.877193	240	2		3.97716	230	2
				0.877193	250	2		3.72073	240	2
				0.877193	260	2		5.90284	250	2
				0.877193	270	2		5.64157	260	2
				0.877193	280	2		2.30308	270	2
					290	2		2.40786	280	2
					300	2		3.66829	290	2
					310	2		4.25939	300	2
					320	2		4.46801	310	2
					10	2		5.91968	320	2
				0.847458	20	2		3.98992	330	2
				4.23729	30	2		3.28581	340	2
				3.38983	40	2		0.391168	350	2
				4.23729	50	2		0.312935	360	2
				4.23729	60	2		1.61683	10	2
				4.23729	70	2		2.45132	20	2
				3.38983	80	2		1.13004	30	2
				3.38983	90	2		0.851878	40	2
				8.47458	100	2		0.0956189	50	2
				9.32203	110	2			60	2
				8.47458	120	2			70	2
				5.08475	130	2		0.295549	80	2
				5.9322	140	2		0.373783	90	2
				7.62712	150	2		0.538943	100	2
				4.23729	160	2		4.3637	110	2
				3.38983	170	2		3.50313	120	2
				4.23729	180	2		5.18081	130	2
				2.54237	190	2		5.27643	140	2
				2.54237	200	2		6.30216	150	2
				2.54237	210	2		5.45028	160	2
				1.69492	220	2		3.97253	170	2
				1.69492	230	2		2.95549	180	2
				1.69492	240	2		6.94541	190	2
				0.847458	250	2		3.56398	200	2
				0.847458	260	2		5.93707	210	2
				0.847458	270	2		6.18915	220	2
					280	2		1.74722	230	2
					290	2		0.599791	240	2
					300	2		0.756259	250	2
					310	2		0.643255	260	2
					320	2		0.556328	270	2
					10	2		3.12599	10	3
				0.757576	20	2		4.3845	20	3
				0.757576	30	2		4.94835	30	3
				3.0303	40	2		3.39663	40	3
				8.33333	50	2		3.35604	50	3
				14.3939	60	2		2.23285	60	3
				11.3636	70	2		4.177	70	3
				15.1515	80	2		4.32586	80	3
				8.33333	90	2		3.66277	90	3
				6.81818	100	2		2.70648	100	3
				7.57576	110	2		1.56976	110	3
				4.54545	120	2		1.56976	120	3
				3.0303	130	2		1.15025	130	3
				1.51515	140	2		2.5892	140	3
				1.51515	150	2		3.46881	150	3
				0.757576	160	2		2.68393	160	3
				1.51515	170	2		1.70057	170	3
				0.757576	180	2		1.71862	180	3
				0.757576	190	2		3.42821	190	3
				0.757576	200	2		3.12148	200	3
				0.757576	210	2		1.51112	210	3
				0.757576	220	2		1.84943	220	3
				1.51515	230	2		1.92611	230	3
				1.51515	240	2		2.68844	240	3
				1.51515	250	2		2.77865	250	3
				0.757576	260	2		3.11697	260	3
				0.757576	270	2		3.3831	270	3
				0.757576	280	2		2.4629	280	3
					290	2		4.1319	290	3
					300	2		1.60585	300	3
					310	2		2.68844	310	3
					320	2		2.47192	320	3
				1.15607	10	2		3.52745	330	3
				4.04624	20	2		2.03888	340	3
				6.35838	30	2		2.27344	350	3
				6.93642	40	2		2.22834	360	3
				9.24855	50	2		3.1413	10	3
				9.24855	60	2		4.23928	20	3
				8.67052	70	2		6.60344	30	3
				9.24855	80	2		3.54623	40	3
				8.67052	90	2		2.82359	50	3
				6.35838	100	2		1.00142	60	3
				5.78035	110	2		1.40479	70	3
				6.35838	120	2		1.04035	80	3
				5.20231	130	2		1.207	90	3
				4.62428	140	2		1.69602	100	3
				2.89017	150	2		1.80193	110	3
				2.31214	160	2		4.25174	120	3
				1.7341	170	2		2.72703	130	3
				1.15607	180	2		3.09302	140	3
					190	2		4.29691	150	3
					200	2		4.82331	160	3
					210	2		4.00878	170	3
					220	2		4.6629	180	3
					230	2		4.06174	190	3
					240	2		2.80179	200	3
					250	2		0.876824	210	3
					260	2		0.984286	220	3
					270	2		1.65865	230	3
					280	2		2.58686	240	3
					290	2		2.78154	250	3
					300	2		3.13507	260	3
					310	2		2.16636	270	3
					320	2		1.53873	280	3
				1.07527	10	2		2.20841	290	3
				7.52688	20	2		3.7082	300	3
				11.828	30	2		2.80802	310	3
				10.7527	40	2		1.68668	320	3
				13.9785	50	2		2.15079	330	3
				11.828	60	2		3.07434	340	3
				10.7527	70	2		2.47006	350	3
				9.67742	80	2		2.93261	360	3
				6.45161	90	2		1.35422	10	3
				5.37634	100	2		2.04114	20	3
				4.30108	110	2		4.66321	30	3
				3.22581	120	2		3.05778	40	3
				2.15054	130	2		3.38358	50	3
				1.07527	140	2		3.39143	60	3
					150	2		7.73669	70	3
					160	2		8.2038	80	3
[truncated: 478 more rows]

## Sheet: Figure 4d
Layer 4 TdTomato distance pia	Layer 4 GFP distance pia
[truncated: 28 more rows]

[truncated: 30 more sheets: Figure 4e, Figure 5d, Figure 5e, Figure 6d, Figure 6e, Figure 6f, Figure 7c, Figure 7e, Figure 7f, Supplemental Figure 1d, Supplemental Figure 1e, Supplemental Figure 2a, Supplemental Figure 2b, Supplemental Figure 2c, Supplemental Figure 3b, Supplemental Figure 3d, Supplemental Figure 3e, Supplemental Figure 3g, Supplemental Figure 4, Supplemental Figure 5 …]
